# Supplementary material for: Clonal interference and genomic repair during strain coexistence in the gut
Source: PLoS Genet. 2025 Jul 7;21(7):e1011777. doi: 10.1371/journal.pgen.1011777 (PMC12251178; doi:10.1371/journal.pgen.1011777)
Supplement: S1 Table — (XLSX) [file pgen.1011777.s009.xlsx]

## Sheet: S1 Table
	S1 Table. Loads of Escherichia coli along time in mice gut colonized with both strain A and strain B1 lineages.
	Mouse	Day	GFP Strain B1 (CFU/g of feces)	mCherry Strain B1 (CFU/g of feces)	CFP Strain A (CFU/g of feces)	YFP Strain A (CFU/g of feces)
	mouse 1	7	2.41692e+08	2.87009e+08	7.40181e+07	2.56798e+07
	mouse 1	7	3.32326e+08	4.38066e+08	6.0423e+07	2.87009e+07
	mouse 1	7	2.26586e+08	3.17221e+08	5.28701e+07	2.56798e+07
	mouse 1	14	4.04412e+08	6.98529e+08	9.80392e+06	3.92157e+06
	mouse 1	14	4.04412e+08	7.10784e+08	9.80392e+06	3.67647e+06
	mouse 1	14	3.67647e+08	6.7402e+08	7.35294e+06	5.7598e+06
	mouse 1	21	3.4904e+08	5.58464e+08	2.26876e+06	2.79232e+06
	mouse 1	21	5.58464e+08	6.1082e+08	1.7452e+06	3.31588e+06
	mouse 1	21	4.71204e+08	7.67888e+08	2.96684e+06	4.18848e+06
	mouse 1	28	3.69541e+08	4.25532e+08	5.15118e+06	111982
	mouse 1	28	3.47144e+08	3.91937e+08	5.03919e+06	89585.7
	mouse 1	28	3.35946e+08	4.92721e+08	5.48712e+06	100784
	mouse 1	43	5e+08	4.54545e+07	8.86364e+06	4545.45
	mouse 1	43	2.95455e+08	4.54545e+07	1.06818e+07	9090.91
	mouse 1	43	3.86364e+08	4.09091e+07	1.11364e+07	4545.45
	mouse 1	58	6.86695e+08	8.58369e+07	8.15451e+06	0
	mouse 1	58	8.15451e+08	8.79828e+07	7.29614e+06	0
	mouse 1	58	7.29614e+08	7.93991e+07	8.15451e+06	0
	mouse 1	73	6.49171e+08	7.0442e+07	6.21547e+06	0
	mouse 1	73	6.49171e+08	6.62983e+07	6.76796e+06	0
	mouse 1	73	5.24862e+08	6.21547e+07	6.35359e+06	0
	mouse 1	88	8.32025e+08	1.41287e+08	4.55259e+06	0
	mouse 1	88	7.69231e+08	1.72684e+08	4.86656e+06	0
	mouse 1	88	7.06436e+08	2.1978e+08	5.80848e+06	0
	mouse 2	7	5.50996e+08	5.50996e+08	5.50996e+06	6.79953e+06
	mouse 2	7	5.04103e+08	5.74443e+08	5.86166e+06	8.4408e+06
	mouse 2	7	5.9789e+08	6.56506e+08	6.79953e+06	8.67526e+06
	mouse 2	14	4.13355e+08	1.06518e+09	620032	794913
	mouse 2	14	3.02067e+08	1.03339e+09	810811	937997
	mouse 2	14	3.97456e+08	9.53895e+08	635930	715421
	mouse 2	21	2.48447e+08	9.16149e+08	1.07143e+06	263975
	mouse 2	21	2.17391e+08	9.16149e+08	1.08696e+06	217391
	mouse 2	21	2.01863e+08	8.38509e+08	1.00932e+06	232919
	mouse 2	28	2.0362e+08	5.65611e+08	2.0362e+06	22624.4
	mouse 2	28	2.48869e+08	4.29864e+08	2.71493e+06	27149.3
	mouse 2	28	2.0362e+08	5.88235e+08	1.80995e+06	36199.1
	mouse 2	43	6.48464e+08	1.2116e+09	2.04778e+06	0
	mouse 2	43	4.43686e+08	1.17747e+09	2.21843e+06	0
	mouse 2	43	5.2901e+08	1.10922e+09	2.73038e+06	0
	mouse 2	58	7.00637e+08	1.50743e+09	615711	0
	mouse 2	58	7.64331e+08	1.27389e+09	615711	0
	mouse 2	58	6.79406e+08	1.31635e+09	785563	0
	mouse 2	73	2.86957e+08	7.13043e+08	556522	0
	mouse 2	73	2.69565e+08	7.56522e+08	582609	0
	mouse 2	73	2.78261e+08	7.21739e+08	547826	0
	mouse 2	88	1.07981e+08	5.39906e+08	1.07981e+06	0
	mouse 2	88	9.62441e+07	5.16432e+08	1.10329e+06	0
	mouse 2	88	1.10329e+08	6.10329e+08	1.17371e+06	0
	mouse 3	7	5.60606e+08	4.84848e+08	2.95455e+06	1.92424e+06
	mouse 3	7	5.45455e+08	4.24242e+08	3.01515e+06	1.71212e+06
	mouse 3	7	4.84848e+08	5.60606e+08	2.98485e+06	2.10606e+06
	mouse 3	14	4.58599e+08	9.68153e+08	1.65605e+06	178344
	mouse 3	14	4.33121e+08	9.93631e+08	1.01911e+06	242038
	mouse 3	14	5.09554e+08	9.17197e+08	1.01911e+06	242038
	mouse 3	21	3.66826e+08	1.13238e+09	31897.9	0
	mouse 3	21	4.14673e+08	1.03668e+09	47846.9	0
	mouse 3	21	4.78469e+08	1.27592e+09	31897.9	0
	mouse 3	28	8.24742e+08	5.36082e+08	6.59794e+06	22680.4
	mouse 3	28	9.48454e+08	5.7732e+08	6.80412e+06	20618.6
	mouse 3	28	1.03093e+09	6.59794e+08	7.83505e+06	32989.7
	mouse 3	43	7.36016e+08	7.85083e+07	4.12169e+06	0
	mouse 3	43	6.77134e+08	1.57017e+08	3.63101e+06	0
	mouse 3	43	6.67321e+08	7.85083e+07	3.72915e+06	0
	mouse 3	58	6.25e+08	7.91667e+07	5.41667e+06	0
	mouse 3	58	5.83333e+08	8.54167e+07	5.20833e+06	0
	mouse 3	58	6.04167e+08	9.79167e+07	4.58333e+06	0
	mouse 3	73	8.55615e+08	7.84314e+07	8.19964e+06	0
	mouse 3	73	8.02139e+08	7.48663e+07	1.06952e+07	0
	mouse 3	73	7.13012e+08	7.84314e+07	1.15865e+07	0
	mouse 3	88	6.04982e+08	5.33808e+07	6.04982e+06	0
	mouse 3	88	6.04982e+08	5.16014e+07	8.71886e+06	0
	mouse 3	88	7.29537e+08	7.11744e+07	5.87189e+06	0
	mouse 4	7	3.77358e+08	5.89623e+08	8.49057e+06	1.62736e+06
	mouse 4	7	3.06604e+08	6.36792e+08	7.54717e+06	1.69811e+06
	mouse 4	7	4.24528e+08	5.18868e+08	9.66981e+06	1.95755e+06
	mouse 4	14	5.43634e+08	4.57797e+08	1.03004e+07	7153.08
	mouse 4	14	3.86266e+08	4.57797e+08	1.14449e+07	7153.08
	mouse 4	14	4.29185e+08	5.43634e+08	1.1588e+07	5722.46
	mouse 4	21	2.07065e+07	2.07065e+07	1.99756e+07	0
	mouse 4	21	2.07065e+07	2.67966e+07	2.28989e+07	0
	mouse 4	21	1.82704e+07	2.80146e+07	1.99756e+07	0
	mouse 4	28	4.28571e+07	6.25e+07	1.96429e+07	0
	mouse 4	28	4.82143e+07	6.60714e+07	2.5e+07	0
	mouse 4	28	5.17857e+07	5.71429e+07	2.32143e+07	0
	mouse 4	43	4.61538e+07	7.11538e+07	3.55769e+07	0
	mouse 4	43	3.94231e+07	6.82692e+07	2.5e+07	0
	mouse 4	43	4.51923e+07	6.53846e+07	3.26923e+07	0
	mouse 4	58	2.35405e+07	7.53296e+07	2.25989e+07	0
	mouse 4	58	2.82486e+07	6.30885e+07	2.16573e+07	0
	mouse 4	58	2.07156e+07	6.49718e+07	2.16573e+07	0
	mouse 4	73	3.08285e+07	5.00963e+07	4.23892e+07	0
	mouse 4	73	4.23892e+07	5.97303e+07	3.46821e+07	0
	mouse 4	73	3.46821e+07	4.81696e+07	4.23892e+07	0
	mouse 4	88	6.34921e+07	1.46825e+07	5.15873e+07	0
	mouse 4	88	6.74603e+07	1.64683e+07	5.35714e+07	0
	mouse 4	88	7.7381e+07	1.50794e+07	6.34921e+07	0
	mouse 5	7	2.32558e+08	2.05198e+08	1.05335e+07	9.98632e+06
	mouse 5	7	2.59918e+08	2.18878e+08	9.57592e+06	9.30233e+06
	mouse 5	7	2.73598e+08	1.91518e+08	1.17647e+07	1.09439e+07
	mouse 5	14	1.29353e+09	1.09453e+09	6.46766e+07	8.95522e+07
	mouse 5	14	1.1194e+09	1.06965e+09	7.21393e+07	7.9602e+07
	mouse 5	14	8.95522e+08	9.95025e+08	7.21393e+07	9.70149e+07
	mouse 5	21	6.45833e+08	5.83333e+08	2.91667e+07	3.125e+07
	mouse 5	21	5.20833e+08	5.20833e+08	2.08333e+07	2.08333e+07
	mouse 5	21	7.29167e+08	6.66667e+08	3.54167e+07	1.875e+07
	mouse 5	28	5.37634e+08	6.88172e+08	2.58065e+07	4.73118e+07
	mouse 5	28	4.30108e+08	6.02151e+08	3.22581e+07	2.36559e+07
	mouse 5	28	6.23656e+08	5.80645e+08	2.15054e+07	3.87097e+07
	mouse 5	43	7.20461e+08	6.05187e+08	1.65994e+06	5.76369e+07
	mouse 5	43	1.0951e+09	6.05187e+08	1.67147e+06	5.4755e+07
	mouse 5	43	9.2219e+08	5.4755e+08	1.61383e+06	4.89914e+07
	mouse 5	58	1.19424e+08	1.16547e+08	201439	8.05755e+07
	mouse 5	58	1.29496e+08	1.43885e+08	273381	6.61871e+07
	mouse 5	58	1.38129e+08	1.36691e+08	230216	7.48201e+07
	mouse 5	73	1.31944e+08	1.38889e+08	4629.63	7.63889e+07
	mouse 5	73	1.15741e+08	1.55093e+08	3703.7	4.62963e+07
	mouse 5	73	1.22685e+08	1.57407e+08	4629.63	5.32407e+07
	mouse 5	88	1.49068e+08	9.52381e+07	0	4.55487e+07
	mouse 5	88	1.40787e+08	8.28157e+07	0	3.31263e+07
	mouse 5	88	1.46998e+08	8.90269e+07	0	4.34783e+07
	mouse 6	7	1.8797e+08	2.91353e+08	3.1015e+07	1.40977e+07
	mouse 6	7	8.45865e+07	2.72556e+08	2.06767e+07	1.69173e+07
	mouse 6	7	1.59774e+08	3.19549e+08	2.16165e+07	1.59774e+07
	mouse 6	14	2.31125e+08	8.32049e+08	5.39291e+07	8.78274e+06
	mouse 6	14	2.31125e+08	8.01233e+08	7.55008e+07	7.85824e+06
	mouse 6	14	3.08166e+08	8.62866e+08	6.77966e+07	6.93374e+06
	mouse 6	21	1.34831e+07	4.7191e+08	2.02247e+07	4.26966e+06
	mouse 6	21	2.13483e+07	5.50562e+08	3.14607e+07	4.38202e+06
	mouse 6	21	1.57303e+07	4.38202e+08	2.47191e+07	4.38202e+06
	mouse 6	28	6.71463e+07	1.79856e+09	6.23501e+07	2.15827e+07
	mouse 6	28	6.47482e+07	1.43885e+09	8.39329e+07	2.8777e+07
	mouse 6	28	7.19424e+07	1.6307e+09	7.19424e+07	2.39808e+07
	mouse 6	43	1.02138e+08	1.09264e+09	6.65083e+07	4.75059e+07
	mouse 6	43	1.02138e+08	1.42518e+09	9.02613e+07	2.85036e+07
	mouse 6	43	9.73872e+07	1.37767e+09	6.65083e+07	3.32542e+07
	mouse 6	58	1.52941e+07	7.17647e+08	1.05882e+07	6e+07
	mouse 6	58	2.23529e+07	7.64706e+08	1.29412e+07	8.47059e+07
	mouse 6	58	1.76471e+07	7.29412e+08	1.52941e+07	4.70588e+07
	mouse 6	73	1.56934e+06	6.93431e+08	21897.8	7.66423e+07
	mouse 6	73	1.45985e+06	1.0219e+09	36496.4	8.0292e+07
	mouse 6	73	1.53285e+06	6.56934e+08	43795.6	8.75912e+07
	mouse 6	88	982318	7.66208e+08	0	1.63065e+08
	mouse 6	88	1.02161e+06	6.67976e+08	0	1.47348e+08
	mouse 6	88	1.37525e+06	7.66208e+08	0	1.53242e+08
	mouse 7	7	1.35747e+08	4.52489e+08	5.88235e+07	6.78733e+07
	mouse 7	7	1.13122e+08	2.48869e+08	6.78733e+07	4.0724e+07
	mouse 7	7	2.26244e+08	2.26244e+08	4.97738e+07	5.65611e+07
	mouse 7	14	2.85714e+08	8.34286e+08	9.71429e+07	5.6e+07
	mouse 7	14	2.51429e+08	8.22857e+08	1.01714e+08	5.82857e+07
	mouse 7	14	3.77143e+08	8.91429e+08	1.06286e+08	6.05714e+07
	mouse 7	21	5.08055e+07	5.57621e+07	5.45229e+07	2.72615e+07
	mouse 7	21	4.58488e+07	5.94796e+07	5.82404e+07	3.59356e+07
	mouse 7	21	4.33705e+07	5.57621e+07	6.93928e+07	3.46964e+07
	mouse 7	28	3.34646e+06	1.73228e+08	1.9685e+06	8.85827e+07
	mouse 7	28	3.34646e+06	1.87008e+08	2.55906e+06	7.87402e+07
	mouse 7	28	4.13386e+06	1.94882e+08	1.9685e+06	7.48031e+07
	mouse 7	43	1.63599e+06	1.32924e+08	0	9.81595e+07
	mouse 7	43	1.43149e+06	1.22699e+08	0	9.20245e+07
	mouse 7	43	2.04499e+06	1.34969e+08	0	8.17996e+07
	mouse 7	58	5.45455e+06	1.38636e+08	0	6.59091e+07
	mouse 7	58	5.22727e+06	1.36364e+08	0	5.22727e+07
	mouse 7	58	5.68182e+06	1.47727e+08	0	6.36364e+07
	mouse 7	73	4.20168e+06	1.09244e+08	0	1.09244e+08
	mouse 7	73	5.2521e+06	1.30252e+08	0	1.13445e+08
	mouse 7	73	4.62185e+06	1.40756e+08	0	1.0084e+08
	mouse 7	88	2.73973e+06	8.44749e+07	0	2.10046e+08
	mouse 7	88	2.28311e+06	8.90411e+07	0	2.21461e+08
	mouse 7	88	2.05479e+06	8.6758e+07	0	2.21461e+08
	mouse 8	7	4.19847e+08	5.21628e+08	1.17048e+07	8.01527e+06
	mouse 8	7	4.45293e+08	4.45293e+08	1.25954e+07	9.54198e+06
	mouse 8	7	3.18066e+08	5.08906e+08	1.17048e+07	1.03053e+07
	mouse 8	14	2.48927e+08	6.78112e+08	4.80687e+07	3.00429e+07
	mouse 8	14	2.14592e+08	6.26609e+08	5.06438e+07	2.83262e+07
	mouse 8	14	2.74678e+08	6.00858e+08	4.72103e+07	3.2618e+07
	mouse 8	21	1.10837e+07	2.46305e+07	3.20197e+07	2.95567e+07
	mouse 8	21	1.23153e+07	2.58621e+07	3.44828e+07	2.58621e+07
	mouse 8	21	1.97044e+07	2.70936e+07	2.83251e+07	4.18719e+07
	mouse 8	28	3.87597e+07	1.55039e+08	6.45995e+06	3.61757e+07
	mouse 8	28	5.42636e+07	1.57623e+08	4.65116e+06	2.84238e+07
	mouse 8	28	3.35917e+07	1.55039e+08	5.42636e+06	2.84238e+07
	mouse 8	43	2.32019e+07	8.58469e+07	3.01624e+07	8.12065e+07
	mouse 8	43	3.01624e+07	9.04872e+07	2.32019e+07	6.96056e+07
	mouse 8	43	2.32019e+07	8.58469e+07	2.78422e+07	9.28074e+07
	mouse 8	58	383275	1.08014e+07	243902	7.66551e+06
	mouse 8	58	452962	1.08014e+07	278746	9.05923e+06
	mouse 8	58	592334	1.18467e+07	243902	1.0453e+07
	mouse 8	73	8.9141e+06	3.56564e+07	291734	6.48298e+07
	mouse 8	73	9.72447e+06	4.70016e+07	324149	6.15883e+07
	mouse 8	73	8.75203e+06	5.34846e+07	307942	5.83468e+07
	mouse 8	88	517647	1.50588e+08	0	7.52941e+07
	mouse 8	88	400000	1.64706e+08	0	8.70588e+07
	mouse 8	88	470588	1.74118e+08	0	6.58824e+07
	mouse 9	7	1.64179e+06	1.34328e+06	0	0
	mouse 9	7	1.04478e+06	1.19403e+06	0	0
	mouse 9	7	1.19403e+06	1.79104e+06	0	0
	mouse 9	14	2.34742e+06	2.34742e+06	0	0
	mouse 9	14	2.8169e+06	3.12989e+06	0	0
	mouse 9	14	1.72144e+06	2.50391e+06	0	0
	mouse 9	21	461310	639881	0	0
	mouse 9	21	431548	446429	0	0
	mouse 9	21	446429	416667	0	0
	mouse 9	28	718816	2.11416e+06	0	0
	mouse 9	28	761099	2.21987e+06	0	0
	mouse 9	28	676533	2.13531e+06	0	0
	mouse 9	43	792291	685225	0	0
	mouse 9	43	599572	642398	0	0
	mouse 9	43	749465	642398	0	0
	mouse 9	58	491607	1.17506e+06	0	0
	mouse 9	58	431655	1.09113e+06	0	0
	mouse 9	58	443645	1.07914e+06	0	0
	mouse 9	73	1.26761e+06	3.55634e+06	0	0
	mouse 9	73	1.37324e+06	3.34507e+06	0	0
	mouse 9	73	1.40845e+06	3.80282e+06	0	0
	mouse 9	88	227273	1.01732e+06	0	0
	mouse 9	88	281385	1.1039e+06	0	0
	mouse 9	88	227273	1.03896e+06	0	0
	CFU counts equal to 0 means the counts were below the detection limit (~300 colonies)
	NA - Not available
