# Supplementary material for: Clonal interference and genomic repair during strain coexistence in the gut
Source: PLoS Genet. 2025 Jul 7;21(7):e1011777. doi: 10.1371/journal.pgen.1011777 (PMC12251178; doi:10.1371/journal.pgen.1011777)
Supplement: S2 Table — Mutation parallelism at corresponding day indicates the number of mice in which the exact same mutation was detected at day 43 or day 88. Gene parallelism at corresponding day indicates the number of mice in which mutational events targeting the same gene were detected at day 43 or day 88. (XLSX) [file pgen.1011777.s010.xlsx]

## Sheet: S2 Table
	S2 Table. Whole genome sequencing of strain A Escherichia coli populations. Mutation parallelism at corresponding day indicates the number of mice in which the exact same mutation was detected at day 43 or day 88. Gene parallelism at corresponding day indicates the number of mice in which mutational events targeting the same gene were detected at day 43 or day 88.
	mouse	day	position	mutation	freq	annotation	gene	description	mutation parallelism at corresponding day	gene parallelism at corresponding day	M(t=88)	rate of mutation accumulation	normalized rate of mutation accumulation
	WT1	43	4524761	C→T	0.262	G51S (GGC→AGC)	sgcR ←	KpLE2 phage‑like element; predicted DNA‑binding transcriptional regulator	2	2
	WT1	88	221052	Δ1 bp	0.079	coding (570/654 nt)	metI ←	DL‑methionine transporter subunit	1	1	2.31605	0.00146215	3.15141e-10
	WT1	88	770632	IS5 (+) +4 bp	0.178	intergenic (+798/‑46)	mngB → / → cydA	alpha‑mannosidase/cytochrome d terminal oxidase, subunit I	1	2
	WT1	88	1195443	Δ15,192 bp	0.0800491	e14 prophage loss	e14 prophage	e14 prophage excision	8	8
	WT1	88	3502765	C→T	1	A231V (GCC→GTC)	frlR →	putative DNA‑binding transcriptional regulator	1	5
	WT1	88	4540720	C→G	0.979	intergenic (+64/‑418)	fimE → / → fimA	tyrosine recombinase/inversion of on/off regulator of fimA/major type 1 subunit fimbrin (pilin)	1	1
	WT2	43	2823738	+C	0.993	intergenic (‑140/‑116)	mltB ← / → srlA	membrane‑bound lytic murein transglycosylase B/glucitol/sorbitol‑specific enzyme IIC component of PTS	1	1
	WT2	88	124688	A→G	0.77	K558E (AAA→GAA)	aceE →	pyruvate dehydrogenase, decarboxylase component E1, thiamin‑binding	1	1	3.11076	0.00196386	4.23276e-10
	WT2	88	1152550	G→A	0.058	E10K (GAA→AAA)	pabC →	4‑amino‑4‑deoxychorismate lyase component of para‑aminobenzoate synthase multienzyme complex	1	1
	WT2	88	1195443	Δ15,192 bp	0.0717591	e14 prophage loss	e14 prophage	e14 prophage excision	8	8
	WT2	88	2823738	+C	1	intergenic (‑140/‑116)	mltB ← / → srlA	membrane‑bound lytic murein transglycosylase B/glucitol/sorbitol‑specific enzyme IIC component of PTS	1	1
	WT2	88	3230673	C→T	0.588	A329A (GCC→GCT)	fadH →	2,4‑dienoyl‑CoA reductase, NADH and FMN‑linked	1	1
	WT2	88	4359409	IS2 (–) +5 bp	0.623	coding (545‑549/1539 nt)	cadC ←	DNA‑binding transcriptional activator	1	1
	WT3	43	3502113	G→A	0.884	A14T (GCT→ACT)	frlR →	putative DNA‑binding transcriptional regulator	1	1
	WT3	43	4540108	IS2 (+) +5 bp	0.086	coding (49‑53/597 nt)	fimE →	tyrosine recombinase/inversion of on/off regulator of fimA	1	3
	WT3	43	4540175	IS2 (+) +5 bp	0.118	coding (116‑120/597 nt)	fimE →	tyrosine recombinase/inversion of on/off regulator of fimA	1	3
	WT3	43	4540480	IS1 (–) +9 bp	0.0265	coding (421‑429/597 nt)	fimE →	tyrosine recombinase/inversion of on/off regulator of fimA	2	3
	WT3	88	1195443	Δ15,192 bp	0.0259443	e14 prophage loss	e14 prophage	e14 prophage excision	8	8	1.58044	0.000997755	2.15049e-10
	WT3	88	3502113	G→A	1	A14T (GCT→ACT)	frlR →	putative DNA‑binding transcriptional regulator	1	5
	WT3	88	4540480	IS1 (–) +9 bp	0.5545	coding (421‑429/597 nt)	fimE →	tyrosine recombinase/inversion of on/off regulator of fimA	2	4
	WT4	43	953896	IS1 (–) +9 bp	0.105	intergenic (‑207/+191)	focA ← / ← ycaO	formate channel/ribosomal protein S12 methylthiotransferase accessory factor	1	1
	WT4	43	2288136	Δ22,956 bp	0.784968	IS5‑mediated	[yejO]–ompC	25 genes [yejO], narP, ccmH, dsbE, ccmF, ccmE, ccmD, ccmC, ccmB, ccmA, napC, napB, napH, napG, napA, napD, napF, yojO, eco, mqo, yojI, alkB, ada, apbE, ompC[yejO], narP, ccmH, dsbE, ccmF, ccmE, ccmD, ccmC, ccmB, ccmA, napC, napB, napH, napG, napA, napD, napF, yojO, eco, mqo, yojI, alkB, ada, apbE, ompC	1	1
	WT4	43	4540480	IS1 (–) +9 bp	0.1175	coding (421‑429/597 nt)	fimE →	tyrosine recombinase/inversion of on/off regulator of fimA	2	3
	WT4	88	1195443	Δ15,192 bp	0.063766	e14 prophage loss	e14 prophage	e14 prophage excision	8	8	2.06377	0.00130288	2.80813e-10
	WT4	88	2288136	Δ22,956 bp	1	IS5‑mediated	[yejO]–ompC	25 genes [yejO], narP, ccmH, dsbE, ccmF, ccmE, ccmD, ccmC, ccmB, ccmA, napC, napB, napH, napG, napA, napD, napF, yojO, eco, mqo, yojI, alkB, ada, apbE, ompC[yejO], narP, ccmH, dsbE, ccmF, ccmE, ccmD, ccmC, ccmB, ccmA, napC, napB, napH, napG, napA, napD, napF, yojO, eco, mqo, yojI, alkB, ada, apbE, ompC	1	1
	WT4	88	4540480	IS1 (–) +9 bp	1	coding (421‑429/597 nt)	fimE →	tyrosine recombinase/inversion of on/off regulator of fimA	2	4
	WT5	43	4540471	IS5 (–) +4 bp	0.079	coding (412‑415/597 nt)	fimE →	tyrosine recombinase/inversion of on/off regulator of fimA	1	3
	WT5	88	1195443	Δ15,192 bp	0.0400106	e14 prophage loss	e14 prophage	e14 prophage excision	8	8	2.04001	0.00128789	2.77581e-10
	WT5	88	3502442	+CC	1	coding (369/732 nt)	frlR →	putative DNA‑binding transcriptional regulator	1	5
	WT5	88	4540471	IS5 (–) +4 bp	1	coding (412‑415/597 nt)	fimE →	tyrosine recombinase/inversion of on/off regulator of fimA	2	4
	WT6	43	4524761	C→T	0.321	G51S (GGC→AGC)	sgcR ←	KpLE2 phage‑like element; predicted DNA‑binding transcriptional regulator	2	2
	WT6	88	953854	IS1 (–) +9 bp	0.437	intergenic (‑165/+233)	focA ← / ← ycaO	formate channel/ribosomal protein S12 methylthiotransferase accessory factor	1	2	2.57547	0.00162593	3.5044e-10
	WT6	88	953901	IS5 (+) +4 bp	0.45	intergenic (‑212/+191)	focA ← / ← ycaO	formate channel/ribosomal protein S12 methylthiotransferase accessory factor	1	2
	WT6	88	1195443	Δ15,192 bp	0.0514713	e14 prophage loss	e14 prophage	e14 prophage excision	8	8
	WT6	88	3033568	T→A	1	T246S (ACG→TCG)	prfB ←	peptide chain release factor RF‑2	1	1
	WT6	88	3502161	Δ1 bp	0.637	coding (88/732 nt)	frlR →	putative DNA‑binding transcriptional regulator	1	5
	WT7	43	1317195	Δ12 bp	0.165	coding (604‑615/1359 nt)	trpC ←	fused indole‑3‑glycerolphosphate synthetase/N‑(5‑phosphoribosyl)anthranilate isomerase	1	1
	WT7	43	1992867	G→A	0.066	Q173* (CAG→TAG)	uvrY ←	DNA‑binding response regulator in two‑component regulatory system with BarA	1	1
	WT7	43	2914291	G→A	0.154	D405N (GAC→AAC)	barA →	hybrid sensory histidine kinase, in two‑component regulatory system with UvrY	1	1
	WT7	43	2914436	G→A	0.163	G453D (GGC→GAC)	barA →	hybrid sensory histidine kinase, in two‑component regulatory system with UvrY	1	1
	WT7	88	1195443	Δ15,192 bp	0.0791556	e14 prophage loss	e14 prophage	e14 prophage excision	8	8	1.50916	0.00095275	2.05348e-10
	WT7	88	1317195	Δ12 bp	0.103	coding (604‑615/1359 nt)	trpC ←	fused indole‑3‑glycerolphosphate synthetase/N‑(5‑phosphoribosyl)anthranilate isomerase	1	1
	WT7	88	1992867	G→A	0.488	Q173* (CAG→TAG)	uvrY ←	DNA‑binding response regulator in two‑component regulatory system with BarA	1	1
	WT7	88	2914436	G→A	0.297	G453D (GGC→GAC)	barA →	hybrid sensory histidine kinase, in two‑component regulatory system with UvrY	1	1
	WT7	88	3264681	G→A	0.429	S136F (TCT→TTT)	tdcA ←	DNA‑binding transcriptional activator	1	1
	WT7	88	4184626	A→C	0.063	E418D (GAA→GAC)	rpoC →	RNA polymerase, beta prime subunit	1	1
	WT7	88	4540471	IS5 (–) +4 bp	0.05	coding (412‑415/597 nt)	fimE →	tyrosine recombinase/inversion of on/off regulator of fimA	2	4
	WT8	43	390135	IS2 (–) +5 bp	0.083	pseudogene (661‑665/1458 nt)	yaiT →	putative protein;putative structure; Not classified; putative flagellin structural protein; interrupted by IS3	1	1
	WT8	43	770488	IS1 (–) +9 bp	0.03	intergenic (+654/‑185)	mngB → / → cydA	alpha‑mannosidase/cytochrome d terminal oxidase, subunit I	1	1
	WT8	43	838453	Δ1 bp :: IS186 (+) +6 bp :: Δ1 bp	0.075	intergenic (‑23/+14)	ybiX ← / ← fiu	conserved protein, Fe(II)‑dependent oxygenase superfamily/catecholate siderophore receptor Fiu	1	1
	WT8	43	3375452	C→T	0.07	intergenic (‑10/+385)	sspA ← / ← rpsI	stringent starvation protein A/30S ribosomal subunit protein S9	1	1
	WT8	43	3408295	IS5 (–) +4 bp	0.069	intergenic (+322/‑4)	prmA → / → dusB	methyltransferase for 50S ribosomal subunit protein L11/tRNA‑dihydrouridine synthase B	1	1
	WT8	43	4187471	C→T	0.078	Q1367* (CAG→TAG)	rpoC →	RNA polymerase, beta prime subunit	1	1
	WT8	88	770488	IS1 (–) +9 bp	0.34	intergenic (+654/‑185)	mngB → / → cydA	alpha‑mannosidase/cytochrome d terminal oxidase, subunit I	1	2	0.774515	0.000488962	1.05387e-10
	WT8	88	953892	IS5 (+) +13 bp	0.07	intergenic (‑203/+191)	focA ← / ← ycaO	formate channel/ribosomal protein S12 methylthiotransferase accessory factor	1	2
	WT8	88	1195443	Δ15,192 bp	0.116515	e14 prophage loss	e14 prophage	e14 prophage excision	8	8
	WT8	88	1993452	IS1 (–) +9 bp	0.065	intergenic (+69/‑382)	uvrY ← / → yecF	DNA‑binding response regulator in two‑component regulatory system with BarA/conserved protein, DUF2594 family	1	1
	WT8	88	3502278	C→T	0.103	Q69* (CAG→TAG)	frlR →	putative DNA‑binding transcriptional regulator	1	5
	WT8	88	3744677	G→A	0.08	P187P (CCG→CCA)	yiaO →	L‑dehydroascorbate transporter, periplasmic binding protein for TRAP (TRipartite ATP‑independent Periplasmic) family transporter YiaMNO	1	1
	*sum of the frequencies divided by the number of generations (88 days with 18 generations per day)
	108557 bp Plasmid	Ancestral CFP	Ancestral YFP	Average Ancestral	WT1 d88	WT2 d88	WT3 d88	WT4 d88	WT5 d88	WT6 d88	WT7 d88	WT8 d88
	Fold coverage relative to genome (Cov. Plasmid/Cov. Genome)	0	0	0	0	0	0	0	0	0	0	0
	68935 bp Plasmid	Ancestral CFP	Ancestral YFP	Average Ancestral	WT1 d88	WT2 d88	WT3 d88	WT4 d88	WT5 d88	WT6 d88	WT7 d88	WT8 d88
	Fold coverage relative to genome (Cov. Plasmid/Cov. Genome)	0	0	0	0.0176991	0.0221072	0	0	0	0.0152253	1.04258	2.26902
	mouse	plasmid	day	position	mutation	freq	annotation	gene			description
	WT1	108557 bp	88	No coverage
	WT2	108557 bp	88	No coverage
	WT3	108557 bp	88	No coverage
	WT4	108557 bp	88	No coverage
	WT5	108557 bp	88	No coverage
	WT6	108557 bp	88	No coverage
	WT7	108557 bp	88	No coverage
	WT8	108557 bp	88	No coverage
	mouse	plasmid	day	position	mutation	freq	annotation	gene			description
	WT1	68935 bp	88	No coverage
	WT2	68935 bp	88	No coverage
	WT3	68935 bp	88	No coverage
	WT4	68935 bp	88	No coverage
	WT5	68935 bp	88	No coverage
	WT6	68935 bp	88	No coverage
	WT7	68935 bp	88	No mutations detected
	WT8	68935 bp	88	No mutations detected
	Population frequency of evolutionary events: plasmids, prophages, and fnr gene
	Mice	Day	HGTtype	Frequency	S.E.M
	mouse 1	43	plasmid A	0	0
	mouse 1	43	plasmid B	0	0
	mouse 1	43	prophage Nef	1	0
	mouse 1	43	prophage KingRac	1	0
	mouse 1	43	fnr gene	0	0
	mouse 2	43	plasmid A	0.0416667	0.0416667
	mouse 2	43	plasmid B	0	0
	mouse 2	43	prophage Nef	0	0
	mouse 2	43	prophage KingRac	0	0
	mouse 2	43	fnr gene	0	0
	mouse 3	43	plasmid A	0	0
	mouse 3	43	plasmid B	0	0
	mouse 3	43	prophage Nef	0.913043	0.0600739
	mouse 3	43	prophage KingRac	0	0
	mouse 3	43	fnr gene	0	0
	mouse 4	43	plasmid A	0	0
	mouse 4	43	plasmid B	0	0
	mouse 4	43	prophage Nef	0.826087	0.0808105
	mouse 4	43	prophage KingRac	0.478261	0.1065
	mouse 4	43	fnr gene	0	0
	mouse 5	43	plasmid A	0	0
	mouse 5	43	plasmid B	0	0
	mouse 5	43	prophage Nef	1	0
	mouse 5	43	prophage KingRac	1	0
	mouse 5	43	fnr gene	0	0
	mouse 6	43	plasmid A	0	0
	mouse 6	43	plasmid B	0	0
	mouse 6	43	prophage Nef	1	0
	mouse 6	43	prophage KingRac	1	0
	mouse 6	43	fnr gene	0	0
	mouse 7	43	plasmid A	1	0
	mouse 7	43	plasmid B	0	0
	mouse 7	43	prophage Nef	1	0
	mouse 7	43	prophage KingRac	1	0
	mouse 7	43	fnr gene	1	0
	mouse 8	43	plasmid A	0	0
	mouse 8	43	plasmid B	0	0
	mouse 8	43	prophage Nef	1	0
	mouse 8	43	prophage KingRac	0.904762	0
	mouse 8	43	fnr gene	0	0
	mouse 1	88	plasmid A	0.0416667	0.0416667
	mouse 1	88	plasmid B	0	0
	mouse 1	88	prophage Nef	1	0
	mouse 1	88	prophage KingRac	0.833333	0.0777087
	mouse 1	88	fnr gene	0	0
	mouse 2	88	plasmid A	0	0
	mouse 2	88	plasmid B	0.0416667	0.0416667
	mouse 2	88	prophage Nef	0	0
	mouse 2	88	prophage KingRac	0	0
	mouse 2	88	fnr gene	0	0
	mouse 3	88	plasmid A	0.0416667	0.0416667
	mouse 3	88	plasmid B	0.0416667	0.0416667
	mouse 3	88	prophage Nef	1	0
	mouse 3	88	prophage KingRac	0	0
	mouse 3	88	fnr gene	0	0
	mouse 4	88	plasmid A	0	0
	mouse 4	88	plasmid B	0	0
	mouse 4	88	prophage Nef	1	0
	mouse 4	88	prophage KingRac	1	0
	mouse 4	88	fnr gene	0	0
	mouse 5	88	plasmid A	0.0833333	0.0576303
	mouse 5	88	plasmid B	0	0
	mouse 5	88	prophage Nef	0.958333	0.0416667
	mouse 5	88	prophage KingRac	0.875	0.0689597
	mouse 5	88	fnr gene	0	0
	mouse 6	88	plasmid A	0.166667	0.0777087
	mouse 6	88	plasmid B	0	0
	mouse 6	88	prophage Nef	0.954545	0.0454545
	mouse 6	88	prophage KingRac	0.954545	0.0454545
	mouse 6	88	fnr gene	0	0
	mouse 7	88	plasmid A	0.791667	0.0846811
	mouse 7	88	plasmid B	0	0
	mouse 7	88	prophage Nef	1	0
	mouse 7	88	prophage KingRac	1	0
	mouse 7	88	fnr gene	1	0
	mouse 8	88	plasmid A	0.0952381	0.0656383
	mouse 8	88	plasmid B	0	0
	mouse 8	88	prophage Nef	1	0
	mouse 8	88	prophage KingRac	0.818182	0.0841655
	mouse 8	88	fnr gene	0	0
	S.E.M - standard error of the mean
