# Supplementary material for: Clonal interference and genomic repair during strain coexistence in the gut
Source: PLoS Genet. 2025 Jul 7;21(7):e1011777. doi: 10.1371/journal.pgen.1011777 (PMC12251178; doi:10.1371/journal.pgen.1011777)
Supplement: S3 Table — Mutation parallelism at corresponding day indicates the number of mice in which the exact same mutation was detected at day 43 or day 88. Gene parallelism at corresponding day indicates the number of mice in which mutational events targeting the same gene were detected at day 43 or day 88. (XLSX) [file pgen.1011777.s011.xlsx]

## Sheet: S3 Table
	S3 Table. Whole genome sequencing of strain B1 Escherichia coli populations. Mutation parallelism at corresponding day indicates the number of mice in which the exact same mutation was detected at day 43 or day 88. Gene parallelism at corresponding day indicates the number of mice in which mutational events targeting the same gene were detected at day 43 or day 88.
	mouse	day	position	mutation	freq	annotation	gene	description	mutation parallelism at corresponding day	gene parallelism at corresponding day	M(t=88)	rate of mutation accumulation	normalized rate of mutation accumulation
	WT1	43	47576	Δ87,305 bp	0.17944	deletion	[PROKKA_00047]–[PROKKA_00125]	79 genes [PROKKA_00047],PROKKA_00048,cbtA_1,cbeA_1,PROKKA_00051,PROKKA_00052,kicA_1,PROKKA_00054,flu_1,era_1,PROKKA_00057,PROKKA_00058,PROKKA_00059,PROKKA_00060,PROKKA_00061,PROKKA_00062,PROKKA_00063,PROKKA_00064,PROKKA_00065,PROKKA_00066,PROKKA_00067,PROKKA_00068,PROKKA_00069,PROKKA_00070,PROKKA_00071,PROKKA_00072,PROKKA_00073,PROKKA_00074,shlB_1,shlA_1,PROKKA_00077,PROKKA_00078,PROKKA_00079,PRO…	7	7
	WT1	43	116288	IS3 (–) +3 bp	0.44	coding (1482‑1484/1656 nt)	yadA_1 →	Adhesin YadA precursor	1	3
	WT1	43	545748	T→G	0.348	N73H (AAC→CAC)	fis ←	DNA‑binding protein Fis	1	1
	WT1	43	1081423	Δ85,944 bp	0.0319129	deletion	[PROKKA_01034]–[PROKKA_01105]	71 genes [PROKKA_01034],,[PROKKA_01105]	6	6
	WT1	43	4434087	G→T	0.069	E234D (GAG→GAT)	yjjM →	putative HTH‑type transcriptional regulator YjjM	1	3
	WT1	43	4989418	T→C	0.153	intergenic (‑133/+127)	kdgT ← / ← sodA	2‑keto‑3‑deoxygluconate permease/Superoxide dismutase [Mn]	2	2
	WT1	88	47576	Δ87,305 bp	0.087664	deletion	[PROKKA_00047]–[PROKKA_00125]	79 genes [PROKKA_00047]...[PROKKA_00125]	7	7	3.01666	0.00190446	3.6252e-10
	WT1	88	116288	IS3 (–) +3 bp	0.952	coding (1482‑1484/1656 nt)	yadA_1 →	Adhesin YadA precursor	1	3
	WT1	88	545748	T→G	0.72	N73H (AAC→CAC)	fis ←	DNA‑binding protein Fis	1	1
	WT1	88	818845	C→T	0.1	Q76* (CAG→TAG)	ygbJ →	2‑hydroxy‑3‑oxopropionate reductase	1	1
	WT1	88	1862466	T→G	0.077	intergenic (+298/‑126)	fruA → / → psuK	PTS system fructose‑specific EIIBC component/Pseudouridine kinase	3	3
	WT1	88	3695000	G→A	0.055	A87V (GCC→GTC)	dpiA ←	Transcriptional regulatory protein DpiA	1	1
	WT1	88	3696223	G→A	0.071	R222C (CGT→TGT)	dpiB ←	Sensor histidine kinase DpiB	1	4
	WT1	88	4434087	G→T	0.137	E234D (GAG→GAT)	yjjM →	putative HTH‑type transcriptional regulator YjjM	1	2
	WT1	88	4485265	Δ3 bp	0.104	coding (400‑402/903 nt)	fimH ←	S‑fimbrial protein subunit SfaH	1	2
	WT1	88	4485481	T→A	0.132	Q62H (CAA→CAT)	fimH ←	S‑fimbrial protein subunit SfaH	1	2
	WT1	88	4485527	G→A	0.441	P47L (CCT→CTT)	fimH ←	S‑fimbrial protein subunit SfaH	1	2
	WT1	88	4491226	G→A	0.054	A45V (GCA→GTA)	fimA ←	Type‑1 fimbrial protein, A chain precursor	1	1
	WT1	88	4989418	T→C	0.086	intergenic (‑133/+127)	kdgT ← / ← sodA	2‑keto‑3‑deoxygluconate permease/Superoxide dismutase [Mn]	2	2
	WT2	43	47576	Δ87,305 bp	0.148003	deletion	[PROKKA_00047]–[PROKKA_00125]	79 genes [PROKKA_00047],PROKKA_00048,cbtA_1,cbeA_1,PROKKA_00051,PROKKA_00052,kicA_1,PROKKA_00054,flu_1,era_1,PROKKA_00057,PROKKA_00058,PROKKA_00059,PROKKA_00060,PROKKA_00061,PROKKA_00062,PROKKA_00063,PROKKA_00064,PROKKA_00065,PROKKA_00066,PROKKA_00067,PROKKA_00068,PROKKA_00069,PROKKA_00070,PROKKA_00071,PROKKA_00072,PROKKA_00073,PROKKA_00074,shlB_1,shlA_1,PROKKA_00077,PROKKA_00078,PROKKA_00079,PRO…	7	7
	WT2	43	114976	IS3 (–) +3 bp	0.032	coding (170‑172/1656 nt)	yadA_1 →	Adhesin YadA precursor	1	3
	WT2	43	115733	IS3 (–) +3 bp	0.061	coding (927‑929/1656 nt)	yadA_1 →	Adhesin YadA precursor	1	3
	WT2	43	314482	+T	0.128	intergenic (+310/‑60)	gadA → / → gadX	Glutamate decarboxylase alpha/HTH‑type transcriptional regulator GadX	1	1
	WT2	43	486215	C→T	0.065	E56K (GAG→AAG)	crp ←	cAMP‑activated global transcriptional regulator CRP	1	1
	WT2	43	686643	G→A	0.138	G25S (GGC→AGC)	tdcA →	HTH‑type transcriptional regulator TfdS	3	5
	WT2	43	803967	G→A	0.025	Y212Y (TAC→TAT)	hycD ←	Formate hydrogenlyase subunit 4	1	1
	WT2	43	878321	C→T	0.041	A769V (GCG→GTG)	barA →	Signal transduction histidine‑protein kinase BarA	1	1
	WT2	43	1081423	Δ85,944 bp	0.46888	deletion	[PROKKA_01034]–[PROKKA_01105]	71 genes [PROKKA_01034],,[PROKKA_01105]	6	6
	WT2	43	1417145	A→C	0.078	L252W (TTG→TGG)	pssA ←	CDP‑diacylglycerol‑‑serine O‑phosphatidyltransferase	1	1
	WT2	43	1663162	G→A	0.029	Q229* (CAG→TAG)	fadL ←	Long‑chain fatty acid transport protein precursor	1	1
	WT2	43	2345930	+TGG :: IS3 (–) +4 bp	0.022	coding (331‑334/792 nt)	kdgR →	Transcriptional regulator KdgR	1	1
	WT2	43	4433866	T→C	0.071	F161L (TTT→CTT)	yjjM →	putative HTH‑type transcriptional regulator YjjM	1	3
	WT2	88	8430	T→C	0.164	intergenic (‑138/‑139)	yidX ← / → dgoR	hypothetical protein/HTH‑type transcriptional regulator LutR	3	4	1.99138	0.00125718	2.39309e-10
	WT2	88	47576	Δ87,305 bp	0.0680484	deletion	[PROKKA_00047]–[PROKKA_00125]	79 genes [PROKKA_00047]...[PROKKA_00125]	7	7
	WT2	88	114976	IS3 (–) +3 bp	0.055	coding (170‑172/1656 nt)	yadA_1 →	Adhesin YadA precursor	1	3
	WT2	88	115733	IS3 (–) +3 bp	0.08	coding (927‑929/1656 nt)	yadA_1 →	Adhesin YadA precursor	1	3
	WT2	88	115912	IS3 (–) +3 bp	0.177	coding (1106‑1108/1656 nt)	yadA_1 →	Adhesin YadA precursor	1	3
	WT2	88	314482	+T	0.264	intergenic (+310/‑60)	gadA → / → gadX	Glutamate decarboxylase alpha/HTH‑type transcriptional regulator GadX	1	1
	WT2	88	686643	G→A	0.023	G25S (GGC→AGC)	tdcA →	HTH‑type transcriptional regulator TfdS	2	4
	WT2	88	803967	G→A	0.141	Y212Y (TAC→TAT)	hycD ←	Formate hydrogenlyase subunit 4	1	1
	WT2	88	878321	C→T	0.122	A769V (GCG→GTG)	barA →	Signal transduction histidine‑protein kinase BarA	1	1
	WT2	88	1081423	Δ85,944 bp	0.412329	deletion	[PROKKA_01034]–[PROKKA_01105]	71 genes [PROKKA_01034]...[PROKKA_01105]	5	5
	WT2	88	1417145	A→C	0.091	L252W (TTG→TGG)	pssA ←	CDP‑diacylglycerol‑‑serine O‑phosphatidyltransferase	1	1
	WT2	88	1663162	G→A	0.102	Q229* (CAG→TAG)	fadL ←	Long‑chain fatty acid transport protein precursor	1	1
	WT2	88	2345930	+TGG :: IS3 (–) +4 bp	0.095	coding (331‑334/792 nt)	kdgR →	Transcriptional regulator KdgR	1	1
	WT2	88	4263905	G→A	0.142	R48C (CGT→TGT)	pdhR ←	Pyruvate dehydrogenase complex repressor	1	1
	WT2	88	4750418	C→T	0.055	T177I (ACC→ATC)	melR →	Melibiose operon regulatory protein	1	1
	WT3	43	47576	Δ87,305 bp	0.166456	deletion	[PROKKA_00047]–[PROKKA_00125]	79 genes [PROKKA_00047],PROKKA_00048,cbtA_1,cbeA_1,PROKKA_00051,PROKKA_00052,kicA_1,PROKKA_00054,flu_1,era_1,PROKKA_00057,PROKKA_00058,PROKKA_00059,PROKKA_00060,PROKKA_00061,PROKKA_00062,PROKKA_00063,PROKKA_00064,PROKKA_00065,PROKKA_00066,PROKKA_00067,PROKKA_00068,PROKKA_00069,PROKKA_00070,PROKKA_00071,PROKKA_00072,PROKKA_00073,PROKKA_00074,shlB_1,shlA_1,PROKKA_00077,PROKKA_00078,PROKKA_00079,PRO…	7	7
	WT3	43	106387	A→G	0.073	E198G (GAA→GGA)	PROKKA_00101 →	Hep_Hag	1	1
	WT3	43	106759	IS3 (+) +4 bp	0.099	coding (965‑968/1074 nt)	PROKKA_00101 →	Hep_Hag	1	1
	WT3	43	115819	IS3 (+) +4 bp	0.415	coding (1013‑1016/1656 nt)	yadA_1 →	Adhesin YadA precursor	1	3
	WT3	43	442237	C→T	0.06	R397C (CGC→TGC)	envZ →	Osmolarity sensor protein EnvZ	1	1
	WT3	43	687163	T→C	0.083	V198A (GTG→GCG)	tdcA →	HTH‑type transcriptional regulator TfdS	2	5
	WT3	43	1081423	Δ85,944 bp	0.0226337	deletion	[PROKKA_01034]–[PROKKA_01105]	71 genes [PROKKA_01034],,[PROKKA_01105]	6	6
	WT3	43	1862466	T→G	0.073	intergenic (+298/‑126)	fruA → / → psuK	PTS system fructose‑specific EIIBC component/Pseudouridine kinase	1	1
	WT3	43	2185446	G→A	0.06	intergenic (+42/‑13)	PROKKA_02089 → / → PROKKA_02090	tRNA‑Gly/tRNA‑Cys	1	1
	WT3	43	3696177	G→A	0.055	A237V (GCG→GTG) ‡	dpiB ←	Sensor histidine kinase DpiB	2	2
	WT3	43	3696178	C→A	0.055	A237S (GCG→TCG) ‡	dpiB ←	Sensor histidine kinase DpiB	1	2
	WT3	43	4433899	C→T	0.078	L172F (CTT→TTT)	yjjM →	putative HTH‑type transcriptional regulator YjjM	1	3
	WT3	43	4989418	T→C	0.048	intergenic (‑133/+127)	kdgT ← / ← sodA	2‑keto‑3‑deoxygluconate permease/Superoxide dismutase [Mn]	2	2
	WT3	88	8430	T→C	0.206	intergenic (‑138/‑139)	yidX ← / → dgoR	hypothetical protein/HTH‑type transcriptional regulator LutR	3	4	3.56747	0.00225219	4.28712e-10
	WT3	88	47576	Δ87,305 bp	0.594271	deletion	[PROKKA_00047]–[PROKKA_00125]	79 genes [PROKKA_00047]...[PROKKA_00125]	7	7
	WT3	88	106387	A→G	0.084	E198G (GAA→GGA)	PROKKA_00101 →	Hep_Hag	1	1
	WT3	88	106759	IS3 (+) +4 bp	0.087	coding (965‑968/1074 nt)	PROKKA_00101 →	Hep_Hag	1	1
	WT3	88	115819	IS3 (+) +4 bp	0.524	coding (1013‑1016/1656 nt)	yadA_1 →	Adhesin YadA precursor	1	3
	WT3	88	687163	T→C	0.547	V198A (GTG→GCG)	tdcA →	HTH‑type transcriptional regulator TfdS	1	4
	WT3	88	1081423	Δ85,944 bp	0.463203	deletion	[PROKKA_01034]–[PROKKA_01105]	71 genes [PROKKA_01034]...[PROKKA_01105]	5	5
	WT3	88	1862466	T→G	0.079	intergenic (+298/‑126)	fruA → / → psuK	PTS system fructose‑specific EIIBC component/Pseudouridine kinase	3	3
	WT3	88	2182348	C→T	0.133	P88S (CCT→TCT)	uvrY →	Response regulator UvrY	1	2
	WT3	88	2185446	G→A	0.055	intergenic (+42/‑13)	PROKKA_02089 → / → PROKKA_02090	tRNA‑Gly/tRNA‑Cys	1	1
	WT3	88	3696177	G→A	0.093	A237V (GCG→GTG) ‡	dpiB ←	Sensor histidine kinase DpiB	2	4
	WT3	88	3696178	C→A	0.443	A237S (GCG→TCG) ‡	dpiB ←	Sensor histidine kinase DpiB	1	4
	WT3	88	4433899	C→T	0.082	L172F (CTT→TTT)	yjjM →	putative HTH‑type transcriptional regulator YjjM	1	2
	WT3	88	4434495	Δ1 bp	0.082	intergenic (+195/‑20)	yjjM → / → yjjL	putative HTH‑type transcriptional regulator YjjM/L‑galactonate transporter	1	1
	WT3	88	4989418	T→C	0.095	intergenic (‑133/+127)	kdgT ← / ← sodA	2‑keto‑3‑deoxygluconate permease/Superoxide dismutase [Mn]	2	2
	WT4	43	686503	G→T	0.241	intergenic (‑721/‑68)	yhaB ← / → tdcA	hypothetical protein/HTH‑type transcriptional regulator TfdS	1	1
	WT4	43	1092077	+CACCGG	0.335	coding (6104/6564 nt)	PROKKA_01045 ←	Ser‑Thr‑rich glycosyl‑phosphatidyl‑inositol‑anchored membrane family protein	1	1
	WT4	43	1092078	Δ6 bp	0.675	coding (6098‑6103/6564 nt)	PROKKA_01045 ←	Ser‑Thr‑rich glycosyl‑phosphatidyl‑inositol‑anchored membrane family protein	1	1
	WT4	43	1092145	Δ135 bp	0.276	coding (5902‑6036/6564 nt)	PROKKA_01045 ←	Ser‑Thr‑rich glycosyl‑phosphatidyl‑inositol‑anchored membrane family protein	1	1
	WT4	43	1093085	G→A	0.198	T1699I (ACA→ATA)	PROKKA_01045 ←	Ser‑Thr‑rich glycosyl‑phosphatidyl‑inositol‑anchored membrane family protein	1	1
	WT4	43	1668899	C→A	0.086	intergenic (+75/‑600)	sixA → / → yfcV	Phosphohistidine phosphatase SixA/Major MR/P fimbria protein precursor	1	1
	WT4	88	8454	A→G	0.602	intergenic (‑162/‑115)	yidX ← / → dgoR	hypothetical protein/HTH‑type transcriptional regulator LutR	1	4	2.791	0.00176199	3.35401e-10
	WT4	88	476477	C→T	0.061	P671P (CCG→CCA)	nirB ←	Nitrite reductase [NAD(P)H]	1	1
	WT4	88	686503	G→T	0.571	intergenic (‑721/‑68)	yhaB ← / → tdcA	hypothetical protein/HTH‑type transcriptional regulator TfdS	1	1
	WT4	88	1092078	Δ6 bp	0.64	coding (6098‑6103/6564 nt)	PROKKA_01045 ←	Ser‑Thr‑rich glycosyl‑phosphatidyl‑inositol‑anchored membrane family protein	1	1
	WT4	88	1093085	G→A	0.404	T1699I (ACA→ATA)	PROKKA_01045 ←	Ser‑Thr‑rich glycosyl‑phosphatidyl‑inositol‑anchored membrane family protein	1	1
	WT4	88	1286986	C→T	0.063	G68D (GGC→GAC)	PROKKA_01218 ←	hypothetical protein	1	1
	WT4	88	2182202	C→T	0.45	A39V (GCC→GTC)	uvrY →	Response regulator UvrY	1	2
	WT5	43	47576	Δ87,305 bp	0.0852598	deletion	[PROKKA_00047]–[PROKKA_00125]	79 genes [PROKKA_00047],PROKKA_00048,cbtA_1,cbeA_1,PROKKA_00051,PROKKA_00052,kicA_1,PROKKA_00054,flu_1,era_1,PROKKA_00057,PROKKA_00058,PROKKA_00059,PROKKA_00060,PROKKA_00061,PROKKA_00062,PROKKA_00063,PROKKA_00064,PROKKA_00065,PROKKA_00066,PROKKA_00067,PROKKA_00068,PROKKA_00069,PROKKA_00070,PROKKA_00071,PROKKA_00072,PROKKA_00073,PROKKA_00074,shlB_1,shlA_1,PROKKA_00077,PROKKA_00078,PROKKA_00079,PRO…	7	7
	WT5	43	687163	T→C	0.027	V198A (GTG→GCG)	tdcA →	HTH‑type transcriptional regulator TfdS	2	5
	WT5	43	1081423	Δ85,944 bp	0.970196	deletion	[PROKKA_01034]–[PROKKA_01105]	71 genes [PROKKA_01034],,[PROKKA_01105]	6	6
	WT5	43	1872554	G→A	0.076	R112H (CGC→CAC)	yeiE →	HTH‑type transcriptional regulator CysL	1	1
	WT5	43	3694834	C→G	0.332	M142I (ATG→ATC)	dpiA ←	Transcriptional regulatory protein DpiA	1	1
	WT5	43	3696177	G→A	0.023	A237V (GCG→GTG)	dpiB ←	Sensor histidine kinase DpiB	2	2
	WT5	43	4413083	G→A	0.02	V204M (GTG→ATG)	yjjI →	hypothetical protein	1	1
	WT5	88	8430	T→C	0.59	intergenic (‑138/‑139)	yidX ← / → dgoR	hypothetical protein/HTH‑type transcriptional regulator LutR	3	4	3.03827	0.0019181	3.65117e-10
	WT5	88	47576	Δ87,305 bp	0.110546	deletion	[PROKKA_00047]–[PROKKA_00125]	79 genes [PROKKA_00047]...[PROKKA_00125]	7	7
	WT5	88	610814	G→A	0.51	V45V (GTG→GTA)	mlaE →	putative phospholipid ABC transporter permease protein MlaE	1	1
	WT5	88	1081423	Δ85,944 bp	0.812727	deletion	[PROKKA_01034]–[PROKKA_01105]	71 genes [PROKKA_01034]...[PROKKA_01105]	5	5
	WT5	88	2026600	+TGGCTATTGCCC	0.13	coding (118/978 nt)	cld →	Chain length determinant protein	1	1
	WT5	88	3024757	C→T	0.087	G281D (GGT→GAT)	rssB ←	Regulator of RpoS	1	2
	WT5	88	3537350	G→A	0.599	E69E (GAG→GAA)	PROKKA_03470 →	hypothetical protein	1	1
	WT5	88	3696177	G→A	0.076	A237V (GCG→GTG)	dpiB ←	Sensor histidine kinase DpiB	2	4
	WT5	88	4413083	G→A	0.123	V204M (GTG→ATG)	yjjI →	hypothetical protein	1	1
	WT6	43	47576	Δ87,305 bp	0.9709	deletion	[PROKKA_00047]–[PROKKA_00125]	79 genes [PROKKA_00047],PROKKA_00048,cbtA_1,cbeA_1,PROKKA_00051,PROKKA_00052,kicA_1,PROKKA_00054,flu_1,era_1,PROKKA_00057,PROKKA_00058,PROKKA_00059,PROKKA_00060,PROKKA_00061,PROKKA_00062,PROKKA_00063,PROKKA_00064,PROKKA_00065,PROKKA_00066,PROKKA_00067,PROKKA_00068,PROKKA_00069,PROKKA_00070,PROKKA_00071,PROKKA_00072,PROKKA_00073,PROKKA_00074,shlB_1,shlA_1,PROKKA_00077,PROKKA_00078,PROKKA_00079,PRO…	7	7
	WT6	43	1081423	Δ85,944 bp	0.97731	deletion	[PROKKA_01034]–[PROKKA_01105]	71 genes [PROKKA_01034],,[PROKKA_01105]	6	6
	WT6	88	47576	Δ87,305 bp	0.983432	deletion	[PROKKA_00047]–[PROKKA_00125]	79 genes [PROKKA_00047]...[PROKKA_00125]	7	7	2.80891	0.0017733	3.37554e-10
	WT6	88	686907	T→C	0.064	S113P (TCA→CCA)	tdcA →	HTH‑type transcriptional regulator TfdS	1	4
	WT6	88	687096	G→T	0.11	V176L (GTA→TTA)	tdcA →	HTH‑type transcriptional regulator TfdS	1	4
	WT6	88	1081423	Δ85,944 bp	0.98148	deletion	[PROKKA_01034]–[PROKKA_01105]	71 genes [PROKKA_01034]...[PROKKA_01105]	5	5
	WT6	88	3025096	A→T	0.618	I168N (ATT→AAT)	rssB ←	Regulator of RpoS	1	2
	WT6	88	3250974	Δ1 bp	0.052	coding (266/306 nt)	gfcA →	Threonine‑rich inner membrane protein GfcA precursor	1	1
	WT7	43	47576	Δ87,305 bp	0.0497635	deletion	[PROKKA_00047]–[PROKKA_00125]	79 genes [PROKKA_00047],PROKKA_00048,cbtA_1,cbeA_1,PROKKA_00051,PROKKA_00052,kicA_1,PROKKA_00054,flu_1,era_1,PROKKA_00057,PROKKA_00058,PROKKA_00059,PROKKA_00060,PROKKA_00061,PROKKA_00062,PROKKA_00063,PROKKA_00064,PROKKA_00065,PROKKA_00066,PROKKA_00067,PROKKA_00068,PROKKA_00069,PROKKA_00070,PROKKA_00071,PROKKA_00072,PROKKA_00073,PROKKA_00074,shlB_1,shlA_1,PROKKA_00077,PROKKA_00078,PROKKA_00079,PRO…	7	7
	WT7	43	686643	G→A	0.033	G25S (GGC→AGC)	tdcA →	HTH‑type transcriptional regulator TfdS	3	5
	WT7	43	3595340	C→T	0.123	intergenic (‑222/‑159)	sdhC ← / → PROKKA_03531	Succinate dehydrogenase cytochrome b556 subunit/hypothetical protein	1	1
	WT7	43	4485437	A→G	0.96	V77A (GTC→GCC)	fimH ←	S‑fimbrial protein subunit SfaH	1	1
	WT7	88	1285722	G→A	0.056	H228Y (CAC→TAC)	PROKKA_01216 ←	hypothetical protein	1	1	2.093	0.00132134	2.51521e-10
	WT7	88	1830672	IS21 (+) +6 bp	0.072	coding (284‑289/2133 nt)	PROKKA_01735 ←	hypothetical protein	1	1
	WT7	88	1862466	T→G	0.345	intergenic (+298/‑126)	fruA → / → psuK	PTS system fructose‑specific EIIBC component/Pseudouridine kinase	3	3
	WT7	88	3695982	T→A	0.06	N302I (AAT→ATT)	dpiB ←	Sensor histidine kinase DpiB	1	4
	WT7	88	4485437	A→G	0.821	V77A (GTC→GCC)	fimH ←	S‑fimbrial protein subunit SfaH	1	2
	WT7	88	4490773	C→T	0.104	intergenic (‑69/+38)	fimI ← / ← fimA	Type‑1 fimbrial protein, A chain precursor/Type‑1 fimbrial protein, A chain precursor	1	1
	WT7	88	4490776	C→A	0.154	intergenic (‑72/+35)	fimI ← / ← fimA	Type‑1 fimbrial protein, A chain precursor/Type‑1 fimbrial protein, A chain precursor	1	1
	WT7	88	4491406	G→A	0.064	intergenic (‑47/+433)	fimA ← / ← fimE	Type‑1 fimbrial protein, A chain precursor/Tyrosine recombinase XerC	1	1
	WT7	88	4491782	T→C	0.281	intergenic (‑423/+57)	fimA ← / ← fimE	Type‑1 fimbrial protein, A chain precursor/Tyrosine recombinase XerC	1	1
	WT7	88	4885454	C→T	0.083	G82D (GGC→GAC)	hupA ←	DNA‑binding protein HU‑alpha	1	1
	WT7	88	5109245	+ACCTGC	0.053	coding (1127/1218 nt)	hemX →	Putative uroporphyrinogen‑III C‑methyltransferase	2	2
	WT8	43	47576	Δ87,305 bp	0.0465217	deletion	[PROKKA_00047]–[PROKKA_00125]	79 genes [PROKKA_00047],PROKKA_00048,cbtA_1,cbeA_1,PROKKA_00051,PROKKA_00052,kicA_1,PROKKA_00054,flu_1,era_1,PROKKA_00057,PROKKA_00058,PROKKA_00059,PROKKA_00060,PROKKA_00061,PROKKA_00062,PROKKA_00063,PROKKA_00064,PROKKA_00065,PROKKA_00066,PROKKA_00067,PROKKA_00068,PROKKA_00069,PROKKA_00070,PROKKA_00071,PROKKA_00072,PROKKA_00073,PROKKA_00074,shlB_1,shlA_1,PROKKA_00077,PROKKA_00078,PROKKA_00079,PRO…	7	7
	WT8	43	686643	G→A	0.445	G25S (GGC→AGC)	tdcA →	HTH‑type transcriptional regulator TfdS	3	5
	WT8	43	686907	T→C	0.329	S113P (TCA→CCA)	tdcA →	HTH‑type transcriptional regulator TfdS	1	5
	WT8	43	1081423	Δ85,944 bp	0.0301346	deletion	[PROKKA_01034]–[PROKKA_01105]	71 genes [PROKKA_01034],,[PROKKA_01105]	6	6
	WT8	43	2027267	T→C	0.083	L262P (CTG→CCG)	cld →	Chain length determinant protein	1	1
	WT8	43	3809696	Δ11 bp	0.079	coding (567‑577/816 nt)	allR ←	HTH‑type transcriptional repressor AllR	1	1
	WT8	43	4943776	A→C	0.182	D139A (GAT→GCT)	ptsA →	Phosphoenolpyruvate‑protein phosphotransferase	1	1
	WT8	43	5032344	Δ9 bp	0.453	coding (1494‑1502/1824 nt)	typA ←	GTP‑binding protein TypA/BipA	1	1
	WT8	88	47576	Δ87,305 bp	0.330863	deletion	[PROKKA_00047]–[PROKKA_00125]	79 genes [PROKKA_00047]...[PROKKA_00125]	7	7	2.87839	0.00181716	3.45903e-10
	WT8	88	686643	G→A	0.777	G25S (GGC→AGC)	tdcA →	HTH‑type transcriptional regulator TfdS	2	4
	WT8	88	1081423	Δ85,944 bp	0.290523	deletion	[PROKKA_01034]–[PROKKA_01105]	71 genes [PROKKA_01034]...[PROKKA_01105]	5	5
	WT8	88	3203881	A→T	0.754	intergenic (‑118/‑116)	ghrA ← / → PROKKA_03140	Glyoxylate/hydroxypyruvate reductase A/tRNA‑Ser	1	1
	WT8	88	3809696	Δ11 bp	0.036	coding (567‑577/816 nt)	allR ←	HTH‑type transcriptional repressor AllR	1	1
	WT8	88	5032344	Δ9 bp	0.69	coding (1494‑1502/1824 nt)	typA ←	GTP‑binding protein TypA/BipA	1	1
	WT9	43	not sequenced
	WT9	88	47576	Δ87,305 bp	0.027215	deletion	[PROKKA_00047]–[PROKKA_00125]	79 genes [PROKKA_00047]...[PROKKA_00125]	7	7	1.18422	0.00074761	1.4231e-10
	WT9	88	361174	Δ6 bp	0.138	coding (448‑453/588 nt)	acpT ←	4'‑phosphopantetheinyl transferase psf‑1	1	1
	WT9	88	638147	G→T	0.08	R17L (CGT→CTT)	rpsO →	30S ribosomal protein S15	1	1
	WT9	88	885949	T→C	0.11	K97K (AAA→AAG)	syd ←	SecY interacting protein Syd	1	1
	WT9	88	1942281	A→G	0.078	F99L (TTT→CTT)	yegU ←	ADP‑ribosylglycohydrolase	1	1
	WT9	88	2371627	G→A	0.119	L350L (CTC→CTT)	yeaV ←	L‑carnitine/gamma‑butyrobetaine antiporter	1	1
	WT9	88	2660354	C→A	0.06	P178Q (CCG→CAG)	chbC_2 →	N,N'‑diacetylchitobiose permease IIC component	1	1
	WT9	88	3068618	C→G	0.056	N198K (AAC→AAG)	treA →	Periplasmic trehalase precursor	1	1
	WT9	88	3184152	G→A	0.174	Y231Y (TAC→TAT)	yceA ←	putative adenylyltransferase/sulfurtransferase MoeZ	1	1
	WT9	88	5244053	C→T	0.342	A102A (GCG→GCA)	yidZ ←	HTH‑type transcriptional regulator YidZ	1	1
	*sum of the frequencies divided by the number of generations (88 days with 18 generations per day)
	108557 bp Plasmid	Ancestral sfGFP	Ancestral mCherry	Average Ancestral	WT1 d88	WT2 d88	WT3 d88	WT4 d88	WT5 d88	WT6 d88	WT7 d88	WT8 d88	WT9 d88
	Fold coverage relative to genome (Cov. Plasmid/Cov. Genome)	1.6723	2.51235	2.09232	1.5023	1.00724	1.74034	0.811688	1.59174	1.14646	1.58951	1.65211	1.17035
	68935 bp Plasmid	Ancestral sfGFP	Ancestral mCherry	Average Ancestral	WT1 d88	WT2 d88	WT3 d88	WT4 d88	WT5 d88	WT6 d88	WT7 d88	WT8 d88	WT9 d88
	Fold coverage relative to genome (Cov. Plasmid/Cov. Genome)	3.6821	2.12806	2.90508	1.54301	1.24952	1.27082	0.0681818	0.540266	0.346069	0.818264	2.45249	0.153005
	mouse	plasmid	day	position	mutation	freq	annotation	gene			description
	WT1	108557 bp	88	No mutations detected
	WT2	108557 bp	88	No mutations detected
	WT3	108557 bp	88	No mutations detected
	WT4	108557 bp	88	No mutations detected
	WT5	108557 bp	88	No mutations detected
	WT6	108557 bp	88	No mutations detected
	WT7	108557 bp	88	23143	G→A	0.202	C56Y (TGT→TAT)	hdfR →			HTH‑type transcriptional regulator HdfR
	WT8	108557 bp	88	No mutations detected
	WT9	108557 bp	88	8130	C→A	0.125	L34M (CTG→ATG)	CP054663_00008 →			hypothetical protein
	mouse	plasmid	day	position	mutation	freq	annotation	gene			description
	WT1	68935 bp	88	No mutations detected
	WT2	68935 bp	88	No mutations detected
	WT3	68935 bp	88	No mutations detected
	WT4	68935 bp	88	No coverage
	WT5	68935 bp	88	No mutations detected
	WT6	68935 bp	88	No mutations detected
	WT7	68935 bp	88	33680	C→T	0.303	Q134* (CAG→TAG)	CP054664_00041 →			hypothetical protein
	WT7	68935 bp	88	33735	G→A	0.469	R152H (CGC→CAC)	CP054664_00041 →			hypothetical protein
	WT8	68935 bp	88	33737	C→T	0.151	Q153* (CAG→TAG)	CP054664_00041 →			hypothetical protein
	WT9	68935 bp	88	No mutations detected
