# Supplementary material for: Clonal interference and genomic repair during strain coexistence in the gut
Source: PLoS Genet. 2025 Jul 7;21(7):e1011777. doi: 10.1371/journal.pgen.1011777 (PMC12251178; doi:10.1371/journal.pgen.1011777)
Supplement: S4 Table — (XLSX) [file pgen.1011777.s012.xlsx]

## Sheet: S4 Table
	S4 Table. List of genes and predicted functions in the 87,305 bp and 85,944 bp deletions in strain B1.
	87,305 bp deletion						85,944 bp deletion
	Gene	Start	End	Annotation	Function		Gene	Start	End	Annotation	Function
	partial PROKKA_00125	47551	47575	partial tRNA-Sec	tRNA/partial tRNA		PROKKA_01034	1081353	1081428	tRNA-Phe	tRNA / partial tRNA
	PROKKA_00047	47708	48553	hypothetical protein	Hypothetical protein/Unkwnown function		intS_3	1081626	1082888	Putative prophage CPS-53 integrase	Integrase/Transposase
	PROKKA_00048	48638	49060	hypothetical protein	Hypothetical protein/Unkwnown function		PROKKA_01036	1083531	1083770	hypothetical protein	Hypothetical protein / Unkwnown function
	cbtA_1	49057	49434	Cytoskeleton-binding toxin CbtA	Toxin-antitoxin system		virF_2	1083870	1084706	Virulence regulon transcriptional activator VirF	Virulence
	cbeA_1	49524	49892	Cytoskeleton bundling-enhancing protein CbeA	Toxin-antitoxin system		PROKKA_01038	1085772	1086029	hypothetical protein	Hypothetical protein / Unkwnown function
	PROKKA_00051	49972	50193	hypothetical protein	Hypothetical protein/Unkwnown function		PROKKA_01039	1086077	1086634	Transposase IS116/IS110/IS902 family protein	Integrase/Transposase
	PROKKA_00052	50250	50726	hypothetical protein	Hypothetical protein/Unkwnown function		PROKKA_01040	1087136	1087315	hypothetical protein	Hypothetical protein / Unkwnown function
	klcA_1	50742	51221	Antirestriction protein KlcA	Conjugation		PROKKA_01041	1087833	1088213	Transposase	Integrase/Transposase
	PROKKA_00054	51538	52356	hypothetical protein	Hypothetical protein/Unkwnown function		PROKKA_01042	1088210	1088410	IS66 Orf2 like protein	Integrase/Transposase
	flu_1	52683	55529	Antigen 43 precursor	Virulence		rcsB_1	1090483	1090635	Transcriptional regulatory protein RcsB	DNA damage response
	era_1	55901	56773	GTPase Era	Metabolism		PROKKA_01044	1091014	1091496	Sigma-70, region 4	Hypothetical protein / Unkwnown function
	PROKKA_00057	56872	57744	hypothetical protein	Hypothetical protein/Unkwnown function		PROKKA_01045	1091617	1098180	Ser-Thr-rich glycosyl-phosphatidyl-inositol-anchored membrane family protein	Hypothetical protein / Unkwnown function
	PROKKA_00058	59330	60901	Transposase IS66 family protein	Integrase/Transposase		prsE	1098385	1099632	Type I secretion system membrane fusion protein PrsE	Secretion system
	PROKKA_00059	61027	61239	transposase	Integrase/Transposase		apxIB	1099693	1101840	Toxin RTX-I translocation ATP-binding protein	Virulence
	PROKKA_00060	61641	62066	Transposase	Integrase/Transposase		PROKKA_01048	1101865	1103025	Outer membrane efflux protein	Transport
	PROKKA_00061	62063	62413	IS66 Orf2 like protein	Integrase/Transposase		papB	1105580	1105852	Major pilu subunit operon regulatory protein PapB	Fimbrium biogenesis
	PROKKA_00062	62417	63091	putative Helix-turn-helix domain of transposase IS66	Integrase/Transposase		pic	1106098	1110213	Serine protease pic autotransporter precursor	Virulence
	PROKKA_00063	63042	64037	Transposase IS66 family protein	Integrase/Transposase		PROKKA_01051	1111425	1112075	Transposase	Integrase/Transposase
	PROKKA_00064	64491	65093	hypothetical protein	Hypothetical protein/Unkwnown function		PROKKA_01052	1112075	1112332	IS66 Orf2 like protein	Integrase/Transposase
	PROKKA_00065	65188	65394	Prophage CP4-57 regulatory protein (AlpA)	Prophage		PROKKA_01053	1112511	1114052	Integrase core domain protein	Integrase/Transposase
	PROKKA_00066	66126	66872	Integrase core domain protein	Integrase/Transposase		PROKKA_01054	1114067	1114813	transposase/IS protein	Integrase/Transposase
	PROKKA_00067	66992	67303	Transposase	Integrase/Transposase		PROKKA_01055	1115028	1116383	Transposase IS66 family protein	Integrase/Transposase
	hha_1	67377	67589	Hemolysin expression-modulating protein Hha	Virulence		PROKKA_01056	1116573	1117157	hypothetical protein	Hypothetical protein / Unkwnown function
	PROKKA_00069	67829	68002	hypothetical protein	Hypothetical protein/Unkwnown function		PROKKA_01057	1117507	1117845	hypothetical protein	Hypothetical protein / Unkwnown function
	PROKKA_00070	68206	68775	hypothetical protein	Hypothetical protein/Unkwnown function		shlA_2	1117842	1127495	Hemolysin precursor	Virulence
	PROKKA_00071	69035	69418	hypothetical protein	Hypothetical protein/Unkwnown function		shlB_2	1127508	1129115	Hemolysin transporter protein ShlB precursor	Virulence
	PROKKA_00072	69415	69828	hypothetical protein	Hypothetical protein/Unkwnown function		PROKKA_01060	1129796	1130185	hypothetical protein	Hypothetical protein / Unkwnown function
	PROKKA_00073	69834	70013	hypothetical protein	Hypothetical protein/Unkwnown function		crtF	1130250	1131308	Demethylspheroidene O-methyltransferase	Metabolism
	PROKKA_00074	70134	70757	hypothetical protein	Hypothetical protein/Unkwnown function		PROKKA_01062	1131349	1132071	hypothetical protein	Hypothetical protein / Unkwnown function
	shlB_1	71144	72751	Hemolysin transporter protein ShlB precursor	Virulence		PROKKA_01063	1132050	1132889	2-acyl-glycerophospho-ethanolamine acyltransferase	Metabolism
	shlA_1	72764	82720	Hemolysin precursor	Virulence		PROKKA_01064	1132864	1133121	acyl carrier protein	Metabolism
	PROKKA_00077	82720	83259	hypothetical protein	Hypothetical protein/Unkwnown function		acpP_1	1133133	1133384	Acyl carrier protein	Metabolism
	PROKKA_00078	83530	84369	hypothetical protein	Hypothetical protein/Unkwnown function		PROKKA_01066	1133389	1133970	hypothetical protein	Hypothetical protein / Unkwnown function
	PROKKA_00079	84366	84629	hypothetical protein	Hypothetical protein/Unkwnown function		PROKKA_01067	1133967	1135325	peptide synthase	Metabolism
	PROKKA_00080	84715	85995	hypothetical protein	Hypothetical protein/Unkwnown function		PROKKA_01068	1135312	1135665	hypothetical protein	Hypothetical protein / Unkwnown function
	PROKKA_00081	85992	86225	hypothetical protein	Hypothetical protein/Unkwnown function		PROKKA_01069	1135656	1137332	Undecaprenyl-phosphate mannosyltransferase	Metabolism
	PROKKA_00082	86310	86891	hypothetical protein	Hypothetical protein/Unkwnown function		PROKKA_01070	1137336	1137758	1,4-dihydroxy-2-naphthoyl-CoA hydrolase	Metabolism
	PROKKA_00083	86888	87142	hypothetical protein	Hypothetical protein/Unkwnown function		PROKKA_01071	1137755	1138360	lipoprotein chaperone	Transport
	PROKKA_00084	87262	88008	transposase/IS protein	Integrase/Transposase		PROKKA_01072	1138329	1140647	MMPL family protein	Transport
	PROKKA_00085	88023	88265	hypothetical protein	Hypothetical protein/Unkwnown function		PROKKA_01073	1140644	1141228	hypothetical protein	Hypothetical protein / Unkwnown function
	PROKKA_00086	88433	89974	Integrase core domain protein	Integrase/Transposase		fabF_1	1141230	1142399	3-oxoacyl-[acyl-carrier-protein] synthase 2	Metabolism
	PROKKA_00087	89989	90735	transposase/IS protein	Integrase/Transposase		PROKKA_01075	1142396	1142860	FabA-like domain protein	Metabolism
	PROKKA_00088	90806	92152	Integrase core domain protein	Integrase/Transposase		fabG_2	1142860	1143591	3-oxoacyl-[acyl-carrier-protein] reductase FabG	Metabolism
	fhaB_1	92333	93868	Filamentous hemagglutinin	Virulence		fabF_2	1143588	1144827	3-oxoacyl-[acyl-carrier-protein] synthase 2	Metabolism
	PROKKA_00090	93855	94850	Transposase IS66 family protein	Integrase/Transposase		PROKKA_01078	1145854	1146054	hypothetical protein	Hypothetical protein / Unkwnown function
	PROKKA_00091	94801	95469	Transposase C of IS166 homeodomain protein	Integrase/Transposase		PROKKA_01079	1146719	1147144	hypothetical protein	Hypothetical protein / Unkwnown function
	PROKKA_00092	95500	95850	IS66 Orf2 like protein	Integrase/Transposase		PROKKA_01080	1147141	1147524	hypothetical protein	Hypothetical protein / Unkwnown function
	PROKKA_00093	95847	96272	Transposase	Integrase/Transposase		PROKKA_01081	1147783	1148352	hypothetical protein	Hypothetical protein / Unkwnown function
	fhaB_2	96326	99325	Filamentous hemagglutinin	Virulence		PROKKA_01082	1148556	1148729	hypothetical protein	Hypothetical protein / Unkwnown function
	PROKKA_00095	99402	100268	Integrase core domain protein	Integrase/Transposase		hha_2	1148969	1149181	Hemolysin expression-modulating protein Hha	Virulence
	PROKKA_00096	100265	100564	Transposase	Integrase/Transposase		PROKKA_01084	1149255	1149566	Transposase	Integrase/Transposase
	PROKKA_00097	100772	100921	Transposase	Integrase/Transposase		PROKKA_01085	1149686	1150432	Integrase core domain protein	Integrase/Transposase
	PROKKA_00098	102575	102946	IS2 transposase TnpB	Integrase/Transposase		PROKKA_01086	1151144	1151350	Prophage CP4-57 regulatory protein (AlpA)	Prophage
	PROKKA_00099	104296	105162	Integrase core domain protein	Integrase/Transposase		PROKKA_01087	1151444	1152046	hypothetical protein	Hypothetical protein / Unkwnown function
	PROKKA_00100	105159	105458	Transposase	Integrase/Transposase		PROKKA_01088	1153486	1154508	hypothetical protein	Hypothetical protein / Unkwnown function
	PROKKA_00101	105795	106868	Hep_Hag	Virulence		era_2	1154592	1155464	GTPase Era	Metabolism
	PROKKA_00102	106929	107417	DNA-binding transcriptional activator CaiF	Metabolism		flu_2	1155836	1158682	Antigen 43 precursor	Virulence
	PROKKA_00103	107656	107817	hypothetical protein	Hypothetical protein/Unkwnown function		PROKKA_01091	1158753	1158986	hypothetical protein	Hypothetical protein / Unkwnown function
	PROKKA_00104	107814	108398	hypothetical protein	Hypothetical protein/Unkwnown function		PROKKA_01092	1159086	1159904	hypothetical protein	Hypothetical protein / Unkwnown function
	PROKKA_00105	108588	109973	Transposase IS66 family protein	Integrase/Transposase		PROKKA_01093	1159904	1160008	hypothetical protein	Hypothetical protein / Unkwnown function
	PROKKA_00106	109993	110340	IS66 Orf2 like protein	Integrase/Transposase		klcA_2	1160243	1160722	Antirestriction protein KlcA	Conjugation
	PROKKA_00107	110340	110987	IS2 repressor TnpA	Integrase/Transposase		PROKKA_01095	1160738	1161286	hypothetical protein	Hypothetical protein / Unkwnown function
	PROKKA_00108	111054	111560	Transposase	Integrase/Transposase		PROKKA_01096	1161283	1161504	hypothetical protein	Hypothetical protein / Unkwnown function
	PROKKA_00109	111536	112399	Integrase core domain protein	Integrase/Transposase		PROKKA_01097	1161539	1162090	hypothetical protein	Hypothetical protein / Unkwnown function
	PROKKA_00110	112477	113595	Transposase IS66 family protein	Integrase/Transposase		PROKKA_01098	1162144	1162890	transposase/IS protein	Integrase/Transposase
	PROKKA_00111	113645	113992	IS66 Orf2 like protein	Integrase/Transposase		PROKKA_01099	1162905	1164446	Integrase core domain protein	Integrase/Transposase
	yadA_1	114807	116462	Adhesin YadA precursor	Virulence		PROKKA_01100	1164627	1164746	hypothetical protein	Hypothetical protein / Unkwnown function
	PROKKA_00113	116733	116957	hypothetical protein	Hypothetical protein/Unkwnown function		cbeA_2	1164796	1165164	Cytoskeleton bundling-enhancing protein CbeA	Toxin-antitoxin system
	PROKKA_00114	117429	117944	hypothetical protein	Hypothetical protein/Unkwnown function		cbtA_2	1165254	1165631	Cytoskeleton-binding toxin CbtA	Toxin-antitoxin system
	icsA_1	118231	123012	Outer membrane protein IcsA autotransporter precursor	Virulence		PROKKA_01103	1165628	1166116	hypothetical protein	Hypothetical protein / Unkwnown function
	PROKKA_00116	123291	123650	Transposase	Integrase/Transposase		PROKKA_01104	1166134	1166331	hypothetical protein	Hypothetical protein / Unkwnown function
	PROKKA_00117	123676	123876	IS66 Orf2 like protein	Integrase/Transposase		PROKKA_01105	1166416	1167081	hypothetical protein	Hypothetical protein / Unkwnown function
	gadX_1	124587	125381	HTH-type transcriptional regulator GadX	DNA damage response		partial PROKKA_01034	1167368	1167389	partial tRNA-Phe	tRNA / partial tRNA
	PROKKA_00119	126841	127074	hypothetical protein	Hypothetical protein/Unkwnown function
	PROKKA_00120	127392	127862	hypothetical protein	Hypothetical protein/Unkwnown function
	virF_1	131005	131841	Virulence regulon transcriptional activator VirF	Virulence
	PROKKA_00122	131941	132180	hypothetical protein	Hypothetical protein/Unkwnown function
	intS_1	132823	133050	Putative prophage CPS-53 integrase	Integrase/Transposase
	intS_2	133377	134558	Putative prophage CPS-53 integrase	Integrase/Transposase
	PROKKA_00125	134858	134952	tRNA-Sec	tRNA/partial tRNA
