# Supplementary material for: Clonal interference and genomic repair during strain coexistence in the gut
Source: PLoS Genet. 2025 Jul 7;21(7):e1011777. doi: 10.1371/journal.pgen.1011777 (PMC12251178; doi:10.1371/journal.pgen.1011777)
Supplement: S5 Table — (XLSX) [file pgen.1011777.s013.xlsx]

## Sheet: S5 Table
	S5 Table. OD600 values of Escherichia coli clones growth curves.
	strain A E. coli								Strain B1
	Time	Mouse	Marker	OD	clone	SD	Description		Time	Mouse	Marker	OD	clone	SD	Description
	0.015	mouse 1	cfp	-2.21438	control	0.0153365	Control		0.668333	mouse 1	gfp	-5.4869	control	0.775271	Control
	0.168333	mouse 1	cfp	-2.24224	control	0.0161803	Control		0.835	mouse 1	gfp	-5.0976	control	0.942101	Control
	0.335	mouse 1	cfp	-2.24659	control	0.0125997	Control		1.00167	mouse 1	gfp	-5.06534	control	0.823377	Control
	0.501667	mouse 1	cfp	-2.26054	control	0.0107564	Control		1.16833	mouse 1	gfp	-4.7998	control	0.715819	Control
	0.668333	mouse 1	cfp	-2.26632	control	0.0115103	Control		1.335	mouse 1	gfp	-4.61868	control	0.68945	Control
	0.835	mouse 1	cfp	-2.26375	control	0.0117816	Control		1.50167	mouse 1	gfp	-4.32761	control	0.503843	Control
	1.00167	mouse 1	cfp	-2.25481	control	0.0115175	Control		1.66833	mouse 1	gfp	-4.12992	control	0.429223	Control
	1.16833	mouse 1	cfp	-2.25421	control	0.0141569	Control		1.835	mouse 1	gfp	-3.97692	control	0.412243	Control
	1.335	mouse 1	cfp	-2.25236	control	0.0178821	Control		2.00167	mouse 1	gfp	-3.79033	control	0.371426	Control
	1.50167	mouse 1	cfp	-2.24545	control	0.0202064	Control		2.16833	mouse 1	gfp	-3.58611	control	0.337678	Control
	1.66833	mouse 1	cfp	-2.23181	control	0.0253488	Control		2.335	mouse 1	gfp	-3.4248	control	0.314197	Control
	1.835	mouse 1	cfp	-2.22451	control	0.0303335	Control		2.50167	mouse 1	gfp	-3.26903	control	0.309164	Control
	2.00167	mouse 1	cfp	-2.21069	control	0.0380796	Control		2.66833	mouse 1	gfp	-3.09509	control	0.286058	Control
	2.16833	mouse 1	cfp	-2.19484	control	0.0484742	Control		2.835	mouse 1	gfp	-2.9517	control	0.278267	Control
	2.335	mouse 1	cfp	-2.17874	control	0.0582154	Control		3.00167	mouse 1	gfp	-2.77543	control	0.271499	Control
	2.50167	mouse 1	cfp	-2.166	control	0.0694626	Control		3.16833	mouse 1	gfp	-2.60887	control	0.2709	Control
	2.66833	mouse 1	cfp	-2.14389	control	0.0809543	Control		3.335	mouse 1	gfp	-2.43333	control	0.262426	Control
	2.835	mouse 1	cfp	-2.11639	control	0.0929133	Control		3.50167	mouse 1	gfp	-2.27581	control	0.24479	Control
	3.00167	mouse 1	cfp	-2.08789	control	0.106916	Control		3.66833	mouse 1	gfp	-2.12812	control	0.22136	Control
	3.16833	mouse 1	cfp	-2.05761	control	0.11902	Control		3.835	mouse 1	gfp	-2.00989	control	0.185486	Control
	3.335	mouse 1	cfp	-2.02693	control	0.127266	Control		4.00167	mouse 1	gfp	-1.92002	control	0.14527	Control
	3.50167	mouse 1	cfp	-1.99687	control	0.128878	Control		4.16833	mouse 1	gfp	-1.84787	control	0.119171	Control
	3.66833	mouse 1	cfp	-1.96272	control	0.128587	Control		4.335	mouse 1	gfp	-1.79182	control	0.110788	Control
	3.835	mouse 1	cfp	-1.92713	control	0.125834	Control		4.50167	mouse 1	gfp	-1.73175	control	0.104513	Control
	4.00167	mouse 1	cfp	-1.89198	control	0.123917	Control		4.66833	mouse 1	gfp	-1.68007	control	0.1027	Control
	4.16833	mouse 1	cfp	-1.85771	control	0.119005	Control		4.835	mouse 1	gfp	-1.62645	control	0.0962295	Control
	4.335	mouse 1	cfp	-1.82742	control	0.109646	Control		5.00167	mouse 1	gfp	-1.57761	control	0.0875379	Control
	4.50167	mouse 1	cfp	-1.80381	control	0.0968004	Control		5.16833	mouse 1	gfp	-1.5403	control	0.0787146	Control
	4.66833	mouse 1	cfp	-1.78347	control	0.0821754	Control		5.335	mouse 1	gfp	-1.51322	control	0.0674504	Control
	4.835	mouse 1	cfp	-1.76801	control	0.0683626	Control		5.50167	mouse 1	gfp	-1.49187	control	0.060202	Control
	5.00167	mouse 1	cfp	-1.75333	control	0.0547567	Control		5.66833	mouse 1	gfp	-1.47327	control	0.0578122	Control
	5.16833	mouse 1	cfp	-1.74241	control	0.0409836	Control		5.835	mouse 1	gfp	-1.47869	control	0.0558804	Control
	5.335	mouse 1	cfp	-1.73035	control	0.0308755	Control		6.00167	mouse 1	gfp	-1.48261	control	0.0524218	Control
	5.50167	mouse 1	cfp	-1.7265	control	0.0269591	Control		6.16833	mouse 1	gfp	-1.49129	control	0.0551027	Control
	5.66833	mouse 1	cfp	-1.72164	control	0.0269569	Control		6.335	mouse 1	gfp	-1.49706	control	0.0517919	Control
	5.835	mouse 1	cfp	-1.71899	control	0.0252328	Control		6.50167	mouse 1	gfp	-1.50397	control	0.0462784	Control
	6.00167	mouse 1	cfp	-1.71235	control	0.0263004	Control		6.66833	mouse 1	gfp	-1.51078	control	0.0436124	Control
	6.16833	mouse 1	cfp	-1.70719	control	0.0262	Control		6.835	mouse 1	gfp	-1.51066	control	0.0405505	Control
	6.335	mouse 1	cfp	-1.70095	control	0.025728	Control		7.00167	mouse 1	gfp	-1.51378	control	0.0346204	Control
	6.50167	mouse 1	cfp	-1.69881	control	0.0276762	Control		7.16833	mouse 1	gfp	-1.51533	control	0.0357151	Control
	6.66833	mouse 1	cfp	-1.69409	control	0.0278569	Control		7.335	mouse 1	gfp	-1.51073	control	0.0338647	Control
	6.835	mouse 1	cfp	-1.68942	control	0.0293837	Control		7.50167	mouse 1	gfp	-1.50651	control	0.0338049	Control
	7.00167	mouse 1	cfp	-1.68543	control	0.0281391	Control		7.66833	mouse 1	gfp	-1.50919	control	0.03291	Control
	7.16833	mouse 1	cfp	-1.68153	control	0.0299359	Control		7.835	mouse 1	gfp	-1.496	control	0.0323531	Control
	7.335	mouse 1	cfp	-1.67475	control	0.0298427	Control		8.00167	mouse 1	gfp	-1.4972	control	0.0325224	Control
	7.50167	mouse 1	cfp	-1.67081	control	0.0288395	Control		8.16833	mouse 1	gfp	-1.50404	control	0.0312943	Control
	7.66833	mouse 1	cfp	-1.6655	control	0.0283603	Control		8.335	mouse 1	gfp	-1.49899	control	0.0326432	Control
	7.835	mouse 1	cfp	-1.66094	control	0.0286274	Control		8.50167	mouse 1	gfp	-1.4894	control	0.0296076	Control
	8.00167	mouse 1	cfp	-1.6557	control	0.029134	Control		8.66833	mouse 1	gfp	-1.48591	control	0.0313271	Control
	8.16833	mouse 1	cfp	-1.65361	control	0.0290706	Control		8.835	mouse 1	gfp	-1.48095	control	0.0322546	Control
	8.335	mouse 1	cfp	-1.64942	control	0.0283132	Control		9.00167	mouse 1	gfp	-1.46842	control	0.0321714	Control
	8.50167	mouse 1	cfp	-1.64663	control	0.027558	Control		9.16833	mouse 1	gfp	-1.46215	control	0.0344228	Control
	8.66833	mouse 1	cfp	-1.64041	control	0.0271063	Control		9.335	mouse 1	gfp	-1.46503	control	0.0346092	Control
	8.835	mouse 1	cfp	-1.63763	control	0.0258447	Control		9.50167	mouse 1	gfp	-1.45532	control	0.0357859	Control
	9.00167	mouse 1	cfp	-1.63528	control	0.0275083	Control		9.66833	mouse 1	gfp	-1.45217	control	0.0353462	Control
	9.16833	mouse 1	cfp	-1.63119	control	0.0278515	Control		9.835	mouse 1	gfp	-1.45301	control	0.0350811	Control
	9.335	mouse 1	cfp	-1.62673	control	0.0261551	Control		10.0017	mouse 1	gfp	-1.44846	control	0.0350519	Control
	9.50167	mouse 1	cfp	-1.62129	control	0.0248535	Control		10.1683	mouse 1	gfp	-1.44422	control	0.0352259	Control
	9.66833	mouse 1	cfp	-1.62269	control	0.0267843	Control		10.335	mouse 1	gfp	-1.45071	control	0.0342274	Control
	9.835	mouse 1	cfp	-1.61625	control	0.0249976	Control		10.5017	mouse 1	gfp	-1.44104	control	0.0409382	Control
	10.0017	mouse 1	cfp	-1.61422	control	0.0242952	Control		10.6683	mouse 1	gfp	-1.43789	control	0.0391831	Control
	10.1683	mouse 1	cfp	-1.6099	control	0.0250863	Control		10.835	mouse 1	gfp	-1.43479	control	0.0387944	Control
	10.335	mouse 1	cfp	-1.60455	control	0.0239293	Control		11.0017	mouse 1	gfp	-1.43395	control	0.0387813	Control
	10.5017	mouse 1	cfp	-1.59961	control	0.0248884	Control		11.1683	mouse 1	gfp	-1.43284	control	0.0390063	Control
	10.6683	mouse 1	cfp	-1.59632	control	0.0248539	Control		11.335	mouse 1	gfp	-1.42844	control	0.0403201	Control
	10.835	mouse 1	cfp	-1.58848	control	0.0260175	Control		11.5017	mouse 1	gfp	-1.42292	control	0.0411066	Control
	11.0017	mouse 1	cfp	-1.58165	control	0.0257847	Control		11.6683	mouse 1	gfp	-1.43373	control	0.0402674	Control
	11.1683	mouse 1	cfp	-1.58074	control	0.028265	Control		11.835	mouse 1	gfp	-1.41771	control	0.041842	Control
	11.335	mouse 1	cfp	-1.57336	control	0.0298466	Control		12.0017	mouse 1	gfp	-1.41848	control	0.0404223	Control
	11.5017	mouse 1	cfp	-1.56861	control	0.0317743	Control		12.1683	mouse 1	gfp	-1.41134	control	0.0400343	Control
	11.6683	mouse 1	cfp	-1.56033	control	0.0320052	Control		12.335	mouse 1	gfp	-1.41737	control	0.0400352	Control
	11.835	mouse 1	cfp	-1.5553	control	0.0332114	Control		12.5017	mouse 1	gfp	-1.41415	control	0.0419324	Control
	12.0017	mouse 1	cfp	-1.54781	control	0.0347301	Control		12.6683	mouse 1	gfp	-1.40844	control	0.042769	Control
	12.1683	mouse 1	cfp	-1.54467	control	0.0344735	Control		12.835	mouse 1	gfp	-1.40531	control	0.0459817	Control
	12.335	mouse 1	cfp	-1.54157	control	0.0350254	Control		13.0017	mouse 1	gfp	-1.41036	control	0.0430316	Control
	12.5017	mouse 1	cfp	-1.53598	control	0.0348171	Control		13.1683	mouse 1	gfp	-1.40187	control	0.0477877	Control
	12.6683	mouse 1	cfp	-1.53135	control	0.0351337	Control		13.335	mouse 1	gfp	-1.40033	control	0.0433822	Control
	12.835	mouse 1	cfp	-1.5267	control	0.0337147	Control		13.5017	mouse 1	gfp	-1.39288	control	0.04557	Control
	13.0017	mouse 1	cfp	-1.52235	control	0.0317716	Control		13.6683	mouse 1	gfp	-1.39923	control	0.0429434	Control
	13.1683	mouse 1	cfp	-1.51775	control	0.0305938	Control		13.835	mouse 1	gfp	-1.40025	control	0.0414363	Control
	13.335	mouse 1	cfp	-1.51623	control	0.0303909	Control		14.0017	mouse 1	gfp	-1.39466	control	0.0431063	Control
	13.5017	mouse 1	cfp	-1.50711	control	0.0284512	Control		14.1683	mouse 1	gfp	-1.39035	control	0.0424996	Control
	13.6683	mouse 1	cfp	-1.50682	control	0.0290312	Control		14.335	mouse 1	gfp	-1.38047	control	0.0417855	Control
	13.835	mouse 1	cfp	-1.50682	control	0.0290312	Control		14.5017	mouse 1	gfp	-1.37572	control	0.0419792	Control
	14.0017	mouse 1	cfp	-1.50356	control	0.0303409	Control		14.6683	mouse 1	gfp	-1.37006	control	0.0450195	Control
	14.1683	mouse 1	cfp	-1.50238	control	0.0311091	Control		14.835	mouse 1	gfp	-1.37135	control	0.0445232	Control
	14.335	mouse 1	cfp	-1.50003	control	0.032561	Control		15.0017	mouse 1	gfp	-1.36573	control	0.0415572	Control
	14.5017	mouse 1	cfp	-1.49643	control	0.0316677	Control		15.1683	mouse 1	gfp	-1.36989	control	0.0410339	Control
	14.6683	mouse 1	cfp	-1.49344	control	0.031159	Control		15.335	mouse 1	gfp	-1.35436	control	0.0428137	Control
	14.835	mouse 1	cfp	-1.49434	control	0.0315379	Control		15.5017	mouse 1	gfp	-1.3545	control	0.0396747	Control
	15.0017	mouse 1	cfp	-1.48928	control	0.0305473	Control		15.6683	mouse 1	gfp	-1.35293	control	0.0391291	Control
	15.1683	mouse 1	cfp	-1.49199	control	0.0322953	Control		15.835	mouse 1	gfp	-1.35015	control	0.0403924	Control
	15.335	mouse 1	cfp	-1.48819	control	0.0335565	Control		16.0017	mouse 1	gfp	-1.34227	control	0.0419583	Control
	15.5017	mouse 1	cfp	-1.4879	control	0.0337611	Control		16.1683	mouse 1	gfp	-1.34319	control	0.0393398	Control
	15.6683	mouse 1	cfp	-1.48616	control	0.0346924	Control		16.335	mouse 1	gfp	-1.348	control	0.0378712	Control
	15.835	mouse 1	cfp	-1.48285	control	0.0322676	Control		16.5017	mouse 1	gfp	-1.33648	control	0.0366886	Control
	16.0017	mouse 1	cfp	-1.48054	control	0.0335602	Control		16.6683	mouse 1	gfp	-1.33597	control	0.0366078	Control
	16.1683	mouse 1	cfp	-1.47794	control	0.0344908	Control		16.835	mouse 1	gfp	-1.32947	control	0.0384481	Control
	16.335	mouse 1	cfp	-1.47703	control	0.0332736	Control		17.0017	mouse 1	gfp	-1.33578	control	0.0383974	Control
	16.5017	mouse 1	cfp	-1.47646	control	0.033769	Control		17.1683	mouse 1	gfp	-1.32561	control	0.0357012	Control
	16.6683	mouse 1	cfp	-1.47385	control	0.0343319	Control		17.335	mouse 1	gfp	-1.31986	control	0.0357675	Control
	16.835	mouse 1	cfp	-1.47326	control	0.0339102	Control		17.5017	mouse 1	gfp	-1.31934	control	0.0353118	Control
	17.0017	mouse 1	cfp	-1.47299	control	0.0346646	Control		17.6683	mouse 1	gfp	-1.32959	control	0.0346374	Control
	17.1683	mouse 1	cfp	-1.46979	control	0.0344799	Control		17.835	mouse 1	gfp	-1.30868	control	0.0352339	Control
	17.335	mouse 1	cfp	-1.46893	control	0.0347299	Control		18.0017	mouse 1	gfp	-1.31759	control	0.0349826	Control
	17.5017	mouse 1	cfp	-1.46864	control	0.0345286	Control		18.1683	mouse 1	gfp	-1.30663	control	0.0326156	Control
	17.6683	mouse 1	cfp	-1.46894	control	0.0348138	Control		18.335	mouse 1	gfp	-1.30917	control	0.0351637	Control
	17.835	mouse 1	cfp	-1.46548	control	0.0350336	Control		18.5017	mouse 1	gfp	-1.2964	control	0.0343517	Control
	18.0017	mouse 1	cfp	-1.4646	control	0.0346623	Control		18.6683	mouse 1	gfp	-1.29497	control	0.03556	Control
	18.1683	mouse 1	cfp	-1.46577	control	0.0353385	Control		18.835	mouse 1	gfp	-1.29348	control	0.0344836	Control
	18.335	mouse 1	cfp	-1.46463	control	0.0355121	Control		19.0017	mouse 1	gfp	-1.28434	control	0.0359445	Control
	18.5017	mouse 1	cfp	-1.4632	control	0.0358801	Control		19.1683	mouse 1	gfp	-1.28122	control	0.0360038	Control
	18.6683	mouse 1	cfp	-1.45919	control	0.0363832	Control		19.335	mouse 1	gfp	-1.27555	control	0.0382188	Control
	18.835	mouse 1	cfp	-1.45918	control	0.0361151	Control		19.5017	mouse 1	gfp	-1.27746	control	0.0380907	Control
	19.0017	mouse 1	cfp	-1.45862	control	0.0363389	Control		19.6683	mouse 1	gfp	-1.26467	control	0.038995	Control
	19.1683	mouse 1	cfp	-1.45489	control	0.0358933	Control		19.835	mouse 1	gfp	-1.25926	control	0.0390374	Control
	19.335	mouse 1	cfp	-1.4569	control	0.036347	Control		20.0017	mouse 1	gfp	-1.25329	control	0.0420586	Control
	19.5017	mouse 1	cfp	-1.4563	control	0.035475	Control		20.1683	mouse 1	gfp	-1.24426	control	0.0427466	Control
	19.6683	mouse 1	cfp	-1.45462	control	0.0365767	Control		20.335	mouse 1	gfp	-1.23803	control	0.0425402	Control
	19.835	mouse 1	cfp	-1.45402	control	0.0355441	Control		20.5017	mouse 1	gfp	-1.23505	control	0.0427598	Control
	20.0017	mouse 1	cfp	-1.45375	control	0.0359587	Control		20.6683	mouse 1	gfp	-1.22958	control	0.0430189	Control
	20.1683	mouse 1	cfp	-1.45256	control	0.0344469	Control		20.835	mouse 1	gfp	-1.21677	control	0.0452506	Control
	20.335	mouse 1	cfp	-1.45256	control	0.0344469	Control		21.0017	mouse 1	gfp	-1.21477	control	0.0457598	Control
	20.5017	mouse 1	cfp	-1.45053	control	0.0332493	Control		21.1683	mouse 1	gfp	-1.20988	control	0.0464575	Control
	20.6683	mouse 1	cfp	-1.44686	control	0.0337741	Control		21.335	mouse 1	gfp	-1.197	control	0.0463498	Control
	20.835	mouse 1	cfp	-1.44855	control	0.0336298	Control		21.5017	mouse 1	gfp	-1.19938	control	0.0451753	Control
	21.0017	mouse 1	cfp	-1.4488	control	0.032329	Control		0.835	mouse 1	gfp	-5.80914	1		Evolved clones
	21.1683	mouse 1	cfp	-1.44825	control	0.0329508	Control		1.00167	mouse 1	gfp	-5.116	1		Evolved clones
	21.335	mouse 1	cfp	-1.44794	control	0.0320718	Control		1.16833	mouse 1	gfp	-4.82831	1		Evolved clones
	21.5017	mouse 1	cfp	-1.44767	control	0.0326794	Control		1.335	mouse 1	gfp	-4.50986	1		Evolved clones
	21.6683	mouse 1	cfp	-1.44708	control	0.0318863	Control		1.50167	mouse 1	gfp	-4.19971	1		Evolved clones
	21.835	mouse 1	cfp	-1.4468	control	0.0318004	Control		1.66833	mouse 1	gfp	-4.01738	1		Evolved clones
	22.0017	mouse 1	cfp	-1.44621	control	0.0310229	Control		1.835	mouse 1	gfp	-3.77226	1		Evolved clones
	22.1683	mouse 1	cfp	-1.44451	control	0.0310987	Control		2.00167	mouse 1	gfp	-3.61192	1		Evolved clones
	22.335	mouse 1	cfp	-1.44366	control	0.0308872	Control		2.16833	mouse 1	gfp	-3.41125	1		Evolved clones
	22.5017	mouse 1	cfp	-1.44306	control	0.0297351	Control		2.335	mouse 1	gfp	-3.24419	1		Evolved clones
	22.6683	mouse 1	cfp	-1.4417	control	0.0315083	Control		2.50167	mouse 1	gfp	-3.10109	1		Evolved clones
	22.835	mouse 1	cfp	-1.44226	control	0.0311057	Control		2.66833	mouse 1	gfp	-2.97593	1		Evolved clones
	23.0017	mouse 1	cfp	-1.44224	control	0.0307	Control		2.835	mouse 1	gfp	-2.81341	1		Evolved clones
	23.1683	mouse 1	cfp	-1.44169	control	0.031185	Control		3.00167	mouse 1	gfp	-2.63109	1		Evolved clones
	23.335	mouse 1	cfp	-1.44251	control	0.0300709	Control		3.16833	mouse 1	gfp	-2.44185	1		Evolved clones
	23.5017	mouse 1	cfp	-1.43829	control	0.0302481	Control		3.335	mouse 1	gfp	-2.23493	1		Evolved clones
	23.6683	mouse 1	cfp	-1.43994	control	0.0289999	Control		3.50167	mouse 1	gfp	-2.06357	1		Evolved clones
	0.015	mouse 1	cfp	-2.27594	1		Evolved clones		3.66833	mouse 1	gfp	-1.93794	1		Evolved clones
	0.168333	mouse 1	cfp	-2.29561	1		Evolved clones		3.835	mouse 1	gfp	-1.87732	1		Evolved clones
	0.335	mouse 1	cfp	-2.28573	1		Evolved clones		4.00167	mouse 1	gfp	-1.80181	1		Evolved clones
	0.501667	mouse 1	cfp	-2.30559	1		Evolved clones		4.16833	mouse 1	gfp	-1.7487	1		Evolved clones
	0.668333	mouse 1	cfp	-2.31567	1		Evolved clones		4.335	mouse 1	gfp	-1.70375	1		Evolved clones
	0.835	mouse 1	cfp	-2.30559	1		Evolved clones		4.50167	mouse 1	gfp	-1.63476	1		Evolved clones
	1.00167	mouse 1	cfp	-2.29561	1		Evolved clones		4.66833	mouse 1	gfp	-1.58475	1		Evolved clones
	1.16833	mouse 1	cfp	-2.29561	1		Evolved clones		4.835	mouse 1	gfp	-1.54178	1		Evolved clones
	1.335	mouse 1	cfp	-2.29561	1		Evolved clones		5.00167	mouse 1	gfp	-1.48722	1		Evolved clones
	1.50167	mouse 1	cfp	-2.28573	1		Evolved clones		5.16833	mouse 1	gfp	-1.44817	1		Evolved clones
	1.66833	mouse 1	cfp	-2.27594	1		Evolved clones		5.335	mouse 1	gfp	-1.41469	1		Evolved clones
	1.835	mouse 1	cfp	-2.26625	1		Evolved clones		5.50167	mouse 1	gfp	-1.3903	1		Evolved clones
	2.00167	mouse 1	cfp	-2.24715	1		Evolved clones		5.66833	mouse 1	gfp	-1.3903	1		Evolved clones
	2.16833	mouse 1	cfp	-2.23773	1		Evolved clones		5.835	mouse 1	gfp	-1.39837	1		Evolved clones
	2.335	mouse 1	cfp	-2.21001	1		Evolved clones		6.00167	mouse 1	gfp	-1.39837	1		Evolved clones
	2.50167	mouse 1	cfp	-2.19194	1		Evolved clones		6.16833	mouse 1	gfp	-1.39837	1		Evolved clones
	2.66833	mouse 1	cfp	-2.16544	1		Evolved clones		6.335	mouse 1	gfp	-1.37833	1		Evolved clones
	2.835	mouse 1	cfp	-2.13116	1		Evolved clones		6.50167	mouse 1	gfp	-1.37042	1		Evolved clones
	3.00167	mouse 1	cfp	-2.09801	1		Evolved clones		6.66833	mouse 1	gfp	-1.35868	1		Evolved clones
	3.16833	mouse 1	cfp	-2.05807	1		Evolved clones		6.835	mouse 1	gfp	-1.3548	1		Evolved clones
	3.335	mouse 1	cfp	-2.01216	1		Evolved clones		7.00167	mouse 1	gfp	-1.34707	1		Evolved clones
	3.50167	mouse 1	cfp	-1.96113	1		Evolved clones		7.16833	mouse 1	gfp	-1.34323	1		Evolved clones
	3.66833	mouse 1	cfp	-1.90582	1		Evolved clones		7.335	mouse 1	gfp	-1.3356	1		Evolved clones
	3.835	mouse 1	cfp	-1.85342	1		Evolved clones		7.50167	mouse 1	gfp	-1.33181	1		Evolved clones
	4.00167	mouse 1	cfp	-1.77963	1		Evolved clones		7.66833	mouse 1	gfp	-1.32426	1		Evolved clones
	4.16833	mouse 1	cfp	-1.75043	1		Evolved clones		7.835	mouse 1	gfp	-1.30933	1		Evolved clones
	4.335	mouse 1	cfp	-1.72766	1		Evolved clones		8.00167	mouse 1	gfp	-1.30564	1		Evolved clones
	4.50167	mouse 1	cfp	-1.71647	1		Evolved clones		8.16833	mouse 1	gfp	-1.30195	1		Evolved clones
	4.66833	mouse 1	cfp	-1.69991	1		Evolved clones		8.335	mouse 1	gfp	-1.29463	1		Evolved clones
	4.835	mouse 1	cfp	-1.67825	1		Evolved clones		8.50167	mouse 1	gfp	-1.29463	1		Evolved clones
	5.00167	mouse 1	cfp	-1.68362	1		Evolved clones		8.66833	mouse 1	gfp	-1.28735	1		Evolved clones
	5.16833	mouse 1	cfp	-1.67291	1		Evolved clones		8.835	mouse 1	gfp	-1.28374	1		Evolved clones
	5.335	mouse 1	cfp	-1.6676	1		Evolved clones		9.00167	mouse 1	gfp	-1.28013	1		Evolved clones
	5.50167	mouse 1	cfp	-1.65705	1		Evolved clones		9.16833	mouse 1	gfp	-1.28013	1		Evolved clones
	5.66833	mouse 1	cfp	-1.65182	1		Evolved clones		9.335	mouse 1	gfp	-1.27297	1		Evolved clones
	5.835	mouse 1	cfp	-1.64144	1		Evolved clones		9.50167	mouse 1	gfp	-1.27297	1		Evolved clones
	6.00167	mouse 1	cfp	-1.62608	1		Evolved clones		9.66833	mouse 1	gfp	-1.2694	1		Evolved clones
	6.16833	mouse 1	cfp	-1.61596	1		Evolved clones		9.835	mouse 1	gfp	-1.2694	1		Evolved clones
	6.335	mouse 1	cfp	-1.61094	1		Evolved clones		10.0017	mouse 1	gfp	-1.26585	1		Evolved clones
	6.50167	mouse 1	cfp	-1.60097	1		Evolved clones		10.1683	mouse 1	gfp	-1.26231	1		Evolved clones
	6.66833	mouse 1	cfp	-1.58134	1		Evolved clones		10.335	mouse 1	gfp	-1.25527	1		Evolved clones
	6.835	mouse 1	cfp	-1.57166	1		Evolved clones		10.5017	mouse 1	gfp	-1.25527	1		Evolved clones
	7.00167	mouse 1	cfp	-1.55732	1		Evolved clones		10.6683	mouse 1	gfp	-1.24827	1		Evolved clones
	7.16833	mouse 1	cfp	-1.55259	1		Evolved clones		10.835	mouse 1	gfp	-1.24827	1		Evolved clones
	7.335	mouse 1	cfp	-1.53851	1		Evolved clones		11.0017	mouse 1	gfp	-1.24479	1		Evolved clones
	7.50167	mouse 1	cfp	-1.53387	1		Evolved clones		11.1683	mouse 1	gfp	-1.24133	1		Evolved clones
	7.66833	mouse 1	cfp	-1.51549	1		Evolved clones		11.335	mouse 1	gfp	-1.24133	1		Evolved clones
	7.835	mouse 1	cfp	-1.50193	1		Evolved clones		11.5017	mouse 1	gfp	-1.23787	1		Evolved clones
	8.00167	mouse 1	cfp	-1.48855	1		Evolved clones		11.6683	mouse 1	gfp	-1.22758	1		Evolved clones
	8.16833	mouse 1	cfp	-1.45372	1		Evolved clones		11.835	mouse 1	gfp	-1.22758	1		Evolved clones
	8.335	mouse 1	cfp	-1.43255	1		Evolved clones		12.0017	mouse 1	gfp	-1.22758	1		Evolved clones
	8.50167	mouse 1	cfp	-1.39151	1		Evolved clones		12.1683	mouse 1	gfp	-1.231	1		Evolved clones
	8.66833	mouse 1	cfp	-1.3835	1		Evolved clones		12.335	mouse 1	gfp	-1.22418	1		Evolved clones
	8.835	mouse 1	cfp	-1.34823	1		Evolved clones		12.5017	mouse 1	gfp	-1.22078	1		Evolved clones
	9.00167	mouse 1	cfp	-1.34823	1		Evolved clones		12.6683	mouse 1	gfp	-1.22078	1		Evolved clones
	9.16833	mouse 1	cfp	-1.33294	1		Evolved clones		12.835	mouse 1	gfp	-1.22758	1		Evolved clones
	9.335	mouse 1	cfp	-1.34056	1		Evolved clones		13.0017	mouse 1	gfp	-1.20397	1		Evolved clones
	9.50167	mouse 1	cfp	-1.34823	1		Evolved clones		13.1683	mouse 1	gfp	-1.21066	1		Evolved clones
	9.66833	mouse 1	cfp	-1.33674	1		Evolved clones		13.335	mouse 1	gfp	-1.22758	1		Evolved clones
	9.835	mouse 1	cfp	-1.32539	1		Evolved clones		13.5017	mouse 1	gfp	-1.22418	1		Evolved clones
	10.0017	mouse 1	cfp	-1.31416	1		Evolved clones		13.6683	mouse 1	gfp	-1.22078	1		Evolved clones
	10.1683	mouse 1	cfp	-1.30674	1		Evolved clones		13.835	mouse 1	gfp	-1.20397	1		Evolved clones
	10.335	mouse 1	cfp	-1.29938	1		Evolved clones		14.0017	mouse 1	gfp	-1.20731	1		Evolved clones
	10.5017	mouse 1	cfp	-1.28844	1		Evolved clones		14.1683	mouse 1	gfp	-1.19733	1		Evolved clones
	10.6683	mouse 1	cfp	-1.28844	1		Evolved clones		14.335	mouse 1	gfp	-1.21066	1		Evolved clones
	10.835	mouse 1	cfp	-1.26337	1		Evolved clones		14.5017	mouse 1	gfp	-1.20065	1		Evolved clones
	11.0017	mouse 1	cfp	-1.24237	1		Evolved clones		14.6683	mouse 1	gfp	-1.19402	1		Evolved clones
	11.1683	mouse 1	cfp	-1.2252	1		Evolved clones		14.835	mouse 1	gfp	-1.19733	1		Evolved clones
	11.335	mouse 1	cfp	-1.19832	1		Evolved clones		15.0017	mouse 1	gfp	-1.18417	1		Evolved clones
	11.5017	mouse 1	cfp	-1.17863	1		Evolved clones		15.1683	mouse 1	gfp	-1.17441	1		Evolved clones
	11.6683	mouse 1	cfp	-1.16571	1		Evolved clones		15.335	mouse 1	gfp	-1.17441	1		Evolved clones
	11.835	mouse 1	cfp	-1.15932	1		Evolved clones		15.5017	mouse 1	gfp	-1.18091	1		Evolved clones
	12.0017	mouse 1	cfp	-1.14665	1		Evolved clones		15.6683	mouse 1	gfp	-1.17118	1		Evolved clones
	12.1683	mouse 1	cfp	-1.13725	1		Evolved clones		15.835	mouse 1	gfp	-1.16796	1		Evolved clones
	12.335	mouse 1	cfp	-1.13414	1		Evolved clones		16.0017	mouse 1	gfp	-1.17441	1		Evolved clones
	12.5017	mouse 1	cfp	-1.12485	1		Evolved clones		16.1683	mouse 1	gfp	-1.17118	1		Evolved clones
	12.6683	mouse 1	cfp	-1.11871	1		Evolved clones		16.335	mouse 1	gfp	-1.16475	1		Evolved clones
	12.835	mouse 1	cfp	-1.11566	1		Evolved clones		16.5017	mouse 1	gfp	-1.16475	1		Evolved clones
	13.0017	mouse 1	cfp	-1.10654	1		Evolved clones		16.6683	mouse 1	gfp	-1.16155	1		Evolved clones
	13.1683	mouse 1	cfp	-1.10051	1		Evolved clones		16.835	mouse 1	gfp	-1.16796	1		Evolved clones
	13.335	mouse 1	cfp	-1.10051	1		Evolved clones		17.0017	mouse 1	gfp	-1.16475	1		Evolved clones
	13.5017	mouse 1	cfp	-1.10051	1		Evolved clones		17.1683	mouse 1	gfp	-1.15518	1		Evolved clones
	13.6683	mouse 1	cfp	-1.10051	1		Evolved clones		17.335	mouse 1	gfp	-1.14885	1		Evolved clones
	13.835	mouse 1	cfp	-1.09154	1		Evolved clones		17.5017	mouse 1	gfp	-1.14256	1		Evolved clones
	14.0017	mouse 1	cfp	-1.08856	1		Evolved clones		17.6683	mouse 1	gfp	-1.14256	1		Evolved clones
	14.1683	mouse 1	cfp	-1.09751	1		Evolved clones		17.835	mouse 1	gfp	-1.14256	1		Evolved clones
	14.335	mouse 1	cfp	-1.09452	1		Evolved clones		18.0017	mouse 1	gfp	-1.13631	1		Evolved clones
	14.5017	mouse 1	cfp	-1.08856	1		Evolved clones		18.1683	mouse 1	gfp	-1.13943	1		Evolved clones
	14.6683	mouse 1	cfp	-1.09154	1		Evolved clones		18.335	mouse 1	gfp	-1.12701	1		Evolved clones
	14.835	mouse 1	cfp	-1.08856	1		Evolved clones		18.5017	mouse 1	gfp	-1.1332	1		Evolved clones
	15.0017	mouse 1	cfp	-1.0856	1		Evolved clones		18.6683	mouse 1	gfp	-1.1301	1		Evolved clones
	15.1683	mouse 1	cfp	-1.07675	1		Evolved clones		18.835	mouse 1	gfp	-1.12086	1		Evolved clones
	15.335	mouse 1	cfp	-1.0856	1		Evolved clones		19.0017	mouse 1	gfp	-1.1117	1		Evolved clones
	15.5017	mouse 1	cfp	-1.07382	1		Evolved clones		19.1683	mouse 1	gfp	-1.10866	1		Evolved clones
	15.6683	mouse 1	cfp	-1.07969	1		Evolved clones		19.335	mouse 1	gfp	-1.09661	1		Evolved clones
	15.835	mouse 1	cfp	-1.06508	1		Evolved clones		19.5017	mouse 1	gfp	-1.09064	1		Evolved clones
	16.0017	mouse 1	cfp	-1.07382	1		Evolved clones		19.6683	mouse 1	gfp	-1.07881	1		Evolved clones
	16.1683	mouse 1	cfp	-1.06799	1		Evolved clones		19.835	mouse 1	gfp	-1.07587	1		Evolved clones
	16.335	mouse 1	cfp	-1.06218	1		Evolved clones		20.0017	mouse 1	gfp	-1.06711	1		Evolved clones
	16.5017	mouse 1	cfp	-1.0593	1		Evolved clones		20.1683	mouse 1	gfp	-1.06132	1		Evolved clones
	16.6683	mouse 1	cfp	-1.0593	1		Evolved clones		20.335	mouse 1	gfp	-1.04697	1		Evolved clones
	16.835	mouse 1	cfp	-1.05354	1		Evolved clones		20.5017	mouse 1	gfp	-1.04412	1		Evolved clones
	17.0017	mouse 1	cfp	-1.05068	1		Evolved clones		20.6683	mouse 1	gfp	-1.04697	1		Evolved clones
	17.1683	mouse 1	cfp	-1.04498	1		Evolved clones		20.835	mouse 1	gfp	-1.03282	1		Evolved clones
	17.335	mouse 1	cfp	-1.03648	1		Evolved clones		21.0017	mouse 1	gfp	-1.02722	1		Evolved clones
	17.5017	mouse 1	cfp	-1.03648	1		Evolved clones		21.1683	mouse 1	gfp	-1.02443	1		Evolved clones
	17.6683	mouse 1	cfp	-1.03648	1		Evolved clones		21.335	mouse 1	gfp	-1.01611	1		Evolved clones
	17.835	mouse 1	cfp	-1.03367	1		Evolved clones		21.5017	mouse 1	gfp	-1.00786	1		Evolved clones
	18.0017	mouse 1	cfp	-1.02806	1		Evolved clones		0.501667	mouse 1	gfp	-6.90776	2		Evolved clones
	18.1683	mouse 1	cfp	-1.03367	1		Evolved clones		0.668333	mouse 1	gfp	-4.82831	2		Evolved clones
	18.335	mouse 1	cfp	-1.01694	1		Evolved clones		0.835	mouse 1	gfp	-4.19971	2		Evolved clones
	18.5017	mouse 1	cfp	-1.01694	1		Evolved clones		1.00167	mouse 1	gfp	-4.01738	2		Evolved clones
	18.6683	mouse 1	cfp	-1.01694	1		Evolved clones		1.16833	mouse 1	gfp	-3.86323	2		Evolved clones
	18.835	mouse 1	cfp	-1.01418	1		Evolved clones		1.335	mouse 1	gfp	-3.7297	2		Evolved clones
	19.0017	mouse 1	cfp	-1.00868	1		Evolved clones		1.50167	mouse 1	gfp	-3.57555	2		Evolved clones
	19.1683	mouse 1	cfp	-1.00321	1		Evolved clones		1.66833	mouse 1	gfp	-3.47377	2		Evolved clones
	19.335	mouse 1	cfp	-0.997772	1		Evolved clones		1.835	mouse 1	gfp	-3.32424	2		Evolved clones
	19.5017	mouse 1	cfp	-0.997772	1		Evolved clones		2.00167	mouse 1	gfp	-3.19418	2		Evolved clones
	19.6683	mouse 1	cfp	-0.992362	1		Evolved clones		2.16833	mouse 1	gfp	-3.07911	2		Evolved clones
	19.835	mouse 1	cfp	-0.992362	1		Evolved clones		2.335	mouse 1	gfp	-2.95651	2		Evolved clones
	20.0017	mouse 1	cfp	-0.997772	1		Evolved clones		2.50167	mouse 1	gfp	-2.8647	2		Evolved clones
	20.1683	mouse 1	cfp	-0.989668	1		Evolved clones		2.66833	mouse 1	gfp	-2.74887	2		Evolved clones
	20.335	mouse 1	cfp	-0.989668	1		Evolved clones		2.835	mouse 1	gfp	-2.63109	2		Evolved clones
	20.5017	mouse 1	cfp	-0.989668	1		Evolved clones		3.00167	mouse 1	gfp	-2.47694	2		Evolved clones
	20.6683	mouse 1	cfp	-0.989668	1		Evolved clones		3.16833	mouse 1	gfp	-2.32279	2		Evolved clones
	20.835	mouse 1	cfp	-0.98163	1		Evolved clones		3.335	mouse 1	gfp	-2.13707	2		Evolved clones
	21.0017	mouse 1	cfp	-0.978964	1		Evolved clones		3.50167	mouse 1	gfp	-1.9805	2		Evolved clones
	21.1683	mouse 1	cfp	-0.976306	1		Evolved clones		3.66833	mouse 1	gfp	-1.83885	2		Evolved clones
	21.335	mouse 1	cfp	-0.973655	1		Evolved clones		3.835	mouse 1	gfp	-1.77196	2		Evolved clones
	21.5017	mouse 1	cfp	-0.973655	1		Evolved clones		4.00167	mouse 1	gfp	-1.70926	2		Evolved clones
	21.6683	mouse 1	cfp	-0.973655	1		Evolved clones		4.16833	mouse 1	gfp	-1.66073	2		Evolved clones
	21.835	mouse 1	cfp	-0.968374	1		Evolved clones		4.335	mouse 1	gfp	-1.61445	2		Evolved clones
	22.0017	mouse 1	cfp	-0.968374	1		Evolved clones		4.50167	mouse 1	gfp	-1.56542	2		Evolved clones
	22.1683	mouse 1	cfp	-0.96312	1		Evolved clones		4.66833	mouse 1	gfp	-1.52326	2		Evolved clones
	22.335	mouse 1	cfp	-0.968374	1		Evolved clones		4.835	mouse 1	gfp	-1.47841	2		Evolved clones
	22.5017	mouse 1	cfp	-0.957894	1		Evolved clones		5.00167	mouse 1	gfp	-1.44817	2		Evolved clones
	22.6683	mouse 1	cfp	-0.960504	1		Evolved clones		5.16833	mouse 1	gfp	-1.41059	2		Evolved clones
	22.835	mouse 1	cfp	-0.955291	1		Evolved clones		5.335	mouse 1	gfp	-1.3823	2		Evolved clones
	23.0017	mouse 1	cfp	-0.957894	1		Evolved clones		5.50167	mouse 1	gfp	-1.35093	2		Evolved clones
	23.1683	mouse 1	cfp	-0.955291	1		Evolved clones		5.66833	mouse 1	gfp	-1.33181	2		Evolved clones
	23.335	mouse 1	cfp	-0.957894	1		Evolved clones		5.835	mouse 1	gfp	-1.36649	2		Evolved clones
	23.5017	mouse 1	cfp	-0.950106	1		Evolved clones		6.00167	mouse 1	gfp	-1.38629	2		Evolved clones
	23.6683	mouse 1	cfp	-0.950106	1		Evolved clones		6.16833	mouse 1	gfp	-1.39433	2		Evolved clones
	0.015	mouse 1	cfp	-2.22841	2		Evolved clones		6.335	mouse 1	gfp	-1.39433	2		Evolved clones
	0.168333	mouse 1	cfp	-2.24715	2		Evolved clones		6.50167	mouse 1	gfp	-1.3903	2		Evolved clones
	0.335	mouse 1	cfp	-2.25666	2		Evolved clones		6.66833	mouse 1	gfp	-1.38629	2		Evolved clones
	0.501667	mouse 1	cfp	-2.27594	2		Evolved clones		6.835	mouse 1	gfp	-1.38629	2		Evolved clones
	0.668333	mouse 1	cfp	-2.27594	2		Evolved clones		7.00167	mouse 1	gfp	-1.38629	2		Evolved clones
	0.835	mouse 1	cfp	-2.27594	2		Evolved clones		7.16833	mouse 1	gfp	-1.37833	2		Evolved clones
	1.00167	mouse 1	cfp	-2.26625	2		Evolved clones		7.335	mouse 1	gfp	-1.37437	2		Evolved clones
	1.16833	mouse 1	cfp	-2.26625	2		Evolved clones		7.50167	mouse 1	gfp	-1.37042	2		Evolved clones
	1.335	mouse 1	cfp	-2.25666	2		Evolved clones		7.66833	mouse 1	gfp	-1.36258	2		Evolved clones
	1.50167	mouse 1	cfp	-2.24715	2		Evolved clones		7.835	mouse 1	gfp	-1.3548	2		Evolved clones
	1.66833	mouse 1	cfp	-2.23773	2		Evolved clones		8.00167	mouse 1	gfp	-1.3548	2		Evolved clones
	1.835	mouse 1	cfp	-2.21916	2		Evolved clones		8.16833	mouse 1	gfp	-1.35093	2		Evolved clones
	2.00167	mouse 1	cfp	-2.20093	2		Evolved clones		8.335	mouse 1	gfp	-1.35093	2		Evolved clones
	2.16833	mouse 1	cfp	-2.18303	2		Evolved clones		8.50167	mouse 1	gfp	-1.34707	2		Evolved clones
	2.335	mouse 1	cfp	-2.15675	2		Evolved clones		8.66833	mouse 1	gfp	-1.35093	2		Evolved clones
	2.50167	mouse 1	cfp	-2.13116	2		Evolved clones		8.835	mouse 1	gfp	-1.35093	2		Evolved clones
	2.66833	mouse 1	cfp	-2.0899	2		Evolved clones		9.00167	mouse 1	gfp	-1.34707	2		Evolved clones
	2.835	mouse 1	cfp	-2.05027	2		Evolved clones		9.16833	mouse 1	gfp	-1.34707	2		Evolved clones
	3.00167	mouse 1	cfp	-2.01216	2		Evolved clones		9.335	mouse 1	gfp	-1.34323	2		Evolved clones
	3.16833	mouse 1	cfp	-1.96826	2		Evolved clones		9.50167	mouse 1	gfp	-1.34707	2		Evolved clones
	3.335	mouse 1	cfp	-1.91257	2		Evolved clones		9.66833	mouse 1	gfp	-1.34707	2		Evolved clones
	3.50167	mouse 1	cfp	-1.85982	2		Evolved clones		9.835	mouse 1	gfp	-1.34707	2		Evolved clones
	3.66833	mouse 1	cfp	-1.79758	2		Evolved clones		10.0017	mouse 1	gfp	-1.34707	2		Evolved clones
	3.835	mouse 1	cfp	-1.7562	2		Evolved clones		10.1683	mouse 1	gfp	-1.34707	2		Evolved clones
	4.00167	mouse 1	cfp	-1.7333	2		Evolved clones		10.335	mouse 1	gfp	-1.33941	2		Evolved clones
	4.16833	mouse 1	cfp	-1.71092	2		Evolved clones		10.5017	mouse 1	gfp	-1.33941	2		Evolved clones
	4.335	mouse 1	cfp	-1.69445	2		Evolved clones		10.6683	mouse 1	gfp	-1.33941	2		Evolved clones
	4.50167	mouse 1	cfp	-1.67825	2		Evolved clones		10.835	mouse 1	gfp	-1.33941	2		Evolved clones
	4.66833	mouse 1	cfp	-1.67291	2		Evolved clones		11.0017	mouse 1	gfp	-1.3356	2		Evolved clones
	4.835	mouse 1	cfp	-1.66231	2		Evolved clones		11.1683	mouse 1	gfp	-1.3356	2		Evolved clones
	5.00167	mouse 1	cfp	-1.65182	2		Evolved clones		11.335	mouse 1	gfp	-1.3356	2		Evolved clones
	5.16833	mouse 1	cfp	-1.64662	2		Evolved clones		11.5017	mouse 1	gfp	-1.33941	2		Evolved clones
	5.335	mouse 1	cfp	-1.64144	2		Evolved clones		11.6683	mouse 1	gfp	-1.32803	2		Evolved clones
	5.50167	mouse 1	cfp	-1.6363	2		Evolved clones		11.835	mouse 1	gfp	-1.32803	2		Evolved clones
	5.66833	mouse 1	cfp	-1.63117	2		Evolved clones		12.0017	mouse 1	gfp	-1.32803	2		Evolved clones
	5.835	mouse 1	cfp	-1.63117	2		Evolved clones		12.1683	mouse 1	gfp	-1.3356	2		Evolved clones
	6.00167	mouse 1	cfp	-1.62608	2		Evolved clones		12.335	mouse 1	gfp	-1.32803	2		Evolved clones
	6.16833	mouse 1	cfp	-1.621	2		Evolved clones		12.5017	mouse 1	gfp	-1.3356	2		Evolved clones
	6.335	mouse 1	cfp	-1.61596	2		Evolved clones		12.6683	mouse 1	gfp	-1.33181	2		Evolved clones
	6.50167	mouse 1	cfp	-1.61094	2		Evolved clones		12.835	mouse 1	gfp	-1.33941	2		Evolved clones
	6.66833	mouse 1	cfp	-1.60594	2		Evolved clones		13.0017	mouse 1	gfp	-1.32051	2		Evolved clones
	6.835	mouse 1	cfp	-1.60097	2		Evolved clones		13.1683	mouse 1	gfp	-1.32051	2		Evolved clones
	7.00167	mouse 1	cfp	-1.59603	2		Evolved clones		13.335	mouse 1	gfp	-1.3356	2		Evolved clones
	7.16833	mouse 1	cfp	-1.59603	2		Evolved clones		13.5017	mouse 1	gfp	-1.3356	2		Evolved clones
	7.335	mouse 1	cfp	-1.59111	2		Evolved clones		13.6683	mouse 1	gfp	-1.32803	2		Evolved clones
	7.50167	mouse 1	cfp	-1.58621	2		Evolved clones		13.835	mouse 1	gfp	-1.31304	2		Evolved clones
	7.66833	mouse 1	cfp	-1.58134	2		Evolved clones		14.0017	mouse 1	gfp	-1.30933	2		Evolved clones
	7.835	mouse 1	cfp	-1.57649	2		Evolved clones		14.1683	mouse 1	gfp	-1.30195	2		Evolved clones
	8.00167	mouse 1	cfp	-1.57166	2		Evolved clones		14.335	mouse 1	gfp	-1.31677	2		Evolved clones
	8.16833	mouse 1	cfp	-1.56686	2		Evolved clones		14.5017	mouse 1	gfp	-1.31304	2		Evolved clones
	8.335	mouse 1	cfp	-1.56208	2		Evolved clones		14.6683	mouse 1	gfp	-1.30933	2		Evolved clones
	8.50167	mouse 1	cfp	-1.55259	2		Evolved clones		14.835	mouse 1	gfp	-1.30933	2		Evolved clones
	8.66833	mouse 1	cfp	-1.54318	2		Evolved clones		15.0017	mouse 1	gfp	-1.30195	2		Evolved clones
	8.835	mouse 1	cfp	-1.53387	2		Evolved clones		15.1683	mouse 1	gfp	-1.29098	2		Evolved clones
	9.00167	mouse 1	cfp	-1.52005	2		Evolved clones		15.335	mouse 1	gfp	-1.29098	2		Evolved clones
	9.16833	mouse 1	cfp	-1.51095	2		Evolved clones		15.5017	mouse 1	gfp	-1.28735	2		Evolved clones
	9.335	mouse 1	cfp	-1.49299	2		Evolved clones		15.6683	mouse 1	gfp	-1.28374	2		Evolved clones
	9.50167	mouse 1	cfp	-1.47534	2		Evolved clones		15.835	mouse 1	gfp	-1.2694	2		Evolved clones
	9.66833	mouse 1	cfp	-1.45372	2		Evolved clones		16.0017	mouse 1	gfp	-1.28374	2		Evolved clones
	9.835	mouse 1	cfp	-1.44096	2		Evolved clones		16.1683	mouse 1	gfp	-1.28374	2		Evolved clones
	10.0017	mouse 1	cfp	-1.42837	2		Evolved clones		16.335	mouse 1	gfp	-1.26585	2		Evolved clones
	10.1683	mouse 1	cfp	-1.41593	2		Evolved clones		16.5017	mouse 1	gfp	-1.27297	2		Evolved clones
	10.335	mouse 1	cfp	-1.41593	2		Evolved clones		16.6683	mouse 1	gfp	-1.2694	2		Evolved clones
	10.5017	mouse 1	cfp	-1.41182	2		Evolved clones		16.835	mouse 1	gfp	-1.2694	2		Evolved clones
	10.6683	mouse 1	cfp	-1.40364	2		Evolved clones		17.0017	mouse 1	gfp	-1.25878	2		Evolved clones
	10.835	mouse 1	cfp	-1.40364	2		Evolved clones		17.1683	mouse 1	gfp	-1.26231	2		Evolved clones
	11.0017	mouse 1	cfp	-1.39151	2		Evolved clones		17.335	mouse 1	gfp	-1.25176	2		Evolved clones
	11.1683	mouse 1	cfp	-1.3875	2		Evolved clones		17.5017	mouse 1	gfp	-1.25176	2		Evolved clones
	11.335	mouse 1	cfp	-1.3835	2		Evolved clones		17.6683	mouse 1	gfp	-1.24133	2		Evolved clones
	11.5017	mouse 1	cfp	-1.37952	2		Evolved clones		17.835	mouse 1	gfp	-1.24133	2		Evolved clones
	11.6683	mouse 1	cfp	-1.37952	2		Evolved clones		18.0017	mouse 1	gfp	-1.22418	2		Evolved clones
	11.835	mouse 1	cfp	-1.37555	2		Evolved clones		18.1683	mouse 1	gfp	-1.22758	2		Evolved clones
	12.0017	mouse 1	cfp	-1.3716	2		Evolved clones		18.335	mouse 1	gfp	-1.20397	2		Evolved clones
	12.1683	mouse 1	cfp	-1.3716	2		Evolved clones		18.5017	mouse 1	gfp	-1.21066	2		Evolved clones
	12.335	mouse 1	cfp	-1.36767	2		Evolved clones		18.6683	mouse 1	gfp	-1.20397	2		Evolved clones
	12.5017	mouse 1	cfp	-1.36375	2		Evolved clones		18.835	mouse 1	gfp	-1.19402	2		Evolved clones
	12.6683	mouse 1	cfp	-1.35985	2		Evolved clones		19.0017	mouse 1	gfp	-1.18091	2		Evolved clones
	12.835	mouse 1	cfp	-1.35596	2		Evolved clones		19.1683	mouse 1	gfp	-1.17766	2		Evolved clones
	13.0017	mouse 1	cfp	-1.35985	2		Evolved clones		19.335	mouse 1	gfp	-1.16155	2		Evolved clones
	13.1683	mouse 1	cfp	-1.35209	2		Evolved clones		19.5017	mouse 1	gfp	-1.15518	2		Evolved clones
	13.335	mouse 1	cfp	-1.35596	2		Evolved clones		19.6683	mouse 1	gfp	-1.15201	2		Evolved clones
	13.5017	mouse 1	cfp	-1.34438	2		Evolved clones		19.835	mouse 1	gfp	-1.13943	2		Evolved clones
	13.6683	mouse 1	cfp	-1.34056	2		Evolved clones		20.0017	mouse 1	gfp	-1.13631	2		Evolved clones
	13.835	mouse 1	cfp	-1.34056	2		Evolved clones		20.1683	mouse 1	gfp	-1.12701	2		Evolved clones
	14.0017	mouse 1	cfp	-1.34056	2		Evolved clones		20.335	mouse 1	gfp	-1.1178	2		Evolved clones
	14.1683	mouse 1	cfp	-1.33674	2		Evolved clones		20.5017	mouse 1	gfp	-1.11474	2		Evolved clones
	14.335	mouse 1	cfp	-1.32916	2		Evolved clones		20.6683	mouse 1	gfp	-1.10866	2		Evolved clones
	14.5017	mouse 1	cfp	-1.32539	2		Evolved clones		20.835	mouse 1	gfp	-1.09961	2		Evolved clones
	14.6683	mouse 1	cfp	-1.31789	2		Evolved clones		21.0017	mouse 1	gfp	-1.09661	2		Evolved clones
	14.835	mouse 1	cfp	-1.31416	2		Evolved clones		21.1683	mouse 1	gfp	-1.08767	2		Evolved clones
	15.0017	mouse 1	cfp	-1.31789	2		Evolved clones		21.335	mouse 1	gfp	-1.08176	2		Evolved clones
	15.1683	mouse 1	cfp	-1.31416	2		Evolved clones		21.5017	mouse 1	gfp	-1.07294	2		Evolved clones
	15.335	mouse 1	cfp	-1.31045	2		Evolved clones		0.835	mouse 1	gfp	-5.80914	3		Evolved clones
	15.5017	mouse 1	cfp	-1.30306	2		Evolved clones		1.00167	mouse 1	gfp	-4.96185	3		Evolved clones
	15.6683	mouse 1	cfp	-1.30306	2		Evolved clones		1.16833	mouse 1	gfp	-4.71053	3		Evolved clones
	15.835	mouse 1	cfp	-1.29938	2		Evolved clones		1.335	mouse 1	gfp	-4.50986	3		Evolved clones
	16.0017	mouse 1	cfp	-1.29938	2		Evolved clones		1.50167	mouse 1	gfp	-4.19971	3		Evolved clones
	16.1683	mouse 1	cfp	-1.29572	2		Evolved clones		1.66833	mouse 1	gfp	-4.01738	3		Evolved clones
	16.335	mouse 1	cfp	-1.29572	2		Evolved clones		1.835	mouse 1	gfp	-3.86323	3		Evolved clones
	16.5017	mouse 1	cfp	-1.29572	2		Evolved clones		2.00167	mouse 1	gfp	-3.68888	3		Evolved clones
	16.6683	mouse 1	cfp	-1.29208	2		Evolved clones		2.16833	mouse 1	gfp	-3.47377	3		Evolved clones
	16.835	mouse 1	cfp	-1.29572	2		Evolved clones		2.335	mouse 1	gfp	-3.32424	3		Evolved clones
	17.0017	mouse 1	cfp	-1.29572	2		Evolved clones		2.50167	mouse 1	gfp	-3.19418	3		Evolved clones
	17.1683	mouse 1	cfp	-1.29938	2		Evolved clones		2.66833	mouse 1	gfp	-3.05761	3		Evolved clones
	17.335	mouse 1	cfp	-1.29938	2		Evolved clones		2.835	mouse 1	gfp	-2.93746	3		Evolved clones
	17.5017	mouse 1	cfp	-1.29938	2		Evolved clones		3.00167	mouse 1	gfp	-2.74887	3		Evolved clones
	17.6683	mouse 1	cfp	-1.30674	2		Evolved clones		3.16833	mouse 1	gfp	-2.57702	3		Evolved clones
	17.835	mouse 1	cfp	-1.29938	2		Evolved clones		3.335	mouse 1	gfp	-2.3969	3		Evolved clones
	18.0017	mouse 1	cfp	-1.30306	2		Evolved clones		3.50167	mouse 1	gfp	-2.25379	3		Evolved clones
	18.1683	mouse 1	cfp	-1.29938	2		Evolved clones		3.66833	mouse 1	gfp	-2.12863	3		Evolved clones
	18.335	mouse 1	cfp	-1.30306	2		Evolved clones		3.835	mouse 1	gfp	-2.07147	3		Evolved clones
	18.5017	mouse 1	cfp	-1.29938	2		Evolved clones		4.00167	mouse 1	gfp	-2.00992	3		Evolved clones
	18.6683	mouse 1	cfp	-1.29208	2		Evolved clones		4.16833	mouse 1	gfp	-1.94491	3		Evolved clones
	18.835	mouse 1	cfp	-1.29572	2		Evolved clones		4.335	mouse 1	gfp	-1.89048	3		Evolved clones
	19.0017	mouse 1	cfp	-1.29572	2		Evolved clones		4.50167	mouse 1	gfp	-1.81401	3		Evolved clones
	19.1683	mouse 1	cfp	-1.29208	2		Evolved clones		4.66833	mouse 1	gfp	-1.76026	3		Evolved clones
	19.335	mouse 1	cfp	-1.29208	2		Evolved clones		4.835	mouse 1	gfp	-1.70375	3		Evolved clones
	19.5017	mouse 1	cfp	-1.28844	2		Evolved clones		5.00167	mouse 1	gfp	-1.64507	3		Evolved clones
	19.6683	mouse 1	cfp	-1.28844	2		Evolved clones		5.16833	mouse 1	gfp	-1.59455	3		Evolved clones
	19.835	mouse 1	cfp	-1.28844	2		Evolved clones		5.335	mouse 1	gfp	-1.55117	3		Evolved clones
	20.0017	mouse 1	cfp	-1.29208	2		Evolved clones		5.50167	mouse 1	gfp	-1.51413	3		Evolved clones
	20.1683	mouse 1	cfp	-1.28844	2		Evolved clones		5.66833	mouse 1	gfp	-1.48722	3		Evolved clones
	20.335	mouse 1	cfp	-1.28482	2		Evolved clones		5.835	mouse 1	gfp	-1.48281	3		Evolved clones
	20.5017	mouse 1	cfp	-1.28844	2		Evolved clones		6.00167	mouse 1	gfp	-1.47841	3		Evolved clones
	20.6683	mouse 1	cfp	-1.27762	2		Evolved clones		6.16833	mouse 1	gfp	-1.48281	3		Evolved clones
	20.835	mouse 1	cfp	-1.27762	2		Evolved clones		6.335	mouse 1	gfp	-1.47841	3		Evolved clones
	21.0017	mouse 1	cfp	-1.27762	2		Evolved clones		6.50167	mouse 1	gfp	-1.47841	3		Evolved clones
	21.1683	mouse 1	cfp	-1.28121	2		Evolved clones		6.66833	mouse 1	gfp	-1.47841	3		Evolved clones
	21.335	mouse 1	cfp	-1.28121	2		Evolved clones		6.835	mouse 1	gfp	-1.48281	3		Evolved clones
	21.5017	mouse 1	cfp	-1.27762	2		Evolved clones		7.00167	mouse 1	gfp	-1.48722	3		Evolved clones
	21.6683	mouse 1	cfp	-1.27762	2		Evolved clones		7.16833	mouse 1	gfp	-1.49165	3		Evolved clones
	21.835	mouse 1	cfp	-1.27404	2		Evolved clones		7.335	mouse 1	gfp	-1.49611	3		Evolved clones
	22.0017	mouse 1	cfp	-1.27047	2		Evolved clones		7.50167	mouse 1	gfp	-1.49611	3		Evolved clones
	22.1683	mouse 1	cfp	-1.27047	2		Evolved clones		7.66833	mouse 1	gfp	-1.49611	3		Evolved clones
	22.335	mouse 1	cfp	-1.26691	2		Evolved clones		7.835	mouse 1	gfp	-1.49165	3		Evolved clones
	22.5017	mouse 1	cfp	-1.27047	2		Evolved clones		8.00167	mouse 1	gfp	-1.49165	3		Evolved clones
	22.6683	mouse 1	cfp	-1.26691	2		Evolved clones		8.16833	mouse 1	gfp	-1.49165	3		Evolved clones
	22.835	mouse 1	cfp	-1.26691	2		Evolved clones		8.335	mouse 1	gfp	-1.49165	3		Evolved clones
	23.0017	mouse 1	cfp	-1.26691	2		Evolved clones		8.50167	mouse 1	gfp	-1.49165	3		Evolved clones
	23.1683	mouse 1	cfp	-1.25984	2		Evolved clones		8.66833	mouse 1	gfp	-1.49165	3		Evolved clones
	23.335	mouse 1	cfp	-1.26337	2		Evolved clones		8.835	mouse 1	gfp	-1.49165	3		Evolved clones
	23.5017	mouse 1	cfp	-1.25984	2		Evolved clones		9.00167	mouse 1	gfp	-1.49611	3		Evolved clones
	23.6683	mouse 1	cfp	-1.26337	2		Evolved clones		9.16833	mouse 1	gfp	-1.49165	3		Evolved clones
	0.015	mouse 1	cfp	-2.21916	3		Evolved clones		9.335	mouse 1	gfp	-1.49611	3		Evolved clones
	0.168333	mouse 1	cfp	-2.20093	3		Evolved clones		9.50167	mouse 1	gfp	-1.50058	3		Evolved clones
	0.335	mouse 1	cfp	-2.18303	3		Evolved clones		9.66833	mouse 1	gfp	-1.50058	3		Evolved clones
	0.501667	mouse 1	cfp	-2.19194	3		Evolved clones		9.835	mouse 1	gfp	-1.50058	3		Evolved clones
	0.668333	mouse 1	cfp	-2.17419	3		Evolved clones		10.0017	mouse 1	gfp	-1.50508	3		Evolved clones
	0.835	mouse 1	cfp	-2.15675	3		Evolved clones		10.1683	mouse 1	gfp	-1.50058	3		Evolved clones
	1.00167	mouse 1	cfp	-2.15675	3		Evolved clones		10.335	mouse 1	gfp	-1.50508	3		Evolved clones
	1.16833	mouse 1	cfp	-2.15675	3		Evolved clones		10.5017	mouse 1	gfp	-1.50959	3		Evolved clones
	1.335	mouse 1	cfp	-2.13962	3		Evolved clones		10.6683	mouse 1	gfp	-1.50959	3		Evolved clones
	1.50167	mouse 1	cfp	-2.13116	3		Evolved clones		10.835	mouse 1	gfp	-1.50508	3		Evolved clones
	1.66833	mouse 1	cfp	-2.1062	3		Evolved clones		11.0017	mouse 1	gfp	-1.50959	3		Evolved clones
	1.835	mouse 1	cfp	-2.09801	3		Evolved clones		11.1683	mouse 1	gfp	-1.50959	3		Evolved clones
	2.00167	mouse 1	cfp	-2.08184	3		Evolved clones		11.335	mouse 1	gfp	-1.50959	3		Evolved clones
	2.16833	mouse 1	cfp	-2.06593	3		Evolved clones		11.5017	mouse 1	gfp	-1.51868	3		Evolved clones
	2.335	mouse 1	cfp	-2.05027	3		Evolved clones		11.6683	mouse 1	gfp	-1.51868	3		Evolved clones
	2.50167	mouse 1	cfp	-2.03485	3		Evolved clones		11.835	mouse 1	gfp	-1.51868	3		Evolved clones
	2.66833	mouse 1	cfp	-2.01216	3		Evolved clones		12.0017	mouse 1	gfp	-1.51868	3		Evolved clones
	2.835	mouse 1	cfp	-1.97544	3		Evolved clones		12.1683	mouse 1	gfp	-1.51868	3		Evolved clones
	3.00167	mouse 1	cfp	-1.94701	3		Evolved clones		12.335	mouse 1	gfp	-1.52326	3		Evolved clones
	3.16833	mouse 1	cfp	-1.89912	3		Evolved clones		12.5017	mouse 1	gfp	-1.52326	3		Evolved clones
	3.335	mouse 1	cfp	-1.86627	3		Evolved clones		12.6683	mouse 1	gfp	-1.51868	3		Evolved clones
	3.50167	mouse 1	cfp	-1.82201	3		Evolved clones		12.835	mouse 1	gfp	-1.51868	3		Evolved clones
	3.66833	mouse 1	cfp	-1.77963	3		Evolved clones		13.0017	mouse 1	gfp	-1.51868	3		Evolved clones
	3.835	mouse 1	cfp	-1.72205	3		Evolved clones		13.1683	mouse 1	gfp	-1.51413	3		Evolved clones
	4.00167	mouse 1	cfp	-1.67825	3		Evolved clones		13.335	mouse 1	gfp	-1.51413	3		Evolved clones
	4.16833	mouse 1	cfp	-1.66231	3		Evolved clones		13.5017	mouse 1	gfp	-1.51413	3		Evolved clones
	4.335	mouse 1	cfp	-1.64144	3		Evolved clones		13.6683	mouse 1	gfp	-1.51868	3		Evolved clones
	4.50167	mouse 1	cfp	-1.621	3		Evolved clones		13.835	mouse 1	gfp	-1.50959	3		Evolved clones
	4.66833	mouse 1	cfp	-1.61094	3		Evolved clones		14.0017	mouse 1	gfp	-1.50959	3		Evolved clones
	4.835	mouse 1	cfp	-1.59603	3		Evolved clones		14.1683	mouse 1	gfp	-1.50508	3		Evolved clones
	5.00167	mouse 1	cfp	-1.59603	3		Evolved clones		14.335	mouse 1	gfp	-1.50508	3		Evolved clones
	5.16833	mouse 1	cfp	-1.59111	3		Evolved clones		14.5017	mouse 1	gfp	-1.50058	3		Evolved clones
	5.335	mouse 1	cfp	-1.58134	3		Evolved clones		14.6683	mouse 1	gfp	-1.49165	3		Evolved clones
	5.50167	mouse 1	cfp	-1.57166	3		Evolved clones		14.835	mouse 1	gfp	-1.49611	3		Evolved clones
	5.66833	mouse 1	cfp	-1.55732	3		Evolved clones		15.0017	mouse 1	gfp	-1.49165	3		Evolved clones
	5.835	mouse 1	cfp	-1.55259	3		Evolved clones		15.1683	mouse 1	gfp	-1.49165	3		Evolved clones
	6.00167	mouse 1	cfp	-1.53387	3		Evolved clones		15.335	mouse 1	gfp	-1.48722	3		Evolved clones
	6.16833	mouse 1	cfp	-1.52464	3		Evolved clones		15.5017	mouse 1	gfp	-1.48281	3		Evolved clones
	6.335	mouse 1	cfp	-1.51549	3		Evolved clones		15.6683	mouse 1	gfp	-1.47841	3		Evolved clones
	6.50167	mouse 1	cfp	-1.50193	3		Evolved clones		15.835	mouse 1	gfp	-1.47841	3		Evolved clones
	6.66833	mouse 1	cfp	-1.48413	3		Evolved clones		16.0017	mouse 1	gfp	-1.47403	3		Evolved clones
	6.835	mouse 1	cfp	-1.47534	3		Evolved clones		16.1683	mouse 1	gfp	-1.47403	3		Evolved clones
	7.00167	mouse 1	cfp	-1.45801	3		Evolved clones		16.335	mouse 1	gfp	-1.47403	3		Evolved clones
	7.16833	mouse 1	cfp	-1.44096	3		Evolved clones		16.5017	mouse 1	gfp	-1.46968	3		Evolved clones
	7.335	mouse 1	cfp	-1.41593	3		Evolved clones		16.6683	mouse 1	gfp	-1.46534	3		Evolved clones
	7.50167	mouse 1	cfp	-1.39958	3		Evolved clones		16.835	mouse 1	gfp	-1.46968	3		Evolved clones
	7.66833	mouse 1	cfp	-1.37555	3		Evolved clones		17.0017	mouse 1	gfp	-1.46968	3		Evolved clones
	7.835	mouse 1	cfp	-1.34438	3		Evolved clones		17.1683	mouse 1	gfp	-1.46534	3		Evolved clones
	8.00167	mouse 1	cfp	-1.31789	3		Evolved clones		17.335	mouse 1	gfp	-1.45243	3		Evolved clones
	8.16833	mouse 1	cfp	-1.27762	3		Evolved clones		17.5017	mouse 1	gfp	-1.45672	3		Evolved clones
	8.335	mouse 1	cfp	-1.25281	3		Evolved clones		17.6683	mouse 1	gfp	-1.45672	3		Evolved clones
	8.50167	mouse 1	cfp	-1.22861	3		Evolved clones		17.835	mouse 1	gfp	-1.45243	3		Evolved clones
	8.66833	mouse 1	cfp	-1.2218	3		Evolved clones		18.0017	mouse 1	gfp	-1.45243	3		Evolved clones
	8.835	mouse 1	cfp	-1.21841	3		Evolved clones		18.1683	mouse 1	gfp	-1.44817	3		Evolved clones
	9.00167	mouse 1	cfp	-1.2218	3		Evolved clones		18.335	mouse 1	gfp	-1.44392	3		Evolved clones
	9.16833	mouse 1	cfp	-1.2252	3		Evolved clones		18.5017	mouse 1	gfp	-1.44392	3		Evolved clones
	9.335	mouse 1	cfp	-1.20832	3		Evolved clones		18.6683	mouse 1	gfp	-1.44392	3		Evolved clones
	9.50167	mouse 1	cfp	-1.21167	3		Evolved clones		18.835	mouse 1	gfp	-1.44392	3		Evolved clones
	9.66833	mouse 1	cfp	-1.21167	3		Evolved clones		19.0017	mouse 1	gfp	-1.44392	3		Evolved clones
	9.835	mouse 1	cfp	-1.20832	3		Evolved clones		19.1683	mouse 1	gfp	-1.44392	3		Evolved clones
	10.0017	mouse 1	cfp	-1.19501	3		Evolved clones		19.335	mouse 1	gfp	-1.4397	3		Evolved clones
	10.1683	mouse 1	cfp	-1.18189	3		Evolved clones		19.5017	mouse 1	gfp	-1.44392	3		Evolved clones
	10.335	mouse 1	cfp	-1.17863	3		Evolved clones		19.6683	mouse 1	gfp	-1.43129	3		Evolved clones
	10.5017	mouse 1	cfp	-1.16893	3		Evolved clones		19.835	mouse 1	gfp	-1.43548	3		Evolved clones
	10.6683	mouse 1	cfp	-1.15932	3		Evolved clones		20.0017	mouse 1	gfp	-1.43129	3		Evolved clones
	10.835	mouse 1	cfp	-1.13725	3		Evolved clones		20.1683	mouse 1	gfp	-1.42712	3		Evolved clones
	11.0017	mouse 1	cfp	-1.11871	3		Evolved clones		20.335	mouse 1	gfp	-1.43129	3		Evolved clones
	11.1683	mouse 1	cfp	-1.09751	3		Evolved clones		20.5017	mouse 1	gfp	-1.43129	3		Evolved clones
	11.335	mouse 1	cfp	-1.08264	3		Evolved clones		20.6683	mouse 1	gfp	-1.43129	3		Evolved clones
	11.5017	mouse 1	cfp	-1.07675	3		Evolved clones		20.835	mouse 1	gfp	-1.42296	3		Evolved clones
	11.6683	mouse 1	cfp	-1.06218	3		Evolved clones		21.0017	mouse 1	gfp	-1.42712	3		Evolved clones
	11.835	mouse 1	cfp	-1.06508	3		Evolved clones		21.1683	mouse 1	gfp	-1.42712	3		Evolved clones
	12.0017	mouse 1	cfp	-1.05642	3		Evolved clones		21.335	mouse 1	gfp	-1.42712	3		Evolved clones
	12.1683	mouse 1	cfp	-1.05068	3		Evolved clones		21.5017	mouse 1	gfp	-1.43129	3		Evolved clones
	12.335	mouse 1	cfp	-1.05068	3		Evolved clones		0.668333	mouse 1	gfp	-6.90776	4		Evolved clones
	12.5017	mouse 1	cfp	-1.04782	3		Evolved clones		0.835	mouse 1	gfp	-5.116	4		Evolved clones
	12.6683	mouse 1	cfp	-1.04214	3		Evolved clones		1.00167	mouse 1	gfp	-4.71053	4		Evolved clones
	12.835	mouse 1	cfp	-1.05068	3		Evolved clones		1.16833	mouse 1	gfp	-4.50986	4		Evolved clones
	13.0017	mouse 1	cfp	-1.04214	3		Evolved clones		1.335	mouse 1	gfp	-4.2687	4		Evolved clones
	13.1683	mouse 1	cfp	-1.04498	3		Evolved clones		1.50167	mouse 1	gfp	-4.01738	4		Evolved clones
	13.335	mouse 1	cfp	-1.05068	3		Evolved clones		1.66833	mouse 1	gfp	-3.86323	4		Evolved clones
	13.5017	mouse 1	cfp	-1.04498	3		Evolved clones		1.835	mouse 1	gfp	-3.7297	4		Evolved clones
	13.6683	mouse 1	cfp	-1.04498	3		Evolved clones		2.00167	mouse 1	gfp	-3.54046	4		Evolved clones
	13.835	mouse 1	cfp	-1.03931	3		Evolved clones		2.16833	mouse 1	gfp	-3.38139	4		Evolved clones
	14.0017	mouse 1	cfp	-1.03367	3		Evolved clones		2.335	mouse 1	gfp	-3.24419	4		Evolved clones
	14.1683	mouse 1	cfp	-1.03367	3		Evolved clones		2.50167	mouse 1	gfp	-3.14656	4		Evolved clones
	14.335	mouse 1	cfp	-1.03367	3		Evolved clones		2.66833	mouse 1	gfp	-3.03655	4		Evolved clones
	14.5017	mouse 1	cfp	-1.03931	3		Evolved clones		2.835	mouse 1	gfp	-2.90042	4		Evolved clones
	14.6683	mouse 1	cfp	-1.03086	3		Evolved clones		3.00167	mouse 1	gfp	-2.73337	4		Evolved clones
	14.835	mouse 1	cfp	-1.03367	3		Evolved clones		3.16833	mouse 1	gfp	-2.57702	4		Evolved clones
	15.0017	mouse 1	cfp	-1.02806	3		Evolved clones		3.335	mouse 1	gfp	-2.43042	4		Evolved clones
	15.1683	mouse 1	cfp	-1.02248	3		Evolved clones		3.50167	mouse 1	gfp	-2.28278	4		Evolved clones
	15.335	mouse 1	cfp	-1.01694	3		Evolved clones		3.66833	mouse 1	gfp	-2.15417	4		Evolved clones
	15.5017	mouse 1	cfp	-1.02527	3		Evolved clones		3.835	mouse 1	gfp	-2.07944	4		Evolved clones
	15.6683	mouse 1	cfp	-1.01694	3		Evolved clones		4.00167	mouse 1	gfp	-2.03256	4		Evolved clones
	15.835	mouse 1	cfp	-1.01418	3		Evolved clones		4.16833	mouse 1	gfp	-1.96611	4		Evolved clones
	16.0017	mouse 1	cfp	-1.01418	3		Evolved clones		4.335	mouse 1	gfp	-1.91054	4		Evolved clones
	16.1683	mouse 1	cfp	-1.00868	3		Evolved clones		4.50167	mouse 1	gfp	-1.84516	4		Evolved clones
	16.335	mouse 1	cfp	-1.01971	3		Evolved clones		4.66833	mouse 1	gfp	-1.77786	4		Evolved clones
	16.5017	mouse 1	cfp	-1.01143	3		Evolved clones		4.835	mouse 1	gfp	-1.72597	4		Evolved clones
	16.6683	mouse 1	cfp	-1.01694	3		Evolved clones		5.00167	mouse 1	gfp	-1.66073	4		Evolved clones
	16.835	mouse 1	cfp	-1.01143	3		Evolved clones		5.16833	mouse 1	gfp	-1.61949	4		Evolved clones
	17.0017	mouse 1	cfp	-1.01143	3		Evolved clones		5.335	mouse 1	gfp	-1.57988	4		Evolved clones
	17.1683	mouse 1	cfp	-1.00594	3		Evolved clones		5.50167	mouse 1	gfp	-1.54646	4		Evolved clones
	17.335	mouse 1	cfp	-1.00594	3		Evolved clones		5.66833	mouse 1	gfp	-1.50508	4		Evolved clones
	17.5017	mouse 1	cfp	-1.00321	3		Evolved clones		5.835	mouse 1	gfp	-1.50508	4		Evolved clones
	17.6683	mouse 1	cfp	-0.997772	3		Evolved clones		6.00167	mouse 1	gfp	-1.49611	4		Evolved clones
	17.835	mouse 1	cfp	-1.00049	3		Evolved clones		6.16833	mouse 1	gfp	-1.50058	4		Evolved clones
	18.0017	mouse 1	cfp	-1.00321	3		Evolved clones		6.335	mouse 1	gfp	-1.50058	4		Evolved clones
	18.1683	mouse 1	cfp	-0.997772	3		Evolved clones		6.50167	mouse 1	gfp	-1.50058	4		Evolved clones
	18.335	mouse 1	cfp	-0.997772	3		Evolved clones		6.66833	mouse 1	gfp	-1.50508	4		Evolved clones
	18.5017	mouse 1	cfp	-1.00049	3		Evolved clones		6.835	mouse 1	gfp	-1.50959	4		Evolved clones
	18.6683	mouse 1	cfp	-0.997772	3		Evolved clones		7.00167	mouse 1	gfp	-1.51868	4		Evolved clones
	18.835	mouse 1	cfp	-0.995063	3		Evolved clones		7.16833	mouse 1	gfp	-1.53248	4		Evolved clones
	19.0017	mouse 1	cfp	-0.997772	3		Evolved clones		7.335	mouse 1	gfp	-1.53248	4		Evolved clones
	19.1683	mouse 1	cfp	-0.989668	3		Evolved clones		7.50167	mouse 1	gfp	-1.53248	4		Evolved clones
	19.335	mouse 1	cfp	-0.992362	3		Evolved clones		7.66833	mouse 1	gfp	-1.53712	4		Evolved clones
	19.5017	mouse 1	cfp	-0.992362	3		Evolved clones		7.835	mouse 1	gfp	-1.53248	4		Evolved clones
	19.6683	mouse 1	cfp	-0.992362	3		Evolved clones		8.00167	mouse 1	gfp	-1.53712	4		Evolved clones
	19.835	mouse 1	cfp	-0.997772	3		Evolved clones		8.16833	mouse 1	gfp	-1.53712	4		Evolved clones
	20.0017	mouse 1	cfp	-0.995063	3		Evolved clones		8.335	mouse 1	gfp	-1.54646	4		Evolved clones
	20.1683	mouse 1	cfp	-0.984302	3		Evolved clones		8.50167	mouse 1	gfp	-1.54646	4		Evolved clones
	20.335	mouse 1	cfp	-0.992362	3		Evolved clones		8.66833	mouse 1	gfp	-1.55117	4		Evolved clones
	20.5017	mouse 1	cfp	-0.986981	3		Evolved clones		8.835	mouse 1	gfp	-1.55117	4		Evolved clones
	20.6683	mouse 1	cfp	-0.978964	3		Evolved clones		9.00167	mouse 1	gfp	-1.54646	4		Evolved clones
	20.835	mouse 1	cfp	-0.98163	3		Evolved clones		9.16833	mouse 1	gfp	-1.55117	4		Evolved clones
	21.0017	mouse 1	cfp	-0.978964	3		Evolved clones		9.335	mouse 1	gfp	-1.56542	4		Evolved clones
	21.1683	mouse 1	cfp	-0.98163	3		Evolved clones		9.50167	mouse 1	gfp	-1.5559	4		Evolved clones
	21.335	mouse 1	cfp	-0.976306	3		Evolved clones		9.66833	mouse 1	gfp	-1.56065	4		Evolved clones
	21.5017	mouse 1	cfp	-0.984302	3		Evolved clones		9.835	mouse 1	gfp	-1.56065	4		Evolved clones
	21.6683	mouse 1	cfp	-0.984302	3		Evolved clones		10.0017	mouse 1	gfp	-1.57022	4		Evolved clones
	21.835	mouse 1	cfp	-0.978964	3		Evolved clones		10.1683	mouse 1	gfp	-1.57022	4		Evolved clones
	22.0017	mouse 1	cfp	-0.978964	3		Evolved clones		10.335	mouse 1	gfp	-1.58475	4		Evolved clones
	22.1683	mouse 1	cfp	-0.968374	3		Evolved clones		10.5017	mouse 1	gfp	-1.57504	4		Evolved clones
	22.335	mouse 1	cfp	-0.976306	3		Evolved clones		10.6683	mouse 1	gfp	-1.57988	4		Evolved clones
	22.5017	mouse 1	cfp	-0.978964	3		Evolved clones		10.835	mouse 1	gfp	-1.57988	4		Evolved clones
	22.6683	mouse 1	cfp	-0.98163	3		Evolved clones		11.0017	mouse 1	gfp	-1.57988	4		Evolved clones
	22.835	mouse 1	cfp	-0.971011	3		Evolved clones		11.1683	mouse 1	gfp	-1.58475	4		Evolved clones
	23.0017	mouse 1	cfp	-0.968374	3		Evolved clones		11.335	mouse 1	gfp	-1.58964	4		Evolved clones
	23.1683	mouse 1	cfp	-0.968374	3		Evolved clones		11.5017	mouse 1	gfp	-1.59455	4		Evolved clones
	23.335	mouse 1	cfp	-0.971011	3		Evolved clones		11.6683	mouse 1	gfp	-1.60445	4		Evolved clones
	23.5017	mouse 1	cfp	-0.96312	3		Evolved clones		11.835	mouse 1	gfp	-1.59455	4		Evolved clones
	23.6683	mouse 1	cfp	-0.96312	3		Evolved clones		12.0017	mouse 1	gfp	-1.58964	4		Evolved clones
	0.015	mouse 1	cfp	-2.22841	4		Evolved clones		12.1683	mouse 1	gfp	-1.59949	4		Evolved clones
	0.168333	mouse 1	cfp	-2.24715	4		Evolved clones		12.335	mouse 1	gfp	-1.59949	4		Evolved clones
	0.335	mouse 1	cfp	-2.25666	4		Evolved clones		12.5017	mouse 1	gfp	-1.59949	4		Evolved clones
	0.501667	mouse 1	cfp	-2.27594	4		Evolved clones		12.6683	mouse 1	gfp	-1.58964	4		Evolved clones
	0.668333	mouse 1	cfp	-2.27594	4		Evolved clones		12.835	mouse 1	gfp	-1.59455	4		Evolved clones
	0.835	mouse 1	cfp	-2.26625	4		Evolved clones		13.0017	mouse 1	gfp	-1.59949	4		Evolved clones
	1.00167	mouse 1	cfp	-2.25666	4		Evolved clones		13.1683	mouse 1	gfp	-1.59949	4		Evolved clones
	1.16833	mouse 1	cfp	-2.25666	4		Evolved clones		13.335	mouse 1	gfp	-1.58475	4		Evolved clones
	1.335	mouse 1	cfp	-2.24715	4		Evolved clones		13.5017	mouse 1	gfp	-1.57988	4		Evolved clones
	1.50167	mouse 1	cfp	-2.23773	4		Evolved clones		13.6683	mouse 1	gfp	-1.58475	4		Evolved clones
	1.66833	mouse 1	cfp	-2.21916	4		Evolved clones		13.835	mouse 1	gfp	-1.58964	4		Evolved clones
	1.835	mouse 1	cfp	-2.21001	4		Evolved clones		14.0017	mouse 1	gfp	-1.58475	4		Evolved clones
	2.00167	mouse 1	cfp	-2.19194	4		Evolved clones		14.1683	mouse 1	gfp	-1.57504	4		Evolved clones
	2.16833	mouse 1	cfp	-2.18303	4		Evolved clones		14.335	mouse 1	gfp	-1.56065	4		Evolved clones
	2.335	mouse 1	cfp	-2.16544	4		Evolved clones		14.5017	mouse 1	gfp	-1.5559	4		Evolved clones
	2.50167	mouse 1	cfp	-2.14815	4		Evolved clones		14.6683	mouse 1	gfp	-1.55117	4		Evolved clones
	2.66833	mouse 1	cfp	-2.12277	4		Evolved clones		14.835	mouse 1	gfp	-1.55117	4		Evolved clones
	2.835	mouse 1	cfp	-2.0899	4		Evolved clones		15.0017	mouse 1	gfp	-1.53712	4		Evolved clones
	3.00167	mouse 1	cfp	-2.05807	4		Evolved clones		15.1683	mouse 1	gfp	-1.55117	4		Evolved clones
	3.16833	mouse 1	cfp	-2.01216	4		Evolved clones		15.335	mouse 1	gfp	-1.53248	4		Evolved clones
	3.335	mouse 1	cfp	-1.97544	4		Evolved clones		15.5017	mouse 1	gfp	-1.52786	4		Evolved clones
	3.50167	mouse 1	cfp	-1.92621	4		Evolved clones		15.6683	mouse 1	gfp	-1.52786	4		Evolved clones
	3.66833	mouse 1	cfp	-1.87928	4		Evolved clones		15.835	mouse 1	gfp	-1.54178	4		Evolved clones
	3.835	mouse 1	cfp	-1.82201	4		Evolved clones		16.0017	mouse 1	gfp	-1.52326	4		Evolved clones
	4.00167	mouse 1	cfp	-1.7562	4		Evolved clones		16.1683	mouse 1	gfp	-1.50959	4		Evolved clones
	4.16833	mouse 1	cfp	-1.69991	4		Evolved clones		16.335	mouse 1	gfp	-1.52786	4		Evolved clones
	4.335	mouse 1	cfp	-1.67825	4		Evolved clones		16.5017	mouse 1	gfp	-1.51413	4		Evolved clones
	4.50167	mouse 1	cfp	-1.64662	4		Evolved clones		16.6683	mouse 1	gfp	-1.50508	4		Evolved clones
	4.66833	mouse 1	cfp	-1.6363	4		Evolved clones		16.835	mouse 1	gfp	-1.50959	4		Evolved clones
	4.835	mouse 1	cfp	-1.61094	4		Evolved clones		17.0017	mouse 1	gfp	-1.51868	4		Evolved clones
	5.00167	mouse 1	cfp	-1.60097	4		Evolved clones		17.1683	mouse 1	gfp	-1.49165	4		Evolved clones
	5.16833	mouse 1	cfp	-1.59111	4		Evolved clones		17.335	mouse 1	gfp	-1.49165	4		Evolved clones
	5.335	mouse 1	cfp	-1.57649	4		Evolved clones		17.5017	mouse 1	gfp	-1.48722	4		Evolved clones
	5.50167	mouse 1	cfp	-1.57166	4		Evolved clones		17.6683	mouse 1	gfp	-1.50508	4		Evolved clones
	5.66833	mouse 1	cfp	-1.55732	4		Evolved clones		17.835	mouse 1	gfp	-1.47841	4		Evolved clones
	5.835	mouse 1	cfp	-1.54318	4		Evolved clones		18.0017	mouse 1	gfp	-1.49165	4		Evolved clones
	6.00167	mouse 1	cfp	-1.53387	4		Evolved clones		18.1683	mouse 1	gfp	-1.47841	4		Evolved clones
	6.16833	mouse 1	cfp	-1.52464	4		Evolved clones		18.335	mouse 1	gfp	-1.48722	4		Evolved clones
	6.335	mouse 1	cfp	-1.51549	4		Evolved clones		18.5017	mouse 1	gfp	-1.47403	4		Evolved clones
	6.50167	mouse 1	cfp	-1.50193	4		Evolved clones		18.6683	mouse 1	gfp	-1.46968	4		Evolved clones
	6.66833	mouse 1	cfp	-1.48413	4		Evolved clones		18.835	mouse 1	gfp	-1.46534	4		Evolved clones
	6.835	mouse 1	cfp	-1.47973	4		Evolved clones		19.0017	mouse 1	gfp	-1.46968	4		Evolved clones
	7.00167	mouse 1	cfp	-1.46664	4		Evolved clones		19.1683	mouse 1	gfp	-1.46968	4		Evolved clones
	7.16833	mouse 1	cfp	-1.44945	4		Evolved clones		19.335	mouse 1	gfp	-1.46102	4		Evolved clones
	7.335	mouse 1	cfp	-1.4242	4		Evolved clones		19.5017	mouse 1	gfp	-1.47841	4		Evolved clones
	7.50167	mouse 1	cfp	-1.40772	4		Evolved clones		19.6683	mouse 1	gfp	-1.46102	4		Evolved clones
	7.66833	mouse 1	cfp	-1.3875	4		Evolved clones		19.835	mouse 1	gfp	-1.46102	4		Evolved clones
	7.835	mouse 1	cfp	-1.36375	4		Evolved clones		20.0017	mouse 1	gfp	-1.45672	4		Evolved clones
	8.00167	mouse 1	cfp	-1.34056	4		Evolved clones		20.1683	mouse 1	gfp	-1.45243	4		Evolved clones
	8.16833	mouse 1	cfp	-1.30674	4		Evolved clones		20.335	mouse 1	gfp	-1.45243	4		Evolved clones
	8.335	mouse 1	cfp	-1.27047	4		Evolved clones		20.5017	mouse 1	gfp	-1.44817	4		Evolved clones
	8.50167	mouse 1	cfp	-1.24237	4		Evolved clones		20.6683	mouse 1	gfp	-1.44817	4		Evolved clones
	8.66833	mouse 1	cfp	-1.21841	4		Evolved clones		20.835	mouse 1	gfp	-1.44392	4		Evolved clones
	8.835	mouse 1	cfp	-1.21167	4		Evolved clones		21.0017	mouse 1	gfp	-1.44392	4		Evolved clones
	9.00167	mouse 1	cfp	-1.21841	4		Evolved clones		21.1683	mouse 1	gfp	-1.44817	4		Evolved clones
	9.16833	mouse 1	cfp	-1.21503	4		Evolved clones		21.335	mouse 1	gfp	-1.44392	4		Evolved clones
	9.335	mouse 1	cfp	-1.20832	4		Evolved clones		21.5017	mouse 1	gfp	-1.46102	4		Evolved clones
	9.50167	mouse 1	cfp	-1.21167	4		Evolved clones		0.668333	mouse 1	gfp	-5.52146	5		Evolved clones
	9.66833	mouse 1	cfp	-1.21503	4		Evolved clones		0.835	mouse 1	gfp	-4.60517	5		Evolved clones
	9.835	mouse 1	cfp	-1.20832	4		Evolved clones		1.00167	mouse 1	gfp	-4.2687	5		Evolved clones
	10.0017	mouse 1	cfp	-1.20164	4		Evolved clones		1.16833	mouse 1	gfp	-4.13517	5		Evolved clones
	10.1683	mouse 1	cfp	-1.19832	4		Evolved clones		1.335	mouse 1	gfp	-3.96332	5		Evolved clones
	10.335	mouse 1	cfp	-1.18189	4		Evolved clones		1.50167	mouse 1	gfp	-3.77226	5		Evolved clones
	10.5017	mouse 1	cfp	-1.17863	4		Evolved clones		1.66833	mouse 1	gfp	-3.68888	5		Evolved clones
	10.6683	mouse 1	cfp	-1.17539	4		Evolved clones		1.835	mouse 1	gfp	-3.54046	5		Evolved clones
	10.835	mouse 1	cfp	-1.15296	4		Evolved clones		2.00167	mouse 1	gfp	-3.44202	5		Evolved clones
	11.0017	mouse 1	cfp	-1.15296	4		Evolved clones		2.16833	mouse 1	gfp	-3.29684	5		Evolved clones
	11.1683	mouse 1	cfp	-1.14665	4		Evolved clones		2.335	mouse 1	gfp	-3.14656	5		Evolved clones
	11.335	mouse 1	cfp	-1.13103	4		Evolved clones		2.50167	mouse 1	gfp	-3.05761	5		Evolved clones
	11.5017	mouse 1	cfp	-1.11261	4		Evolved clones		2.66833	mouse 1	gfp	-2.95651	5		Evolved clones
	11.6683	mouse 1	cfp	-1.0856	4		Evolved clones		2.835	mouse 1	gfp	-2.8647	5		Evolved clones
	11.835	mouse 1	cfp	-1.08264	4		Evolved clones		3.00167	mouse 1	gfp	-2.7181	5		Evolved clones
	12.0017	mouse 1	cfp	-1.0709	4		Evolved clones		3.16833	mouse 1	gfp	-2.59027	5		Evolved clones
	12.1683	mouse 1	cfp	-1.06218	4		Evolved clones		3.335	mouse 1	gfp	-2.43042	5		Evolved clones
	12.335	mouse 1	cfp	-1.06508	4		Evolved clones		3.50167	mouse 1	gfp	-2.27303	5		Evolved clones
	12.5017	mouse 1	cfp	-1.0709	4		Evolved clones		3.66833	mouse 1	gfp	-2.12026	5		Evolved clones
	12.6683	mouse 1	cfp	-1.0709	4		Evolved clones		3.835	mouse 1	gfp	-1.9951	5		Evolved clones
	12.835	mouse 1	cfp	-1.0709	4		Evolved clones		4.00167	mouse 1	gfp	-1.92415	5		Evolved clones
	13.0017	mouse 1	cfp	-1.06218	4		Evolved clones		4.16833	mouse 1	gfp	-1.8708	5		Evolved clones
	13.1683	mouse 1	cfp	-1.06799	4		Evolved clones		4.335	mouse 1	gfp	-1.82016	5		Evolved clones
	13.335	mouse 1	cfp	-1.07382	4		Evolved clones		4.50167	mouse 1	gfp	-1.76609	5		Evolved clones
	13.5017	mouse 1	cfp	-1.06508	4		Evolved clones		4.66833	mouse 1	gfp	-1.7148	5		Evolved clones
	13.6683	mouse 1	cfp	-1.06508	4		Evolved clones		4.835	mouse 1	gfp	-1.66073	5		Evolved clones
	13.835	mouse 1	cfp	-1.05354	4		Evolved clones		5.00167	mouse 1	gfp	-1.60944	5		Evolved clones
	14.0017	mouse 1	cfp	-1.03086	4		Evolved clones		5.16833	mouse 1	gfp	-1.56542	5		Evolved clones
	14.1683	mouse 1	cfp	-1.04782	4		Evolved clones		5.335	mouse 1	gfp	-1.52326	5		Evolved clones
	14.335	mouse 1	cfp	-1.04498	4		Evolved clones		5.50167	mouse 1	gfp	-1.48281	5		Evolved clones
	14.5017	mouse 1	cfp	-1.04782	4		Evolved clones		5.66833	mouse 1	gfp	-1.44392	5		Evolved clones
	14.6683	mouse 1	cfp	-1.05642	4		Evolved clones		5.835	mouse 1	gfp	-1.42712	5		Evolved clones
	14.835	mouse 1	cfp	-1.04498	4		Evolved clones		6.00167	mouse 1	gfp	-1.41469	5		Evolved clones
	15.0017	mouse 1	cfp	-1.03648	4		Evolved clones		6.16833	mouse 1	gfp	-1.44392	5		Evolved clones
	15.1683	mouse 1	cfp	-1.02806	4		Evolved clones		6.335	mouse 1	gfp	-1.44392	5		Evolved clones
	15.335	mouse 1	cfp	-1.02527	4		Evolved clones		6.50167	mouse 1	gfp	-1.44392	5		Evolved clones
	15.5017	mouse 1	cfp	-1.03086	4		Evolved clones		6.66833	mouse 1	gfp	-1.4397	5		Evolved clones
	15.6683	mouse 1	cfp	-1.03086	4		Evolved clones		6.835	mouse 1	gfp	-1.4397	5		Evolved clones
	15.835	mouse 1	cfp	-1.01694	4		Evolved clones		7.00167	mouse 1	gfp	-1.44392	5		Evolved clones
	16.0017	mouse 1	cfp	-1.02248	4		Evolved clones		7.16833	mouse 1	gfp	-1.43548	5		Evolved clones
	16.1683	mouse 1	cfp	-1.02248	4		Evolved clones		7.335	mouse 1	gfp	-1.43548	5		Evolved clones
	16.335	mouse 1	cfp	-1.00868	4		Evolved clones		7.50167	mouse 1	gfp	-1.42712	5		Evolved clones
	16.5017	mouse 1	cfp	-1.01971	4		Evolved clones		7.66833	mouse 1	gfp	-1.41882	5		Evolved clones
	16.6683	mouse 1	cfp	-1.02248	4		Evolved clones		7.835	mouse 1	gfp	-1.4065	5		Evolved clones
	16.835	mouse 1	cfp	-1.01694	4		Evolved clones		8.00167	mouse 1	gfp	-1.40242	5		Evolved clones
	17.0017	mouse 1	cfp	-1.02248	4		Evolved clones		8.16833	mouse 1	gfp	-1.39837	5		Evolved clones
	17.1683	mouse 1	cfp	-1.01971	4		Evolved clones		8.335	mouse 1	gfp	-1.39433	5		Evolved clones
	17.335	mouse 1	cfp	-1.01418	4		Evolved clones		8.50167	mouse 1	gfp	-1.3903	5		Evolved clones
	17.5017	mouse 1	cfp	-1.01418	4		Evolved clones		8.66833	mouse 1	gfp	-1.3903	5		Evolved clones
	17.6683	mouse 1	cfp	-1.01143	4		Evolved clones		8.835	mouse 1	gfp	-1.39433	5		Evolved clones
	17.835	mouse 1	cfp	-1.00594	4		Evolved clones		9.00167	mouse 1	gfp	-1.39837	5		Evolved clones
	18.0017	mouse 1	cfp	-1.00594	4		Evolved clones		9.16833	mouse 1	gfp	-1.4065	5		Evolved clones
	18.1683	mouse 1	cfp	-1.01143	4		Evolved clones		9.335	mouse 1	gfp	-1.3903	5		Evolved clones
	18.335	mouse 1	cfp	-1.00321	4		Evolved clones		9.50167	mouse 1	gfp	-1.3903	5		Evolved clones
	18.5017	mouse 1	cfp	-1.00594	4		Evolved clones		9.66833	mouse 1	gfp	-1.40242	5		Evolved clones
	18.6683	mouse 1	cfp	-1.00868	4		Evolved clones		9.835	mouse 1	gfp	-1.3903	5		Evolved clones
	18.835	mouse 1	cfp	-1.00321	4		Evolved clones		10.0017	mouse 1	gfp	-1.37833	5		Evolved clones
	19.0017	mouse 1	cfp	-1.00321	4		Evolved clones		10.1683	mouse 1	gfp	-1.37437	5		Evolved clones
	19.1683	mouse 1	cfp	-1.00049	4		Evolved clones		10.335	mouse 1	gfp	-1.37833	5		Evolved clones
	19.335	mouse 1	cfp	-1.00321	4		Evolved clones		10.5017	mouse 1	gfp	-1.3548	5		Evolved clones
	19.5017	mouse 1	cfp	-1.00049	4		Evolved clones		10.6683	mouse 1	gfp	-1.37042	5		Evolved clones
	19.6683	mouse 1	cfp	-0.995063	4		Evolved clones		10.835	mouse 1	gfp	-1.34707	5		Evolved clones
	19.835	mouse 1	cfp	-1.00049	4		Evolved clones		11.0017	mouse 1	gfp	-1.34707	5		Evolved clones
	20.0017	mouse 1	cfp	-1.00049	4		Evolved clones		11.1683	mouse 1	gfp	-1.3548	5		Evolved clones
	20.1683	mouse 1	cfp	-0.989668	4		Evolved clones		11.335	mouse 1	gfp	-1.34323	5		Evolved clones
	20.335	mouse 1	cfp	-0.997772	4		Evolved clones		11.5017	mouse 1	gfp	-1.34707	5		Evolved clones
	20.5017	mouse 1	cfp	-0.989668	4		Evolved clones		11.6683	mouse 1	gfp	-1.33181	5		Evolved clones
	20.6683	mouse 1	cfp	-0.984302	4		Evolved clones		11.835	mouse 1	gfp	-1.33181	5		Evolved clones
	20.835	mouse 1	cfp	-0.986981	4		Evolved clones		12.0017	mouse 1	gfp	-1.32426	5		Evolved clones
	21.0017	mouse 1	cfp	-0.986981	4		Evolved clones		12.1683	mouse 1	gfp	-1.32803	5		Evolved clones
	21.1683	mouse 1	cfp	-0.989668	4		Evolved clones		12.335	mouse 1	gfp	-1.32426	5		Evolved clones
	21.335	mouse 1	cfp	-0.984302	4		Evolved clones		12.5017	mouse 1	gfp	-1.32051	5		Evolved clones
	21.5017	mouse 1	cfp	-0.989668	4		Evolved clones		12.6683	mouse 1	gfp	-1.29828	5		Evolved clones
	21.6683	mouse 1	cfp	-0.989668	4		Evolved clones		12.835	mouse 1	gfp	-1.30933	5		Evolved clones
	21.835	mouse 1	cfp	-0.986981	4		Evolved clones		13.0017	mouse 1	gfp	-1.30933	5		Evolved clones
	22.0017	mouse 1	cfp	-0.986981	4		Evolved clones		13.1683	mouse 1	gfp	-1.29828	5		Evolved clones
	22.1683	mouse 1	cfp	-0.98163	4		Evolved clones		13.335	mouse 1	gfp	-1.29463	5		Evolved clones
	22.335	mouse 1	cfp	-0.989668	4		Evolved clones		13.5017	mouse 1	gfp	-1.28374	5		Evolved clones
	22.5017	mouse 1	cfp	-0.976306	4		Evolved clones		13.6683	mouse 1	gfp	-1.29463	5		Evolved clones
	22.6683	mouse 1	cfp	-0.98163	4		Evolved clones		13.835	mouse 1	gfp	-1.28735	5		Evolved clones
	22.835	mouse 1	cfp	-0.978964	4		Evolved clones		14.0017	mouse 1	gfp	-1.28735	5		Evolved clones
	23.0017	mouse 1	cfp	-0.976306	4		Evolved clones		14.1683	mouse 1	gfp	-1.27297	5		Evolved clones
	23.1683	mouse 1	cfp	-0.978964	4		Evolved clones		14.335	mouse 1	gfp	-1.27654	5		Evolved clones
	23.335	mouse 1	cfp	-0.973655	4		Evolved clones		14.5017	mouse 1	gfp	-1.28013	5		Evolved clones
	23.5017	mouse 1	cfp	-0.968374	4		Evolved clones		14.6683	mouse 1	gfp	-1.27297	5		Evolved clones
	23.6683	mouse 1	cfp	-0.976306	4		Evolved clones		14.835	mouse 1	gfp	-1.25527	5		Evolved clones
	0.015	mouse 1	cfp	-2.21001	5		Evolved clones		15.0017	mouse 1	gfp	-1.26585	5		Evolved clones
	0.168333	mouse 1	cfp	-2.23773	5		Evolved clones		15.1683	mouse 1	gfp	-1.24827	5		Evolved clones
	0.335	mouse 1	cfp	-2.23773	5		Evolved clones		15.335	mouse 1	gfp	-1.25527	5		Evolved clones
	0.501667	mouse 1	cfp	-2.24715	5		Evolved clones		15.5017	mouse 1	gfp	-1.24479	5		Evolved clones
	0.668333	mouse 1	cfp	-2.24715	5		Evolved clones		15.6683	mouse 1	gfp	-1.24479	5		Evolved clones
	0.835	mouse 1	cfp	-2.24715	5		Evolved clones		15.835	mouse 1	gfp	-1.231	5		Evolved clones
	1.00167	mouse 1	cfp	-2.22841	5		Evolved clones		16.0017	mouse 1	gfp	-1.22758	5		Evolved clones
	1.16833	mouse 1	cfp	-2.22841	5		Evolved clones		16.1683	mouse 1	gfp	-1.23443	5		Evolved clones
	1.335	mouse 1	cfp	-2.21916	5		Evolved clones		16.335	mouse 1	gfp	-1.22418	5		Evolved clones
	1.50167	mouse 1	cfp	-2.20093	5		Evolved clones		16.5017	mouse 1	gfp	-1.231	5		Evolved clones
	1.66833	mouse 1	cfp	-2.18303	5		Evolved clones		16.6683	mouse 1	gfp	-1.21402	5		Evolved clones
	1.835	mouse 1	cfp	-2.15675	5		Evolved clones		16.835	mouse 1	gfp	-1.2174	5		Evolved clones
	2.00167	mouse 1	cfp	-2.13116	5		Evolved clones		17.0017	mouse 1	gfp	-1.21402	5		Evolved clones
	2.16833	mouse 1	cfp	-2.09801	5		Evolved clones		17.1683	mouse 1	gfp	-1.20397	5		Evolved clones
	2.335	mouse 1	cfp	-2.06593	5		Evolved clones		17.335	mouse 1	gfp	-1.19733	5		Evolved clones
	2.50167	mouse 1	cfp	-2.02723	5		Evolved clones		17.5017	mouse 1	gfp	-1.19733	5		Evolved clones
	2.66833	mouse 1	cfp	-1.98268	5		Evolved clones		17.6683	mouse 1	gfp	-1.19733	5		Evolved clones
	2.835	mouse 1	cfp	-1.93309	5		Evolved clones		17.835	mouse 1	gfp	-1.19073	5		Evolved clones
	3.00167	mouse 1	cfp	-1.88585	5		Evolved clones		18.0017	mouse 1	gfp	-1.18744	5		Evolved clones
	3.16833	mouse 1	cfp	-1.82201	5		Evolved clones		18.1683	mouse 1	gfp	-1.17766	5		Evolved clones
	3.335	mouse 1	cfp	-1.76201	5		Evolved clones		18.335	mouse 1	gfp	-1.17118	5		Evolved clones
	3.50167	mouse 1	cfp	-1.7333	5		Evolved clones		18.5017	mouse 1	gfp	-1.16796	5		Evolved clones
	3.66833	mouse 1	cfp	-1.72205	5		Evolved clones		18.6683	mouse 1	gfp	-1.16475	5		Evolved clones
	3.835	mouse 1	cfp	-1.69991	5		Evolved clones		18.835	mouse 1	gfp	-1.15518	5		Evolved clones
	4.00167	mouse 1	cfp	-1.67825	5		Evolved clones		19.0017	mouse 1	gfp	-1.15201	5		Evolved clones
	4.16833	mouse 1	cfp	-1.6676	5		Evolved clones		19.1683	mouse 1	gfp	-1.14256	5		Evolved clones
	4.335	mouse 1	cfp	-1.65182	5		Evolved clones		19.335	mouse 1	gfp	-1.1301	5		Evolved clones
	4.50167	mouse 1	cfp	-1.64144	5		Evolved clones		19.5017	mouse 1	gfp	-1.12393	5		Evolved clones
	4.66833	mouse 1	cfp	-1.6363	5		Evolved clones		19.6683	mouse 1	gfp	-1.11474	5		Evolved clones
	4.835	mouse 1	cfp	-1.62608	5		Evolved clones		19.835	mouse 1	gfp	-1.10866	5		Evolved clones
	5.00167	mouse 1	cfp	-1.621	5		Evolved clones		20.0017	mouse 1	gfp	-1.09661	5		Evolved clones
	5.16833	mouse 1	cfp	-1.61596	5		Evolved clones		20.1683	mouse 1	gfp	-1.09064	5		Evolved clones
	5.335	mouse 1	cfp	-1.61094	5		Evolved clones		20.335	mouse 1	gfp	-1.07881	5		Evolved clones
	5.50167	mouse 1	cfp	-1.60097	5		Evolved clones		20.5017	mouse 1	gfp	-1.07881	5		Evolved clones
	5.66833	mouse 1	cfp	-1.59603	5		Evolved clones		20.6683	mouse 1	gfp	-1.06711	5		Evolved clones
	5.835	mouse 1	cfp	-1.58134	5		Evolved clones		20.835	mouse 1	gfp	-1.05555	5		Evolved clones
	6.00167	mouse 1	cfp	-1.57649	5		Evolved clones		21.0017	mouse 1	gfp	-1.05268	5		Evolved clones
	6.16833	mouse 1	cfp	-1.56686	5		Evolved clones		21.1683	mouse 1	gfp	-1.04982	5		Evolved clones
	6.335	mouse 1	cfp	-1.56208	5		Evolved clones		21.335	mouse 1	gfp	-1.03282	5		Evolved clones
	6.50167	mouse 1	cfp	-1.54787	5		Evolved clones		21.5017	mouse 1	gfp	-1.03002	5		Evolved clones
	6.66833	mouse 1	cfp	-1.53387	5		Evolved clones		0.668333	mouse 1	gfp	-5.116	6		Evolved clones
	6.835	mouse 1	cfp	-1.52464	5		Evolved clones		0.835	mouse 1	gfp	-4.42285	6		Evolved clones
	7.00167	mouse 1	cfp	-1.52005	5		Evolved clones		1.00167	mouse 1	gfp	-4.13517	6		Evolved clones
	7.16833	mouse 1	cfp	-1.51095	5		Evolved clones		1.16833	mouse 1	gfp	-4.01738	6		Evolved clones
	7.335	mouse 1	cfp	-1.48413	5		Evolved clones		1.335	mouse 1	gfp	-3.86323	6		Evolved clones
	7.50167	mouse 1	cfp	-1.47534	5		Evolved clones		1.50167	mouse 1	gfp	-3.7297	6		Evolved clones
	7.66833	mouse 1	cfp	-1.46231	5		Evolved clones		1.66833	mouse 1	gfp	-3.64966	6		Evolved clones
	7.835	mouse 1	cfp	-1.44945	5		Evolved clones		1.835	mouse 1	gfp	-3.54046	6		Evolved clones
	8.00167	mouse 1	cfp	-1.44096	5		Evolved clones		2.00167	mouse 1	gfp	-3.47377	6		Evolved clones
	8.16833	mouse 1	cfp	-1.43255	5		Evolved clones		2.16833	mouse 1	gfp	-3.35241	6		Evolved clones
	8.335	mouse 1	cfp	-1.42006	5		Evolved clones		2.335	mouse 1	gfp	-3.24419	6		Evolved clones
	8.50167	mouse 1	cfp	-1.41182	5		Evolved clones		2.50167	mouse 1	gfp	-3.17009	6		Evolved clones
	8.66833	mouse 1	cfp	-1.3875	5		Evolved clones		2.66833	mouse 1	gfp	-3.03655	6		Evolved clones
	8.835	mouse 1	cfp	-1.3716	5		Evolved clones		2.835	mouse 1	gfp	-2.95651	6		Evolved clones
	9.00167	mouse 1	cfp	-1.34823	5		Evolved clones		3.00167	mouse 1	gfp	-2.84731	6		Evolved clones
	9.16833	mouse 1	cfp	-1.31789	5		Evolved clones		3.16833	mouse 1	gfp	-2.76462	6		Evolved clones
	9.335	mouse 1	cfp	-1.29208	5		Evolved clones		3.335	mouse 1	gfp	-2.64508	6		Evolved clones
	9.50167	mouse 1	cfp	-1.27404	5		Evolved clones		3.50167	mouse 1	gfp	-2.52573	6		Evolved clones
	9.66833	mouse 1	cfp	-1.25984	5		Evolved clones		3.66833	mouse 1	gfp	-2.38597	6		Evolved clones
	9.835	mouse 1	cfp	-1.25984	5		Evolved clones		3.835	mouse 1	gfp	-2.25379	6		Evolved clones
	10.0017	mouse 1	cfp	-1.26337	5		Evolved clones		4.00167	mouse 1	gfp	-2.11196	6		Evolved clones
	10.1683	mouse 1	cfp	-1.25632	5		Evolved clones		4.16833	mouse 1	gfp	-1.9805	6		Evolved clones
	10.335	mouse 1	cfp	-1.25632	5		Evolved clones		4.335	mouse 1	gfp	-1.89048	6		Evolved clones
	10.5017	mouse 1	cfp	-1.24932	5		Evolved clones		4.50167	mouse 1	gfp	-1.83885	6		Evolved clones
	10.6683	mouse 1	cfp	-1.23891	5		Evolved clones		4.66833	mouse 1	gfp	-1.78379	6		Evolved clones
	10.835	mouse 1	cfp	-1.24237	5		Evolved clones		4.835	mouse 1	gfp	-1.73161	6		Evolved clones
	11.0017	mouse 1	cfp	-1.22861	5		Evolved clones		5.00167	mouse 1	gfp	-1.68201	6		Evolved clones
	11.1683	mouse 1	cfp	-1.23203	5		Evolved clones		5.16833	mouse 1	gfp	-1.6399	6		Evolved clones
	11.335	mouse 1	cfp	-1.23203	5		Evolved clones		5.335	mouse 1	gfp	-1.59455	6		Evolved clones
	11.5017	mouse 1	cfp	-1.21503	5		Evolved clones		5.50167	mouse 1	gfp	-1.54646	6		Evolved clones
	11.6683	mouse 1	cfp	-1.19501	5		Evolved clones		5.66833	mouse 1	gfp	-1.50058	6		Evolved clones
	11.835	mouse 1	cfp	-1.18843	5		Evolved clones		5.835	mouse 1	gfp	-1.46968	6		Evolved clones
	12.0017	mouse 1	cfp	-1.18515	5		Evolved clones		6.00167	mouse 1	gfp	-1.44392	6		Evolved clones
	12.1683	mouse 1	cfp	-1.17215	5		Evolved clones		6.16833	mouse 1	gfp	-1.42712	6		Evolved clones
	12.335	mouse 1	cfp	-1.16571	5		Evolved clones		6.335	mouse 1	gfp	-1.38629	6		Evolved clones
	12.5017	mouse 1	cfp	-1.16893	5		Evolved clones		6.50167	mouse 1	gfp	-1.3823	6		Evolved clones
	12.6683	mouse 1	cfp	-1.15614	5		Evolved clones		6.66833	mouse 1	gfp	-1.39837	6		Evolved clones
	12.835	mouse 1	cfp	-1.1498	5		Evolved clones		6.835	mouse 1	gfp	-1.40242	6		Evolved clones
	13.0017	mouse 1	cfp	-1.12485	5		Evolved clones		7.00167	mouse 1	gfp	-1.41059	6		Evolved clones
	13.1683	mouse 1	cfp	-1.12485	5		Evolved clones		7.16833	mouse 1	gfp	-1.41469	6		Evolved clones
	13.335	mouse 1	cfp	-1.13103	5		Evolved clones		7.335	mouse 1	gfp	-1.41059	6		Evolved clones
	13.5017	mouse 1	cfp	-1.11566	5		Evolved clones		7.50167	mouse 1	gfp	-1.4065	6		Evolved clones
	13.6683	mouse 1	cfp	-1.12178	5		Evolved clones		7.66833	mouse 1	gfp	-1.39837	6		Evolved clones
	13.835	mouse 1	cfp	-1.11871	5		Evolved clones		7.835	mouse 1	gfp	-1.3903	6		Evolved clones
	14.0017	mouse 1	cfp	-1.11566	5		Evolved clones		8.00167	mouse 1	gfp	-1.38629	6		Evolved clones
	14.1683	mouse 1	cfp	-1.11566	5		Evolved clones		8.16833	mouse 1	gfp	-1.3823	6		Evolved clones
	14.335	mouse 1	cfp	-1.10957	5		Evolved clones		8.335	mouse 1	gfp	-1.3823	6		Evolved clones
	14.5017	mouse 1	cfp	-1.10957	5		Evolved clones		8.50167	mouse 1	gfp	-1.37833	6		Evolved clones
	14.6683	mouse 1	cfp	-1.12794	5		Evolved clones		8.66833	mouse 1	gfp	-1.37833	6		Evolved clones
	14.835	mouse 1	cfp	-1.12178	5		Evolved clones		8.835	mouse 1	gfp	-1.37437	6		Evolved clones
	15.0017	mouse 1	cfp	-1.11566	5		Evolved clones		9.00167	mouse 1	gfp	-1.37437	6		Evolved clones
	15.1683	mouse 1	cfp	-1.12178	5		Evolved clones		9.16833	mouse 1	gfp	-1.37833	6		Evolved clones
	15.335	mouse 1	cfp	-1.12485	5		Evolved clones		9.335	mouse 1	gfp	-1.36649	6		Evolved clones
	15.5017	mouse 1	cfp	-1.12178	5		Evolved clones		9.50167	mouse 1	gfp	-1.37437	6		Evolved clones
	15.6683	mouse 1	cfp	-1.11566	5		Evolved clones		9.66833	mouse 1	gfp	-1.36649	6		Evolved clones
	15.835	mouse 1	cfp	-1.11871	5		Evolved clones		9.835	mouse 1	gfp	-1.37437	6		Evolved clones
	16.0017	mouse 1	cfp	-1.11871	5		Evolved clones		10.0017	mouse 1	gfp	-1.37042	6		Evolved clones
	16.1683	mouse 1	cfp	-1.12485	5		Evolved clones		10.1683	mouse 1	gfp	-1.37042	6		Evolved clones
	16.335	mouse 1	cfp	-1.10654	5		Evolved clones		10.335	mouse 1	gfp	-1.37437	6		Evolved clones
	16.5017	mouse 1	cfp	-1.10957	5		Evolved clones		10.5017	mouse 1	gfp	-1.36649	6		Evolved clones
	16.6683	mouse 1	cfp	-1.10957	5		Evolved clones		10.6683	mouse 1	gfp	-1.37042	6		Evolved clones
	16.835	mouse 1	cfp	-1.10654	5		Evolved clones		10.835	mouse 1	gfp	-1.3548	6		Evolved clones
	17.0017	mouse 1	cfp	-1.10352	5		Evolved clones		11.0017	mouse 1	gfp	-1.35093	6		Evolved clones
	17.1683	mouse 1	cfp	-1.10352	5		Evolved clones		11.1683	mouse 1	gfp	-1.3548	6		Evolved clones
	17.335	mouse 1	cfp	-1.09154	5		Evolved clones		11.335	mouse 1	gfp	-1.3548	6		Evolved clones
	17.5017	mouse 1	cfp	-1.0856	5		Evolved clones		11.5017	mouse 1	gfp	-1.35093	6		Evolved clones
	17.6683	mouse 1	cfp	-1.08264	5		Evolved clones		11.6683	mouse 1	gfp	-1.3548	6		Evolved clones
	17.835	mouse 1	cfp	-1.08264	5		Evolved clones		11.835	mouse 1	gfp	-1.34707	6		Evolved clones
	18.0017	mouse 1	cfp	-1.07969	5		Evolved clones		12.0017	mouse 1	gfp	-1.32803	6		Evolved clones
	18.1683	mouse 1	cfp	-1.07675	5		Evolved clones		12.1683	mouse 1	gfp	-1.3356	6		Evolved clones
	18.335	mouse 1	cfp	-1.06799	5		Evolved clones		12.335	mouse 1	gfp	-1.3356	6		Evolved clones
	18.5017	mouse 1	cfp	-1.06508	5		Evolved clones		12.5017	mouse 1	gfp	-1.33181	6		Evolved clones
	18.6683	mouse 1	cfp	-1.06799	5		Evolved clones		12.6683	mouse 1	gfp	-1.32051	6		Evolved clones
	18.835	mouse 1	cfp	-1.0593	5		Evolved clones		12.835	mouse 1	gfp	-1.32051	6		Evolved clones
	19.0017	mouse 1	cfp	-1.05354	5		Evolved clones		13.0017	mouse 1	gfp	-1.31304	6		Evolved clones
	19.1683	mouse 1	cfp	-1.05354	5		Evolved clones		13.1683	mouse 1	gfp	-1.30933	6		Evolved clones
	19.335	mouse 1	cfp	-1.05068	5		Evolved clones		13.335	mouse 1	gfp	-1.30195	6		Evolved clones
	19.5017	mouse 1	cfp	-1.04498	5		Evolved clones		13.5017	mouse 1	gfp	-1.29828	6		Evolved clones
	19.6683	mouse 1	cfp	-1.03931	5		Evolved clones		13.6683	mouse 1	gfp	-1.30195	6		Evolved clones
	19.835	mouse 1	cfp	-1.04498	5		Evolved clones		13.835	mouse 1	gfp	-1.29463	6		Evolved clones
	20.0017	mouse 1	cfp	-1.04782	5		Evolved clones		14.0017	mouse 1	gfp	-1.30195	6		Evolved clones
	20.1683	mouse 1	cfp	-1.03931	5		Evolved clones		14.1683	mouse 1	gfp	-1.29463	6		Evolved clones
	20.335	mouse 1	cfp	-1.04214	5		Evolved clones		14.335	mouse 1	gfp	-1.28735	6		Evolved clones
	20.5017	mouse 1	cfp	-1.03086	5		Evolved clones		14.5017	mouse 1	gfp	-1.29463	6		Evolved clones
	20.6683	mouse 1	cfp	-1.02806	5		Evolved clones		14.6683	mouse 1	gfp	-1.28735	6		Evolved clones
	20.835	mouse 1	cfp	-1.03086	5		Evolved clones		14.835	mouse 1	gfp	-1.28374	6		Evolved clones
	21.0017	mouse 1	cfp	-1.03086	5		Evolved clones		15.0017	mouse 1	gfp	-1.27297	6		Evolved clones
	21.1683	mouse 1	cfp	-1.03086	5		Evolved clones		15.1683	mouse 1	gfp	-1.26585	6		Evolved clones
	21.335	mouse 1	cfp	-1.02527	5		Evolved clones		15.335	mouse 1	gfp	-1.25878	6		Evolved clones
	21.5017	mouse 1	cfp	-1.02248	5		Evolved clones		15.5017	mouse 1	gfp	-1.25878	6		Evolved clones
	21.6683	mouse 1	cfp	-1.02527	5		Evolved clones		15.6683	mouse 1	gfp	-1.25176	6		Evolved clones
	21.835	mouse 1	cfp	-1.01971	5		Evolved clones		15.835	mouse 1	gfp	-1.25527	6		Evolved clones
	22.0017	mouse 1	cfp	-1.01971	5		Evolved clones		16.0017	mouse 1	gfp	-1.24479	6		Evolved clones
	22.1683	mouse 1	cfp	-1.01971	5		Evolved clones		16.1683	mouse 1	gfp	-1.24827	6		Evolved clones
	22.335	mouse 1	cfp	-1.01971	5		Evolved clones		16.335	mouse 1	gfp	-1.24133	6		Evolved clones
	22.5017	mouse 1	cfp	-1.01143	5		Evolved clones		16.5017	mouse 1	gfp	-1.24133	6		Evolved clones
	22.6683	mouse 1	cfp	-1.01143	5		Evolved clones		16.6683	mouse 1	gfp	-1.23443	6		Evolved clones
	22.835	mouse 1	cfp	-1.01143	5		Evolved clones		16.835	mouse 1	gfp	-1.231	6		Evolved clones
	23.0017	mouse 1	cfp	-1.01143	5		Evolved clones		17.0017	mouse 1	gfp	-1.22758	6		Evolved clones
	23.1683	mouse 1	cfp	-1.00594	5		Evolved clones		17.1683	mouse 1	gfp	-1.2174	6		Evolved clones
	23.335	mouse 1	cfp	-1.00594	5		Evolved clones		17.335	mouse 1	gfp	-1.21066	6		Evolved clones
	23.5017	mouse 1	cfp	-1.00049	5		Evolved clones		17.5017	mouse 1	gfp	-1.20731	6		Evolved clones
	23.6683	mouse 1	cfp	-1.00049	5		Evolved clones		17.6683	mouse 1	gfp	-1.21402	6		Evolved clones
	0.015	mouse 1	cfp	-2.25666	6		Evolved clones		17.835	mouse 1	gfp	-1.20065	6		Evolved clones
	0.168333	mouse 1	cfp	-2.27594	6		Evolved clones		18.0017	mouse 1	gfp	-1.19733	6		Evolved clones
	0.335	mouse 1	cfp	-2.26625	6		Evolved clones		18.1683	mouse 1	gfp	-1.19733	6		Evolved clones
	0.501667	mouse 1	cfp	-2.28573	6		Evolved clones		18.335	mouse 1	gfp	-1.18744	6		Evolved clones
	0.668333	mouse 1	cfp	-2.27594	6		Evolved clones		18.5017	mouse 1	gfp	-1.18091	6		Evolved clones
	0.835	mouse 1	cfp	-2.27594	6		Evolved clones		18.6683	mouse 1	gfp	-1.17766	6		Evolved clones
	1.00167	mouse 1	cfp	-2.26625	6		Evolved clones		18.835	mouse 1	gfp	-1.17118	6		Evolved clones
	1.16833	mouse 1	cfp	-2.26625	6		Evolved clones		19.0017	mouse 1	gfp	-1.16475	6		Evolved clones
	1.335	mouse 1	cfp	-2.25666	6		Evolved clones		19.1683	mouse 1	gfp	-1.15518	6		Evolved clones
	1.50167	mouse 1	cfp	-2.24715	6		Evolved clones		19.335	mouse 1	gfp	-1.14885	6		Evolved clones
	1.66833	mouse 1	cfp	-2.23773	6		Evolved clones		19.5017	mouse 1	gfp	-1.13943	6		Evolved clones
	1.835	mouse 1	cfp	-2.22841	6		Evolved clones		19.6683	mouse 1	gfp	-1.12701	6		Evolved clones
	2.00167	mouse 1	cfp	-2.21001	6		Evolved clones		19.835	mouse 1	gfp	-1.12393	6		Evolved clones
	2.16833	mouse 1	cfp	-2.21001	6		Evolved clones		20.0017	mouse 1	gfp	-1.1178	6		Evolved clones
	2.335	mouse 1	cfp	-2.19194	6		Evolved clones		20.1683	mouse 1	gfp	-1.10564	6		Evolved clones
	2.50167	mouse 1	cfp	-2.18303	6		Evolved clones		20.335	mouse 1	gfp	-1.09961	6		Evolved clones
	2.66833	mouse 1	cfp	-2.16544	6		Evolved clones		20.5017	mouse 1	gfp	-1.08767	6		Evolved clones
	2.835	mouse 1	cfp	-2.13962	6		Evolved clones		20.6683	mouse 1	gfp	-1.08176	6		Evolved clones
	3.00167	mouse 1	cfp	-2.11445	6		Evolved clones		20.835	mouse 1	gfp	-1.07294	6		Evolved clones
	3.16833	mouse 1	cfp	-2.0899	6		Evolved clones		21.0017	mouse 1	gfp	-1.07002	6		Evolved clones
	3.335	mouse 1	cfp	-2.05807	6		Evolved clones		21.1683	mouse 1	gfp	-1.06421	6		Evolved clones
	3.50167	mouse 1	cfp	-2.01966	6		Evolved clones		21.335	mouse 1	gfp	-1.05268	6		Evolved clones
	3.66833	mouse 1	cfp	-1.98268	6		Evolved clones		21.5017	mouse 1	gfp	-1.04982	6		Evolved clones
	3.835	mouse 1	cfp	-1.94003	6		Evolved clones		0.835	mouse 1	gfp	-5.29832	7		Evolved clones
	4.00167	mouse 1	cfp	-1.89246	6		Evolved clones		1.00167	mouse 1	gfp	-4.82831	7		Evolved clones
	4.16833	mouse 1	cfp	-1.82822	6		Evolved clones		1.16833	mouse 1	gfp	-4.60517	7		Evolved clones
	4.335	mouse 1	cfp	-1.76785	6		Evolved clones		1.335	mouse 1	gfp	-4.34281	7		Evolved clones
	4.50167	mouse 1	cfp	-1.71647	6		Evolved clones		1.50167	mouse 1	gfp	-4.13517	7		Evolved clones
	4.66833	mouse 1	cfp	-1.69445	6		Evolved clones		1.66833	mouse 1	gfp	-4.01738	7		Evolved clones
	4.835	mouse 1	cfp	-1.6676	6		Evolved clones		1.835	mouse 1	gfp	-3.81671	7		Evolved clones
	5.00167	mouse 1	cfp	-1.65182	6		Evolved clones		2.00167	mouse 1	gfp	-3.68888	7		Evolved clones
	5.16833	mouse 1	cfp	-1.6363	6		Evolved clones		2.16833	mouse 1	gfp	-3.50656	7		Evolved clones
	5.335	mouse 1	cfp	-1.62608	6		Evolved clones		2.335	mouse 1	gfp	-3.35241	7		Evolved clones
	5.50167	mouse 1	cfp	-1.61596	6		Evolved clones		2.50167	mouse 1	gfp	-3.21888	7		Evolved clones
	5.66833	mouse 1	cfp	-1.60594	6		Evolved clones		2.66833	mouse 1	gfp	-3.12357	7		Evolved clones
	5.835	mouse 1	cfp	-1.59603	6		Evolved clones		2.835	mouse 1	gfp	-2.99573	7		Evolved clones
	6.00167	mouse 1	cfp	-1.58134	6		Evolved clones		3.00167	mouse 1	gfp	-2.83022	7		Evolved clones
	6.16833	mouse 1	cfp	-1.58134	6		Evolved clones		3.16833	mouse 1	gfp	-2.67365	7		Evolved clones
	6.335	mouse 1	cfp	-1.57166	6		Evolved clones		3.335	mouse 1	gfp	-2.51331	7		Evolved clones
	6.50167	mouse 1	cfp	-1.56208	6		Evolved clones		3.50167	mouse 1	gfp	-2.34341	7		Evolved clones
	6.66833	mouse 1	cfp	-1.55259	6		Evolved clones		3.66833	mouse 1	gfp	-2.16282	7		Evolved clones
	6.835	mouse 1	cfp	-1.55259	6		Evolved clones		3.835	mouse 1	gfp	-2.02495	7		Evolved clones
	7.00167	mouse 1	cfp	-1.53387	6		Evolved clones		4.00167	mouse 1	gfp	-1.94491	7		Evolved clones
	7.16833	mouse 1	cfp	-1.51549	6		Evolved clones		4.16833	mouse 1	gfp	-1.88387	7		Evolved clones
	7.335	mouse 1	cfp	-1.49745	6		Evolved clones		4.335	mouse 1	gfp	-1.82635	7		Evolved clones
	7.50167	mouse 1	cfp	-1.47098	6		Evolved clones		4.50167	mouse 1	gfp	-1.76609	7		Evolved clones
	7.66833	mouse 1	cfp	-1.42837	6		Evolved clones		4.66833	mouse 1	gfp	-1.7148	7		Evolved clones
	7.835	mouse 1	cfp	-1.39554	6		Evolved clones		4.835	mouse 1	gfp	-1.66073	7		Evolved clones
	8.00167	mouse 1	cfp	-1.35985	6		Evolved clones		5.00167	mouse 1	gfp	-1.60445	7		Evolved clones
	8.16833	mouse 1	cfp	-1.32916	6		Evolved clones		5.16833	mouse 1	gfp	-1.56542	7		Evolved clones
	8.335	mouse 1	cfp	-1.31045	6		Evolved clones		5.335	mouse 1	gfp	-1.52326	7		Evolved clones
	8.50167	mouse 1	cfp	-1.29572	6		Evolved clones		5.50167	mouse 1	gfp	-1.48281	7		Evolved clones
	8.66833	mouse 1	cfp	-1.29938	6		Evolved clones		5.66833	mouse 1	gfp	-1.43548	7		Evolved clones
	8.835	mouse 1	cfp	-1.29572	6		Evolved clones		5.835	mouse 1	gfp	-1.41469	7		Evolved clones
	9.00167	mouse 1	cfp	-1.29938	6		Evolved clones		6.00167	mouse 1	gfp	-1.41469	7		Evolved clones
	9.16833	mouse 1	cfp	-1.29938	6		Evolved clones		6.16833	mouse 1	gfp	-1.4397	7		Evolved clones
	9.335	mouse 1	cfp	-1.29938	6		Evolved clones		6.335	mouse 1	gfp	-1.43129	7		Evolved clones
	9.50167	mouse 1	cfp	-1.28482	6		Evolved clones		6.50167	mouse 1	gfp	-1.43129	7		Evolved clones
	9.66833	mouse 1	cfp	-1.28121	6		Evolved clones		6.66833	mouse 1	gfp	-1.42712	7		Evolved clones
	9.835	mouse 1	cfp	-1.27404	6		Evolved clones		6.835	mouse 1	gfp	-1.42712	7		Evolved clones
	10.0017	mouse 1	cfp	-1.26691	6		Evolved clones		7.00167	mouse 1	gfp	-1.43129	7		Evolved clones
	10.1683	mouse 1	cfp	-1.26691	6		Evolved clones		7.16833	mouse 1	gfp	-1.43129	7		Evolved clones
	10.335	mouse 1	cfp	-1.26337	6		Evolved clones		7.335	mouse 1	gfp	-1.42712	7		Evolved clones
	10.5017	mouse 1	cfp	-1.25632	6		Evolved clones		7.50167	mouse 1	gfp	-1.41882	7		Evolved clones
	10.6683	mouse 1	cfp	-1.23891	6		Evolved clones		7.66833	mouse 1	gfp	-1.41469	7		Evolved clones
	10.835	mouse 1	cfp	-1.2252	6		Evolved clones		7.835	mouse 1	gfp	-1.40242	7		Evolved clones
	11.0017	mouse 1	cfp	-1.21167	6		Evolved clones		8.00167	mouse 1	gfp	-1.40242	7		Evolved clones
	11.1683	mouse 1	cfp	-1.20164	6		Evolved clones		8.16833	mouse 1	gfp	-1.39837	7		Evolved clones
	11.335	mouse 1	cfp	-1.19171	6		Evolved clones		8.335	mouse 1	gfp	-1.39837	7		Evolved clones
	11.5017	mouse 1	cfp	-1.17539	6		Evolved clones		8.50167	mouse 1	gfp	-1.39433	7		Evolved clones
	11.6683	mouse 1	cfp	-1.18189	6		Evolved clones		8.66833	mouse 1	gfp	-1.39837	7		Evolved clones
	11.835	mouse 1	cfp	-1.19171	6		Evolved clones		8.835	mouse 1	gfp	-1.40242	7		Evolved clones
	12.0017	mouse 1	cfp	-1.18843	6		Evolved clones		9.00167	mouse 1	gfp	-1.39837	7		Evolved clones
	12.1683	mouse 1	cfp	-1.19501	6		Evolved clones		9.16833	mouse 1	gfp	-1.40242	7		Evolved clones
	12.335	mouse 1	cfp	-1.19832	6		Evolved clones		9.335	mouse 1	gfp	-1.39837	7		Evolved clones
	12.5017	mouse 1	cfp	-1.19501	6		Evolved clones		9.50167	mouse 1	gfp	-1.39433	7		Evolved clones
	12.6683	mouse 1	cfp	-1.18189	6		Evolved clones		9.66833	mouse 1	gfp	-1.40242	7		Evolved clones
	12.835	mouse 1	cfp	-1.16251	6		Evolved clones		9.835	mouse 1	gfp	-1.39837	7		Evolved clones
	13.0017	mouse 1	cfp	-1.15614	6		Evolved clones		10.0017	mouse 1	gfp	-1.40242	7		Evolved clones
	13.1683	mouse 1	cfp	-1.14665	6		Evolved clones		10.1683	mouse 1	gfp	-1.40242	7		Evolved clones
	13.335	mouse 1	cfp	-1.15614	6		Evolved clones		10.335	mouse 1	gfp	-1.41469	7		Evolved clones
	13.5017	mouse 1	cfp	-1.1498	6		Evolved clones		10.5017	mouse 1	gfp	-1.40242	7		Evolved clones
	13.6683	mouse 1	cfp	-1.15932	6		Evolved clones		10.6683	mouse 1	gfp	-1.41059	7		Evolved clones
	13.835	mouse 1	cfp	-1.14665	6		Evolved clones		10.835	mouse 1	gfp	-1.40242	7		Evolved clones
	14.0017	mouse 1	cfp	-1.13414	6		Evolved clones		11.0017	mouse 1	gfp	-1.39837	7		Evolved clones
	14.1683	mouse 1	cfp	-1.14665	6		Evolved clones		11.1683	mouse 1	gfp	-1.40242	7		Evolved clones
	14.335	mouse 1	cfp	-1.13414	6		Evolved clones		11.335	mouse 1	gfp	-1.39837	7		Evolved clones
	14.5017	mouse 1	cfp	-1.12794	6		Evolved clones		11.5017	mouse 1	gfp	-1.39433	7		Evolved clones
	14.6683	mouse 1	cfp	-1.13103	6		Evolved clones		11.6683	mouse 1	gfp	-1.39837	7		Evolved clones
	14.835	mouse 1	cfp	-1.12485	6		Evolved clones		11.835	mouse 1	gfp	-1.38629	7		Evolved clones
	15.0017	mouse 1	cfp	-1.11871	6		Evolved clones		12.0017	mouse 1	gfp	-1.37437	7		Evolved clones
	15.1683	mouse 1	cfp	-1.10957	6		Evolved clones		12.1683	mouse 1	gfp	-1.37833	7		Evolved clones
	15.335	mouse 1	cfp	-1.11566	6		Evolved clones		12.335	mouse 1	gfp	-1.37833	7		Evolved clones
	15.5017	mouse 1	cfp	-1.10654	6		Evolved clones		12.5017	mouse 1	gfp	-1.37042	7		Evolved clones
	15.6683	mouse 1	cfp	-1.10051	6		Evolved clones		12.6683	mouse 1	gfp	-1.35093	7		Evolved clones
	15.835	mouse 1	cfp	-1.10654	6		Evolved clones		12.835	mouse 1	gfp	-1.35868	7		Evolved clones
	16.0017	mouse 1	cfp	-1.10051	6		Evolved clones		13.0017	mouse 1	gfp	-1.35868	7		Evolved clones
	16.1683	mouse 1	cfp	-1.09751	6		Evolved clones		13.1683	mouse 1	gfp	-1.3548	7		Evolved clones
	16.335	mouse 1	cfp	-1.09751	6		Evolved clones		13.335	mouse 1	gfp	-1.34707	7		Evolved clones
	16.5017	mouse 1	cfp	-1.10051	6		Evolved clones		13.5017	mouse 1	gfp	-1.33941	7		Evolved clones
	16.6683	mouse 1	cfp	-1.09154	6		Evolved clones		13.6683	mouse 1	gfp	-1.33941	7		Evolved clones
	16.835	mouse 1	cfp	-1.08856	6		Evolved clones		13.835	mouse 1	gfp	-1.33941	7		Evolved clones
	17.0017	mouse 1	cfp	-1.08856	6		Evolved clones		14.0017	mouse 1	gfp	-1.33181	7		Evolved clones
	17.1683	mouse 1	cfp	-1.07675	6		Evolved clones		14.1683	mouse 1	gfp	-1.33181	7		Evolved clones
	17.335	mouse 1	cfp	-1.0856	6		Evolved clones		14.335	mouse 1	gfp	-1.31304	7		Evolved clones
	17.5017	mouse 1	cfp	-1.08264	6		Evolved clones		14.5017	mouse 1	gfp	-1.30933	7		Evolved clones
	17.6683	mouse 1	cfp	-1.07382	6		Evolved clones		14.6683	mouse 1	gfp	-1.30195	7		Evolved clones
	17.835	mouse 1	cfp	-1.0709	6		Evolved clones		14.835	mouse 1	gfp	-1.29098	7		Evolved clones
	18.0017	mouse 1	cfp	-1.06218	6		Evolved clones		15.0017	mouse 1	gfp	-1.29098	7		Evolved clones
	18.1683	mouse 1	cfp	-1.06799	6		Evolved clones		15.1683	mouse 1	gfp	-1.28735	7		Evolved clones
	18.335	mouse 1	cfp	-1.0593	6		Evolved clones		15.335	mouse 1	gfp	-1.27654	7		Evolved clones
	18.5017	mouse 1	cfp	-1.06218	6		Evolved clones		15.5017	mouse 1	gfp	-1.2694	7		Evolved clones
	18.6683	mouse 1	cfp	-1.0593	6		Evolved clones		15.6683	mouse 1	gfp	-1.26585	7		Evolved clones
	18.835	mouse 1	cfp	-1.06508	6		Evolved clones		15.835	mouse 1	gfp	-1.26585	7		Evolved clones
	19.0017	mouse 1	cfp	-1.05354	6		Evolved clones		16.0017	mouse 1	gfp	-1.25176	7		Evolved clones
	19.1683	mouse 1	cfp	-1.05354	6		Evolved clones		16.1683	mouse 1	gfp	-1.24827	7		Evolved clones
	19.335	mouse 1	cfp	-1.04782	6		Evolved clones		16.335	mouse 1	gfp	-1.25176	7		Evolved clones
	19.5017	mouse 1	cfp	-1.05068	6		Evolved clones		16.5017	mouse 1	gfp	-1.24133	7		Evolved clones
	19.6683	mouse 1	cfp	-1.04498	6		Evolved clones		16.6683	mouse 1	gfp	-1.23787	7		Evolved clones
	19.835	mouse 1	cfp	-1.05068	6		Evolved clones		16.835	mouse 1	gfp	-1.231	7		Evolved clones
	20.0017	mouse 1	cfp	-1.05068	6		Evolved clones		17.0017	mouse 1	gfp	-1.231	7		Evolved clones
	20.1683	mouse 1	cfp	-1.04782	6		Evolved clones		17.1683	mouse 1	gfp	-1.22078	7		Evolved clones
	20.335	mouse 1	cfp	-1.04782	6		Evolved clones		17.335	mouse 1	gfp	-1.20731	7		Evolved clones
	20.5017	mouse 1	cfp	-1.04214	6		Evolved clones		17.5017	mouse 1	gfp	-1.20397	7		Evolved clones
	20.6683	mouse 1	cfp	-1.04214	6		Evolved clones		17.6683	mouse 1	gfp	-1.21402	7		Evolved clones
	20.835	mouse 1	cfp	-1.03648	6		Evolved clones		17.835	mouse 1	gfp	-1.19073	7		Evolved clones
	21.0017	mouse 1	cfp	-1.03367	6		Evolved clones		18.0017	mouse 1	gfp	-1.19402	7		Evolved clones
	21.1683	mouse 1	cfp	-1.03367	6		Evolved clones		18.1683	mouse 1	gfp	-1.18744	7		Evolved clones
	21.335	mouse 1	cfp	-1.03367	6		Evolved clones		18.335	mouse 1	gfp	-1.18091	7		Evolved clones
	21.5017	mouse 1	cfp	-1.03367	6		Evolved clones		18.5017	mouse 1	gfp	-1.16796	7		Evolved clones
	21.6683	mouse 1	cfp	-1.03086	6		Evolved clones		18.6683	mouse 1	gfp	-1.16475	7		Evolved clones
	21.835	mouse 1	cfp	-1.03086	6		Evolved clones		18.835	mouse 1	gfp	-1.15836	7		Evolved clones
	22.0017	mouse 1	cfp	-1.03086	6		Evolved clones		19.0017	mouse 1	gfp	-1.14885	7		Evolved clones
	22.1683	mouse 1	cfp	-1.02527	6		Evolved clones		19.1683	mouse 1	gfp	-1.1457	7		Evolved clones
	22.335	mouse 1	cfp	-1.02527	6		Evolved clones		19.335	mouse 1	gfp	-1.1301	7		Evolved clones
	22.5017	mouse 1	cfp	-1.02527	6		Evolved clones		19.5017	mouse 1	gfp	-1.12701	7		Evolved clones
	22.6683	mouse 1	cfp	-1.01694	6		Evolved clones		19.6683	mouse 1	gfp	-1.10866	7		Evolved clones
	22.835	mouse 1	cfp	-1.01694	6		Evolved clones		19.835	mouse 1	gfp	-1.10564	7		Evolved clones
	23.0017	mouse 1	cfp	-1.01694	6		Evolved clones		20.0017	mouse 1	gfp	-1.09961	7		Evolved clones
	23.1683	mouse 1	cfp	-1.01694	6		Evolved clones		20.1683	mouse 1	gfp	-1.08767	7		Evolved clones
	23.335	mouse 1	cfp	-1.01694	6		Evolved clones		20.335	mouse 1	gfp	-1.08176	7		Evolved clones
	23.5017	mouse 1	cfp	-1.00868	6		Evolved clones		20.5017	mouse 1	gfp	-1.07294	7		Evolved clones
	23.6683	mouse 1	cfp	-1.01143	6		Evolved clones		20.6683	mouse 1	gfp	-1.06421	7		Evolved clones
	0.015	mouse 1	cfp	-2.21916	7		Evolved clones		20.835	mouse 1	gfp	-1.05555	7		Evolved clones
	0.168333	mouse 1	cfp	-2.21916	7		Evolved clones		21.0017	mouse 1	gfp	-1.04697	7		Evolved clones
	0.335	mouse 1	cfp	-2.22841	7		Evolved clones		21.1683	mouse 1	gfp	-1.04697	7		Evolved clones
	0.501667	mouse 1	cfp	-2.24715	7		Evolved clones		21.335	mouse 1	gfp	-1.03282	7		Evolved clones
	0.668333	mouse 1	cfp	-2.24715	7		Evolved clones		21.5017	mouse 1	gfp	-1.03282	7		Evolved clones
	0.835	mouse 1	cfp	-2.23773	7		Evolved clones		0.835	mouse 1	gfp	-5.80914	8		Evolved clones
	1.00167	mouse 1	cfp	-2.21916	7		Evolved clones		1.00167	mouse 1	gfp	-5.116	8		Evolved clones
	1.16833	mouse 1	cfp	-2.22841	7		Evolved clones		1.16833	mouse 1	gfp	-4.71053	8		Evolved clones
	1.335	mouse 1	cfp	-2.21916	7		Evolved clones		1.335	mouse 1	gfp	-4.50986	8		Evolved clones
	1.50167	mouse 1	cfp	-2.21001	7		Evolved clones		1.50167	mouse 1	gfp	-4.2687	8		Evolved clones
	1.66833	mouse 1	cfp	-2.19194	7		Evolved clones		1.66833	mouse 1	gfp	-4.13517	8		Evolved clones
	1.835	mouse 1	cfp	-2.16544	7		Evolved clones		1.835	mouse 1	gfp	-3.91202	8		Evolved clones
	2.00167	mouse 1	cfp	-2.14815	7		Evolved clones		2.00167	mouse 1	gfp	-3.77226	8		Evolved clones
	2.16833	mouse 1	cfp	-2.13116	7		Evolved clones		2.16833	mouse 1	gfp	-3.57555	8		Evolved clones
	2.335	mouse 1	cfp	-2.09801	7		Evolved clones		2.335	mouse 1	gfp	-3.41125	8		Evolved clones
	2.50167	mouse 1	cfp	-2.06593	7		Evolved clones		2.50167	mouse 1	gfp	-3.24419	8		Evolved clones
	2.66833	mouse 1	cfp	-2.02723	7		Evolved clones		2.66833	mouse 1	gfp	-3.10109	8		Evolved clones
	2.835	mouse 1	cfp	-1.98268	7		Evolved clones		2.835	mouse 1	gfp	-2.97593	8		Evolved clones
	3.00167	mouse 1	cfp	-1.93309	7		Evolved clones		3.00167	mouse 1	gfp	-2.81341	8		Evolved clones
	3.16833	mouse 1	cfp	-1.88585	7		Evolved clones		3.16833	mouse 1	gfp	-2.6173	8		Evolved clones
	3.335	mouse 1	cfp	-1.82822	7		Evolved clones		3.335	mouse 1	gfp	-2.44185	8		Evolved clones
	3.50167	mouse 1	cfp	-1.77963	7		Evolved clones		3.50167	mouse 1	gfp	-2.24432	8		Evolved clones
	3.66833	mouse 1	cfp	-1.7333	7		Evolved clones		3.66833	mouse 1	gfp	-2.05573	8		Evolved clones
	3.835	mouse 1	cfp	-1.72205	7		Evolved clones		3.835	mouse 1	gfp	-1.90381	8		Evolved clones
	4.00167	mouse 1	cfp	-1.69991	7		Evolved clones		4.00167	mouse 1	gfp	-1.82016	8		Evolved clones
	4.16833	mouse 1	cfp	-1.67825	7		Evolved clones		4.16833	mouse 1	gfp	-1.76026	8		Evolved clones
	4.335	mouse 1	cfp	-1.65705	7		Evolved clones		4.335	mouse 1	gfp	-1.69282	8		Evolved clones
	4.50167	mouse 1	cfp	-1.65705	7		Evolved clones		4.50167	mouse 1	gfp	-1.6399	8		Evolved clones
	4.66833	mouse 1	cfp	-1.64662	7		Evolved clones		4.66833	mouse 1	gfp	-1.60445	8		Evolved clones
	4.835	mouse 1	cfp	-1.6363	7		Evolved clones		4.835	mouse 1	gfp	-1.55117	8		Evolved clones
	5.00167	mouse 1	cfp	-1.62608	7		Evolved clones		5.00167	mouse 1	gfp	-1.50058	8		Evolved clones
	5.16833	mouse 1	cfp	-1.61596	7		Evolved clones		5.16833	mouse 1	gfp	-1.45243	8		Evolved clones
	5.335	mouse 1	cfp	-1.61596	7		Evolved clones		5.335	mouse 1	gfp	-1.41882	8		Evolved clones
	5.50167	mouse 1	cfp	-1.60097	7		Evolved clones		5.50167	mouse 1	gfp	-1.3823	8		Evolved clones
	5.66833	mouse 1	cfp	-1.59603	7		Evolved clones		5.66833	mouse 1	gfp	-1.34707	8		Evolved clones
	5.835	mouse 1	cfp	-1.59603	7		Evolved clones		5.835	mouse 1	gfp	-1.33181	8		Evolved clones
	6.00167	mouse 1	cfp	-1.58134	7		Evolved clones		6.00167	mouse 1	gfp	-1.34707	8		Evolved clones
	6.16833	mouse 1	cfp	-1.58621	7		Evolved clones		6.16833	mouse 1	gfp	-1.35868	8		Evolved clones
	6.335	mouse 1	cfp	-1.57649	7		Evolved clones		6.335	mouse 1	gfp	-1.3548	8		Evolved clones
	6.50167	mouse 1	cfp	-1.57166	7		Evolved clones		6.50167	mouse 1	gfp	-1.34323	8		Evolved clones
	6.66833	mouse 1	cfp	-1.55732	7		Evolved clones		6.66833	mouse 1	gfp	-1.33941	8		Evolved clones
	6.835	mouse 1	cfp	-1.55732	7		Evolved clones		6.835	mouse 1	gfp	-1.32803	8		Evolved clones
	7.00167	mouse 1	cfp	-1.55259	7		Evolved clones		7.00167	mouse 1	gfp	-1.32426	8		Evolved clones
	7.16833	mouse 1	cfp	-1.54318	7		Evolved clones		7.16833	mouse 1	gfp	-1.32051	8		Evolved clones
	7.335	mouse 1	cfp	-1.53387	7		Evolved clones		7.335	mouse 1	gfp	-1.30933	8		Evolved clones
	7.50167	mouse 1	cfp	-1.52005	7		Evolved clones		7.50167	mouse 1	gfp	-1.30195	8		Evolved clones
	7.66833	mouse 1	cfp	-1.50643	7		Evolved clones		7.66833	mouse 1	gfp	-1.29463	8		Evolved clones
	7.835	mouse 1	cfp	-1.47973	7		Evolved clones		7.835	mouse 1	gfp	-1.28374	8		Evolved clones
	8.00167	mouse 1	cfp	-1.45801	7		Evolved clones		8.00167	mouse 1	gfp	-1.27654	8		Evolved clones
	8.16833	mouse 1	cfp	-1.44945	7		Evolved clones		8.16833	mouse 1	gfp	-1.28013	8		Evolved clones
	8.335	mouse 1	cfp	-1.41182	7		Evolved clones		8.335	mouse 1	gfp	-1.25878	8		Evolved clones
	8.50167	mouse 1	cfp	-1.3875	7		Evolved clones		8.50167	mouse 1	gfp	-1.26231	8		Evolved clones
	8.66833	mouse 1	cfp	-1.36767	7		Evolved clones		8.66833	mouse 1	gfp	-1.26585	8		Evolved clones
	8.835	mouse 1	cfp	-1.34056	7		Evolved clones		8.835	mouse 1	gfp	-1.2694	8		Evolved clones
	9.00167	mouse 1	cfp	-1.32539	7		Evolved clones		9.00167	mouse 1	gfp	-1.24479	8		Evolved clones
	9.16833	mouse 1	cfp	-1.33294	7		Evolved clones		9.16833	mouse 1	gfp	-1.24133	8		Evolved clones
	9.335	mouse 1	cfp	-1.32539	7		Evolved clones		9.335	mouse 1	gfp	-1.23443	8		Evolved clones
	9.50167	mouse 1	cfp	-1.32539	7		Evolved clones		9.50167	mouse 1	gfp	-1.22758	8		Evolved clones
	9.66833	mouse 1	cfp	-1.32539	7		Evolved clones		9.66833	mouse 1	gfp	-1.22418	8		Evolved clones
	9.835	mouse 1	cfp	-1.31416	7		Evolved clones		9.835	mouse 1	gfp	-1.22078	8		Evolved clones
	10.0017	mouse 1	cfp	-1.31416	7		Evolved clones		10.0017	mouse 1	gfp	-1.22078	8		Evolved clones
	10.1683	mouse 1	cfp	-1.31045	7		Evolved clones		10.1683	mouse 1	gfp	-1.21402	8		Evolved clones
	10.335	mouse 1	cfp	-1.29572	7		Evolved clones		10.335	mouse 1	gfp	-1.21066	8		Evolved clones
	10.5017	mouse 1	cfp	-1.30306	7		Evolved clones		10.5017	mouse 1	gfp	-1.21066	8		Evolved clones
	10.6683	mouse 1	cfp	-1.29208	7		Evolved clones		10.6683	mouse 1	gfp	-1.22078	8		Evolved clones
	10.835	mouse 1	cfp	-1.28844	7		Evolved clones		10.835	mouse 1	gfp	-1.21066	8		Evolved clones
	11.0017	mouse 1	cfp	-1.26337	7		Evolved clones		11.0017	mouse 1	gfp	-1.21402	8		Evolved clones
	11.1683	mouse 1	cfp	-1.27047	7		Evolved clones		11.1683	mouse 1	gfp	-1.21066	8		Evolved clones
	11.335	mouse 1	cfp	-1.27404	7		Evolved clones		11.335	mouse 1	gfp	-1.20731	8		Evolved clones
	11.5017	mouse 1	cfp	-1.25984	7		Evolved clones		11.5017	mouse 1	gfp	-1.20731	8		Evolved clones
	11.6683	mouse 1	cfp	-1.25984	7		Evolved clones		11.6683	mouse 1	gfp	-1.22418	8		Evolved clones
	11.835	mouse 1	cfp	-1.25281	7		Evolved clones		11.835	mouse 1	gfp	-1.21066	8		Evolved clones
	12.0017	mouse 1	cfp	-1.24584	7		Evolved clones		12.0017	mouse 1	gfp	-1.21402	8		Evolved clones
	12.1683	mouse 1	cfp	-1.23203	7		Evolved clones		12.1683	mouse 1	gfp	-1.2174	8		Evolved clones
	12.335	mouse 1	cfp	-1.23203	7		Evolved clones		12.335	mouse 1	gfp	-1.2174	8		Evolved clones
	12.5017	mouse 1	cfp	-1.2218	7		Evolved clones		12.5017	mouse 1	gfp	-1.2174	8		Evolved clones
	12.6683	mouse 1	cfp	-1.21841	7		Evolved clones		12.6683	mouse 1	gfp	-1.21402	8		Evolved clones
	12.835	mouse 1	cfp	-1.21841	7		Evolved clones		12.835	mouse 1	gfp	-1.22758	8		Evolved clones
	13.0017	mouse 1	cfp	-1.21503	7		Evolved clones		13.0017	mouse 1	gfp	-1.22078	8		Evolved clones
	13.1683	mouse 1	cfp	-1.21841	7		Evolved clones		13.1683	mouse 1	gfp	-1.2174	8		Evolved clones
	13.335	mouse 1	cfp	-1.22861	7		Evolved clones		13.335	mouse 1	gfp	-1.22758	8		Evolved clones
	13.5017	mouse 1	cfp	-1.24237	7		Evolved clones		13.5017	mouse 1	gfp	-1.231	8		Evolved clones
	13.6683	mouse 1	cfp	-1.23891	7		Evolved clones		13.6683	mouse 1	gfp	-1.231	8		Evolved clones
	13.835	mouse 1	cfp	-1.22861	7		Evolved clones		13.835	mouse 1	gfp	-1.231	8		Evolved clones
	14.0017	mouse 1	cfp	-1.21841	7		Evolved clones		14.0017	mouse 1	gfp	-1.22078	8		Evolved clones
	14.1683	mouse 1	cfp	-1.21841	7		Evolved clones		14.1683	mouse 1	gfp	-1.22078	8		Evolved clones
	14.335	mouse 1	cfp	-1.21503	7		Evolved clones		14.335	mouse 1	gfp	-1.23443	8		Evolved clones
	14.5017	mouse 1	cfp	-1.21841	7		Evolved clones		14.5017	mouse 1	gfp	-1.21402	8		Evolved clones
	14.6683	mouse 1	cfp	-1.2218	7		Evolved clones		14.6683	mouse 1	gfp	-1.22418	8		Evolved clones
	14.835	mouse 1	cfp	-1.21503	7		Evolved clones		14.835	mouse 1	gfp	-1.22078	8		Evolved clones
	15.0017	mouse 1	cfp	-1.21167	7		Evolved clones		15.0017	mouse 1	gfp	-1.21402	8		Evolved clones
	15.1683	mouse 1	cfp	-1.20164	7		Evolved clones		15.1683	mouse 1	gfp	-1.21066	8		Evolved clones
	15.335	mouse 1	cfp	-1.20497	7		Evolved clones		15.335	mouse 1	gfp	-1.2174	8		Evolved clones
	15.5017	mouse 1	cfp	-1.19171	7		Evolved clones		15.5017	mouse 1	gfp	-1.21402	8		Evolved clones
	15.6683	mouse 1	cfp	-1.19171	7		Evolved clones		15.6683	mouse 1	gfp	-1.21402	8		Evolved clones
	15.835	mouse 1	cfp	-1.18189	7		Evolved clones		15.835	mouse 1	gfp	-1.21066	8		Evolved clones
	16.0017	mouse 1	cfp	-1.18843	7		Evolved clones		16.0017	mouse 1	gfp	-1.22078	8		Evolved clones
	16.1683	mouse 1	cfp	-1.18189	7		Evolved clones		16.1683	mouse 1	gfp	-1.20397	8		Evolved clones
	16.335	mouse 1	cfp	-1.17539	7		Evolved clones		16.335	mouse 1	gfp	-1.20397	8		Evolved clones
	16.5017	mouse 1	cfp	-1.17215	7		Evolved clones		16.5017	mouse 1	gfp	-1.19073	8		Evolved clones
	16.6683	mouse 1	cfp	-1.17215	7		Evolved clones		16.6683	mouse 1	gfp	-1.18744	8		Evolved clones
	16.835	mouse 1	cfp	-1.17215	7		Evolved clones		16.835	mouse 1	gfp	-1.20065	8		Evolved clones
	17.0017	mouse 1	cfp	-1.17215	7		Evolved clones		17.0017	mouse 1	gfp	-1.18744	8		Evolved clones
	17.1683	mouse 1	cfp	-1.17215	7		Evolved clones		17.1683	mouse 1	gfp	-1.18091	8		Evolved clones
	17.335	mouse 1	cfp	-1.16571	7		Evolved clones		17.335	mouse 1	gfp	-1.16796	8		Evolved clones
	17.5017	mouse 1	cfp	-1.15932	7		Evolved clones		17.5017	mouse 1	gfp	-1.15518	8		Evolved clones
	17.6683	mouse 1	cfp	-1.15614	7		Evolved clones		17.6683	mouse 1	gfp	-1.15518	8		Evolved clones
	17.835	mouse 1	cfp	-1.15296	7		Evolved clones		17.835	mouse 1	gfp	-1.15518	8		Evolved clones
	18.0017	mouse 1	cfp	-1.14665	7		Evolved clones		18.0017	mouse 1	gfp	-1.13631	8		Evolved clones
	18.1683	mouse 1	cfp	-1.14665	7		Evolved clones		18.1683	mouse 1	gfp	-1.12393	8		Evolved clones
	18.335	mouse 1	cfp	-1.13725	7		Evolved clones		18.335	mouse 1	gfp	-1.11474	8		Evolved clones
	18.5017	mouse 1	cfp	-1.13414	7		Evolved clones		18.5017	mouse 1	gfp	-1.10564	8		Evolved clones
	18.6683	mouse 1	cfp	-1.13414	7		Evolved clones		18.6683	mouse 1	gfp	-1.10866	8		Evolved clones
	18.835	mouse 1	cfp	-1.13414	7		Evolved clones		18.835	mouse 1	gfp	-1.10262	8		Evolved clones
	19.0017	mouse 1	cfp	-1.12178	7		Evolved clones		19.0017	mouse 1	gfp	-1.09661	8		Evolved clones
	19.1683	mouse 1	cfp	-1.12485	7		Evolved clones		19.1683	mouse 1	gfp	-1.08176	8		Evolved clones
	19.335	mouse 1	cfp	-1.12178	7		Evolved clones		19.335	mouse 1	gfp	-1.07881	8		Evolved clones
	19.5017	mouse 1	cfp	-1.11871	7		Evolved clones		19.5017	mouse 1	gfp	-1.06421	8		Evolved clones
	19.6683	mouse 1	cfp	-1.11261	7		Evolved clones		19.6683	mouse 1	gfp	-1.05843	8		Evolved clones
	19.835	mouse 1	cfp	-1.11566	7		Evolved clones		19.835	mouse 1	gfp	-1.04412	8		Evolved clones
	20.0017	mouse 1	cfp	-1.11261	7		Evolved clones		20.0017	mouse 1	gfp	-1.03282	8		Evolved clones
	20.1683	mouse 1	cfp	-1.10957	7		Evolved clones		20.1683	mouse 1	gfp	-1.02165	8		Evolved clones
	20.335	mouse 1	cfp	-1.10654	7		Evolved clones		20.335	mouse 1	gfp	-1.02165	8		Evolved clones
	20.5017	mouse 1	cfp	-1.10654	7		Evolved clones		20.5017	mouse 1	gfp	-1.01335	8		Evolved clones
	20.6683	mouse 1	cfp	-1.10352	7		Evolved clones		20.6683	mouse 1	gfp	-0.994252	8		Evolved clones
	20.835	mouse 1	cfp	-1.10352	7		Evolved clones		20.835	mouse 1	gfp	-0.994252	8		Evolved clones
	21.0017	mouse 1	cfp	-1.09751	7		Evolved clones		21.0017	mouse 1	gfp	-0.983499	8		Evolved clones
	21.1683	mouse 1	cfp	-1.09452	7		Evolved clones		21.1683	mouse 1	gfp	-0.978166	8		Evolved clones
	21.335	mouse 1	cfp	-1.09452	7		Evolved clones		21.335	mouse 1	gfp	-0.972861	8		Evolved clones
	21.5017	mouse 1	cfp	-1.09154	7		Evolved clones		21.5017	mouse 1	gfp	-0.962335	8		Evolved clones
	21.6683	mouse 1	cfp	-1.08856	7		Evolved clones		0.668333	mouse 1	gfp	-5.29832	9		Evolved clones
	21.835	mouse 1	cfp	-1.0856	7		Evolved clones		0.835	mouse 1	gfp	-4.50986	9		Evolved clones
	22.0017	mouse 1	cfp	-1.08856	7		Evolved clones		1.00167	mouse 1	gfp	-4.2687	9		Evolved clones
	22.1683	mouse 1	cfp	-1.0856	7		Evolved clones		1.16833	mouse 1	gfp	-4.07454	9		Evolved clones
	22.335	mouse 1	cfp	-1.08264	7		Evolved clones		1.335	mouse 1	gfp	-3.91202	9		Evolved clones
	22.5017	mouse 1	cfp	-1.07969	7		Evolved clones		1.50167	mouse 1	gfp	-3.77226	9		Evolved clones
	22.6683	mouse 1	cfp	-1.07675	7		Evolved clones		1.66833	mouse 1	gfp	-3.61192	9		Evolved clones
	22.835	mouse 1	cfp	-1.07382	7		Evolved clones		1.835	mouse 1	gfp	-3.50656	9		Evolved clones
	23.0017	mouse 1	cfp	-1.07382	7		Evolved clones		2.00167	mouse 1	gfp	-3.35241	9		Evolved clones
	23.1683	mouse 1	cfp	-1.07382	7		Evolved clones		2.16833	mouse 1	gfp	-3.19418	9		Evolved clones
	23.335	mouse 1	cfp	-1.0709	7		Evolved clones		2.335	mouse 1	gfp	-3.05761	9		Evolved clones
	23.5017	mouse 1	cfp	-1.06508	7		Evolved clones		2.50167	mouse 1	gfp	-2.95651	9		Evolved clones
	23.6683	mouse 1	cfp	-1.06508	7		Evolved clones		2.66833	mouse 1	gfp	-2.84731	9		Evolved clones
	0.015	mouse 1	cfp	-2.23773	8		Evolved clones		2.835	mouse 1	gfp	-2.7181	9		Evolved clones
	0.168333	mouse 1	cfp	-2.27594	8		Evolved clones		3.00167	mouse 1	gfp	-2.56395	9		Evolved clones
	0.335	mouse 1	cfp	-2.27594	8		Evolved clones		3.16833	mouse 1	gfp	-2.40795	9		Evolved clones
	0.501667	mouse 1	cfp	-2.28573	8		Evolved clones		3.335	mouse 1	gfp	-2.23493	9		Evolved clones
	0.668333	mouse 1	cfp	-2.29561	8		Evolved clones		3.50167	mouse 1	gfp	-2.06357	9		Evolved clones
	0.835	mouse 1	cfp	-2.28573	8		Evolved clones		3.66833	mouse 1	gfp	-1.92415	9		Evolved clones
	1.00167	mouse 1	cfp	-2.27594	8		Evolved clones		3.835	mouse 1	gfp	-1.8579	9		Evolved clones
	1.16833	mouse 1	cfp	-2.27594	8		Evolved clones		4.00167	mouse 1	gfp	-1.78976	9		Evolved clones
	1.335	mouse 1	cfp	-2.27594	8		Evolved clones		4.16833	mouse 1	gfp	-1.73161	9		Evolved clones
	1.50167	mouse 1	cfp	-2.26625	8		Evolved clones		4.335	mouse 1	gfp	-1.68201	9		Evolved clones
	1.66833	mouse 1	cfp	-2.25666	8		Evolved clones		4.50167	mouse 1	gfp	-1.62455	9		Evolved clones
	1.835	mouse 1	cfp	-2.24715	8		Evolved clones		4.66833	mouse 1	gfp	-1.57022	9		Evolved clones
	2.00167	mouse 1	cfp	-2.23773	8		Evolved clones		4.835	mouse 1	gfp	-1.52326	9		Evolved clones
	2.16833	mouse 1	cfp	-2.22841	8		Evolved clones		5.00167	mouse 1	gfp	-1.48281	9		Evolved clones
	2.335	mouse 1	cfp	-2.21001	8		Evolved clones		5.16833	mouse 1	gfp	-1.45243	9		Evolved clones
	2.50167	mouse 1	cfp	-2.20093	8		Evolved clones		5.335	mouse 1	gfp	-1.42712	9		Evolved clones
	2.66833	mouse 1	cfp	-2.18303	8		Evolved clones		5.50167	mouse 1	gfp	-1.38629	9		Evolved clones
	2.835	mouse 1	cfp	-2.14815	8		Evolved clones		5.66833	mouse 1	gfp	-1.37042	9		Evolved clones
	3.00167	mouse 1	cfp	-2.13116	8		Evolved clones		5.835	mouse 1	gfp	-1.36649	9		Evolved clones
	3.16833	mouse 1	cfp	-2.09801	8		Evolved clones		6.00167	mouse 1	gfp	-1.39433	9		Evolved clones
	3.335	mouse 1	cfp	-2.05807	8		Evolved clones		6.16833	mouse 1	gfp	-1.41059	9		Evolved clones
	3.50167	mouse 1	cfp	-2.01966	8		Evolved clones		6.335	mouse 1	gfp	-1.41059	9		Evolved clones
	3.66833	mouse 1	cfp	-1.98268	8		Evolved clones		6.50167	mouse 1	gfp	-1.41059	9		Evolved clones
	3.835	mouse 1	cfp	-1.93309	8		Evolved clones		6.66833	mouse 1	gfp	-1.40242	9		Evolved clones
	4.00167	mouse 1	cfp	-1.88585	8		Evolved clones		6.835	mouse 1	gfp	-1.39837	9		Evolved clones
	4.16833	mouse 1	cfp	-1.82201	8		Evolved clones		7.00167	mouse 1	gfp	-1.40242	9		Evolved clones
	4.335	mouse 1	cfp	-1.7562	8		Evolved clones		7.16833	mouse 1	gfp	-1.4065	9		Evolved clones
	4.50167	mouse 1	cfp	-1.73898	8		Evolved clones		7.335	mouse 1	gfp	-1.41059	9		Evolved clones
	4.66833	mouse 1	cfp	-1.72205	8		Evolved clones		7.50167	mouse 1	gfp	-1.4065	9		Evolved clones
	4.835	mouse 1	cfp	-1.69991	8		Evolved clones		7.66833	mouse 1	gfp	-1.4065	9		Evolved clones
	5.00167	mouse 1	cfp	-1.68902	8		Evolved clones		7.835	mouse 1	gfp	-1.40242	9		Evolved clones
	5.16833	mouse 1	cfp	-1.67291	8		Evolved clones		8.00167	mouse 1	gfp	-1.4065	9		Evolved clones
	5.335	mouse 1	cfp	-1.66231	8		Evolved clones		8.16833	mouse 1	gfp	-1.4065	9		Evolved clones
	5.50167	mouse 1	cfp	-1.64144	8		Evolved clones		8.335	mouse 1	gfp	-1.4065	9		Evolved clones
	5.66833	mouse 1	cfp	-1.6363	8		Evolved clones		8.50167	mouse 1	gfp	-1.4065	9		Evolved clones
	5.835	mouse 1	cfp	-1.62608	8		Evolved clones		8.66833	mouse 1	gfp	-1.4065	9		Evolved clones
	6.00167	mouse 1	cfp	-1.61596	8		Evolved clones		8.835	mouse 1	gfp	-1.4065	9		Evolved clones
	6.16833	mouse 1	cfp	-1.60097	8		Evolved clones		9.00167	mouse 1	gfp	-1.4065	9		Evolved clones
	6.335	mouse 1	cfp	-1.59603	8		Evolved clones		9.16833	mouse 1	gfp	-1.41059	9		Evolved clones
	6.50167	mouse 1	cfp	-1.58621	8		Evolved clones		9.335	mouse 1	gfp	-1.4065	9		Evolved clones
	6.66833	mouse 1	cfp	-1.57166	8		Evolved clones		9.50167	mouse 1	gfp	-1.41059	9		Evolved clones
	6.835	mouse 1	cfp	-1.56208	8		Evolved clones		9.66833	mouse 1	gfp	-1.41059	9		Evolved clones
	7.00167	mouse 1	cfp	-1.54318	8		Evolved clones		9.835	mouse 1	gfp	-1.41059	9		Evolved clones
	7.16833	mouse 1	cfp	-1.52464	8		Evolved clones		10.0017	mouse 1	gfp	-1.41059	9		Evolved clones
	7.335	mouse 1	cfp	-1.49299	8		Evolved clones		10.1683	mouse 1	gfp	-1.41059	9		Evolved clones
	7.50167	mouse 1	cfp	-1.46231	8		Evolved clones		10.335	mouse 1	gfp	-1.41059	9		Evolved clones
	7.66833	mouse 1	cfp	-1.4242	8		Evolved clones		10.5017	mouse 1	gfp	-1.41469	9		Evolved clones
	7.835	mouse 1	cfp	-1.3875	8		Evolved clones		10.6683	mouse 1	gfp	-1.41469	9		Evolved clones
	8.00167	mouse 1	cfp	-1.34823	8		Evolved clones		10.835	mouse 1	gfp	-1.41469	9		Evolved clones
	8.16833	mouse 1	cfp	-1.32539	8		Evolved clones		11.0017	mouse 1	gfp	-1.41882	9		Evolved clones
	8.335	mouse 1	cfp	-1.30306	8		Evolved clones		11.1683	mouse 1	gfp	-1.41882	9		Evolved clones
	8.50167	mouse 1	cfp	-1.29572	8		Evolved clones		11.335	mouse 1	gfp	-1.41882	9		Evolved clones
	8.66833	mouse 1	cfp	-1.29208	8		Evolved clones		11.5017	mouse 1	gfp	-1.42296	9		Evolved clones
	8.835	mouse 1	cfp	-1.29208	8		Evolved clones		11.6683	mouse 1	gfp	-1.42296	9		Evolved clones
	9.00167	mouse 1	cfp	-1.28121	8		Evolved clones		11.835	mouse 1	gfp	-1.42712	9		Evolved clones
	9.16833	mouse 1	cfp	-1.28482	8		Evolved clones		12.0017	mouse 1	gfp	-1.43129	9		Evolved clones
	9.335	mouse 1	cfp	-1.26691	8		Evolved clones		12.1683	mouse 1	gfp	-1.42712	9		Evolved clones
	9.50167	mouse 1	cfp	-1.27404	8		Evolved clones		12.335	mouse 1	gfp	-1.43548	9		Evolved clones
	9.66833	mouse 1	cfp	-1.27047	8		Evolved clones		12.5017	mouse 1	gfp	-1.43548	9		Evolved clones
	9.835	mouse 1	cfp	-1.25984	8		Evolved clones		12.6683	mouse 1	gfp	-1.43129	9		Evolved clones
	10.0017	mouse 1	cfp	-1.25281	8		Evolved clones		12.835	mouse 1	gfp	-1.43548	9		Evolved clones
	10.1683	mouse 1	cfp	-1.24237	8		Evolved clones		13.0017	mouse 1	gfp	-1.43129	9		Evolved clones
	10.335	mouse 1	cfp	-1.23891	8		Evolved clones		13.1683	mouse 1	gfp	-1.43129	9		Evolved clones
	10.5017	mouse 1	cfp	-1.21841	8		Evolved clones		13.335	mouse 1	gfp	-1.43548	9		Evolved clones
	10.6683	mouse 1	cfp	-1.21167	8		Evolved clones		13.5017	mouse 1	gfp	-1.43129	9		Evolved clones
	10.835	mouse 1	cfp	-1.18515	8		Evolved clones		13.6683	mouse 1	gfp	-1.43548	9		Evolved clones
	11.0017	mouse 1	cfp	-1.17863	8		Evolved clones		13.835	mouse 1	gfp	-1.43129	9		Evolved clones
	11.1683	mouse 1	cfp	-1.17215	8		Evolved clones		14.0017	mouse 1	gfp	-1.43129	9		Evolved clones
	11.335	mouse 1	cfp	-1.14665	8		Evolved clones		14.1683	mouse 1	gfp	-1.42712	9		Evolved clones
	11.5017	mouse 1	cfp	-1.14665	8		Evolved clones		14.335	mouse 1	gfp	-1.43129	9		Evolved clones
	11.6683	mouse 1	cfp	-1.14665	8		Evolved clones		14.5017	mouse 1	gfp	-1.42712	9		Evolved clones
	11.835	mouse 1	cfp	-1.1498	8		Evolved clones		14.6683	mouse 1	gfp	-1.41882	9		Evolved clones
	12.0017	mouse 1	cfp	-1.15296	8		Evolved clones		14.835	mouse 1	gfp	-1.41882	9		Evolved clones
	12.1683	mouse 1	cfp	-1.15614	8		Evolved clones		15.0017	mouse 1	gfp	-1.41882	9		Evolved clones
	12.335	mouse 1	cfp	-1.15614	8		Evolved clones		15.1683	mouse 1	gfp	-1.4065	9		Evolved clones
	12.5017	mouse 1	cfp	-1.16251	8		Evolved clones		15.335	mouse 1	gfp	-1.4065	9		Evolved clones
	12.6683	mouse 1	cfp	-1.15614	8		Evolved clones		15.5017	mouse 1	gfp	-1.39837	9		Evolved clones
	12.835	mouse 1	cfp	-1.1498	8		Evolved clones		15.6683	mouse 1	gfp	-1.39837	9		Evolved clones
	13.0017	mouse 1	cfp	-1.14037	8		Evolved clones		15.835	mouse 1	gfp	-1.3823	9		Evolved clones
	13.1683	mouse 1	cfp	-1.12794	8		Evolved clones		16.0017	mouse 1	gfp	-1.38629	9		Evolved clones
	13.335	mouse 1	cfp	-1.12485	8		Evolved clones		16.1683	mouse 1	gfp	-1.3823	9		Evolved clones
	13.5017	mouse 1	cfp	-1.12485	8		Evolved clones		16.335	mouse 1	gfp	-1.37437	9		Evolved clones
	13.6683	mouse 1	cfp	-1.10957	8		Evolved clones		16.5017	mouse 1	gfp	-1.37437	9		Evolved clones
	13.835	mouse 1	cfp	-1.10654	8		Evolved clones		16.6683	mouse 1	gfp	-1.36649	9		Evolved clones
	14.0017	mouse 1	cfp	-1.10352	8		Evolved clones		16.835	mouse 1	gfp	-1.36258	9		Evolved clones
	14.1683	mouse 1	cfp	-1.10654	8		Evolved clones		17.0017	mouse 1	gfp	-1.3548	9		Evolved clones
	14.335	mouse 1	cfp	-1.10957	8		Evolved clones		17.1683	mouse 1	gfp	-1.35868	9		Evolved clones
	14.5017	mouse 1	cfp	-1.09751	8		Evolved clones		17.335	mouse 1	gfp	-1.35093	9		Evolved clones
	14.6683	mouse 1	cfp	-1.10654	8		Evolved clones		17.5017	mouse 1	gfp	-1.34707	9		Evolved clones
	14.835	mouse 1	cfp	-1.08856	8		Evolved clones		17.6683	mouse 1	gfp	-1.33941	9		Evolved clones
	15.0017	mouse 1	cfp	-1.09452	8		Evolved clones		17.835	mouse 1	gfp	-1.33941	9		Evolved clones
	15.1683	mouse 1	cfp	-1.0856	8		Evolved clones		18.0017	mouse 1	gfp	-1.32803	9		Evolved clones
	15.335	mouse 1	cfp	-1.08856	8		Evolved clones		18.1683	mouse 1	gfp	-1.32803	9		Evolved clones
	15.5017	mouse 1	cfp	-1.08856	8		Evolved clones		18.335	mouse 1	gfp	-1.31304	9		Evolved clones
	15.6683	mouse 1	cfp	-1.08264	8		Evolved clones		18.5017	mouse 1	gfp	-1.31677	9		Evolved clones
	15.835	mouse 1	cfp	-1.08264	8		Evolved clones		18.6683	mouse 1	gfp	-1.31304	9		Evolved clones
	16.0017	mouse 1	cfp	-1.07969	8		Evolved clones		18.835	mouse 1	gfp	-1.30933	9		Evolved clones
	16.1683	mouse 1	cfp	-1.07675	8		Evolved clones		19.0017	mouse 1	gfp	-1.30564	9		Evolved clones
	16.335	mouse 1	cfp	-1.07382	8		Evolved clones		19.1683	mouse 1	gfp	-1.29828	9		Evolved clones
	16.5017	mouse 1	cfp	-1.07675	8		Evolved clones		19.335	mouse 1	gfp	-1.28735	9		Evolved clones
	16.6683	mouse 1	cfp	-1.07382	8		Evolved clones		19.5017	mouse 1	gfp	-1.28013	9		Evolved clones
	16.835	mouse 1	cfp	-1.07382	8		Evolved clones		19.6683	mouse 1	gfp	-1.2694	9		Evolved clones
	17.0017	mouse 1	cfp	-1.0709	8		Evolved clones		19.835	mouse 1	gfp	-1.26585	9		Evolved clones
	17.1683	mouse 1	cfp	-1.0709	8		Evolved clones		20.0017	mouse 1	gfp	-1.25878	9		Evolved clones
	17.335	mouse 1	cfp	-1.06508	8		Evolved clones		20.1683	mouse 1	gfp	-1.24827	9		Evolved clones
	17.5017	mouse 1	cfp	-1.06508	8		Evolved clones		20.335	mouse 1	gfp	-1.24827	9		Evolved clones
	17.6683	mouse 1	cfp	-1.06508	8		Evolved clones		20.5017	mouse 1	gfp	-1.23443	9		Evolved clones
	17.835	mouse 1	cfp	-1.06508	8		Evolved clones		20.6683	mouse 1	gfp	-1.23443	9		Evolved clones
	18.0017	mouse 1	cfp	-1.05642	8		Evolved clones		20.835	mouse 1	gfp	-1.22078	9		Evolved clones
	18.1683	mouse 1	cfp	-1.05642	8		Evolved clones		21.0017	mouse 1	gfp	-1.22078	9		Evolved clones
	18.335	mouse 1	cfp	-1.05354	8		Evolved clones		21.1683	mouse 1	gfp	-1.21066	9		Evolved clones
	18.5017	mouse 1	cfp	-1.05068	8		Evolved clones		21.335	mouse 1	gfp	-1.20065	9		Evolved clones
	18.6683	mouse 1	cfp	-1.04498	8		Evolved clones		21.5017	mouse 1	gfp	-1.19402	9		Evolved clones
	18.835	mouse 1	cfp	-1.04214	8		Evolved clones		0.501667	mouse 1	gfp	-6.90776	10		Evolved clones
	19.0017	mouse 1	cfp	-1.04498	8		Evolved clones		0.668333	mouse 1	gfp	-4.82831	10		Evolved clones
	19.1683	mouse 1	cfp	-1.04214	8		Evolved clones		0.835	mouse 1	gfp	-4.19971	10		Evolved clones
	19.335	mouse 1	cfp	-1.03931	8		Evolved clones		1.00167	mouse 1	gfp	-3.96332	10		Evolved clones
	19.5017	mouse 1	cfp	-1.03367	8		Evolved clones		1.16833	mouse 1	gfp	-3.77226	10		Evolved clones
	19.6683	mouse 1	cfp	-1.03367	8		Evolved clones		1.335	mouse 1	gfp	-3.61192	10		Evolved clones
	19.835	mouse 1	cfp	-1.02806	8		Evolved clones		1.50167	mouse 1	gfp	-3.47377	10		Evolved clones
	20.0017	mouse 1	cfp	-1.02806	8		Evolved clones		1.66833	mouse 1	gfp	-3.32424	10		Evolved clones
	20.1683	mouse 1	cfp	-1.02527	8		Evolved clones		1.835	mouse 1	gfp	-3.19418	10		Evolved clones
	20.335	mouse 1	cfp	-1.02527	8		Evolved clones		2.00167	mouse 1	gfp	-3.05761	10		Evolved clones
	20.5017	mouse 1	cfp	-1.01971	8		Evolved clones		2.16833	mouse 1	gfp	-2.95651	10		Evolved clones
	20.6683	mouse 1	cfp	-1.01971	8		Evolved clones		2.335	mouse 1	gfp	-2.84731	10		Evolved clones
	20.835	mouse 1	cfp	-1.01694	8		Evolved clones		2.50167	mouse 1	gfp	-2.70306	10		Evolved clones
	21.0017	mouse 1	cfp	-1.01418	8		Evolved clones		2.66833	mouse 1	gfp	-2.56395	10		Evolved clones
	21.1683	mouse 1	cfp	-1.01143	8		Evolved clones		2.835	mouse 1	gfp	-2.41912	10		Evolved clones
	21.335	mouse 1	cfp	-1.00594	8		Evolved clones		3.00167	mouse 1	gfp	-2.27303	10		Evolved clones
	21.5017	mouse 1	cfp	-1.00594	8		Evolved clones		3.16833	mouse 1	gfp	-2.13707	10		Evolved clones
	21.6683	mouse 1	cfp	-1.00321	8		Evolved clones		3.335	mouse 1	gfp	-2.00992	10		Evolved clones
	21.835	mouse 1	cfp	-1.00321	8		Evolved clones		3.50167	mouse 1	gfp	-1.93102	10		Evolved clones
	22.0017	mouse 1	cfp	-0.995063	8		Evolved clones		3.66833	mouse 1	gfp	-1.8579	10		Evolved clones
	22.1683	mouse 1	cfp	-0.995063	8		Evolved clones		3.835	mouse 1	gfp	-1.80181	10		Evolved clones
	22.335	mouse 1	cfp	-0.986981	8		Evolved clones		4.00167	mouse 1	gfp	-1.74297	10		Evolved clones
	22.5017	mouse 1	cfp	-0.986981	8		Evolved clones		4.16833	mouse 1	gfp	-1.69282	10		Evolved clones
	22.6683	mouse 1	cfp	-0.98163	8		Evolved clones		4.335	mouse 1	gfp	-1.6399	10		Evolved clones
	22.835	mouse 1	cfp	-0.976306	8		Evolved clones		4.50167	mouse 1	gfp	-1.58475	10		Evolved clones
	23.0017	mouse 1	cfp	-0.978964	8		Evolved clones		4.66833	mouse 1	gfp	-1.54178	10		Evolved clones
	23.1683	mouse 1	cfp	-0.976306	8		Evolved clones		4.835	mouse 1	gfp	-1.50058	10		Evolved clones
	23.335	mouse 1	cfp	-0.976306	8		Evolved clones		5.00167	mouse 1	gfp	-1.45672	10		Evolved clones
	23.5017	mouse 1	cfp	-0.971011	8		Evolved clones		5.16833	mouse 1	gfp	-1.41882	10		Evolved clones
	23.6683	mouse 1	cfp	-0.971011	8		Evolved clones		5.335	mouse 1	gfp	-1.4065	10		Evolved clones
	0.015	mouse 1	cfp	-2.18303	9		Evolved clones		5.50167	mouse 1	gfp	-1.41059	10		Evolved clones
	0.168333	mouse 1	cfp	-2.23773	9		Evolved clones		5.66833	mouse 1	gfp	-1.41882	10		Evolved clones
	0.335	mouse 1	cfp	-2.23773	9		Evolved clones		5.835	mouse 1	gfp	-1.42712	10		Evolved clones
	0.501667	mouse 1	cfp	-2.24715	9		Evolved clones		6.00167	mouse 1	gfp	-1.42712	10		Evolved clones
	0.668333	mouse 1	cfp	-2.24715	9		Evolved clones		6.16833	mouse 1	gfp	-1.43129	10		Evolved clones
	0.835	mouse 1	cfp	-2.24715	9		Evolved clones		6.335	mouse 1	gfp	-1.42296	10		Evolved clones
	1.00167	mouse 1	cfp	-2.23773	9		Evolved clones		6.50167	mouse 1	gfp	-1.41059	10		Evolved clones
	1.16833	mouse 1	cfp	-2.23773	9		Evolved clones		6.66833	mouse 1	gfp	-1.40242	10		Evolved clones
	1.335	mouse 1	cfp	-2.23773	9		Evolved clones		6.835	mouse 1	gfp	-1.39433	10		Evolved clones
	1.50167	mouse 1	cfp	-2.22841	9		Evolved clones		7.00167	mouse 1	gfp	-1.39433	10		Evolved clones
	1.66833	mouse 1	cfp	-2.21001	9		Evolved clones		7.16833	mouse 1	gfp	-1.3823	10		Evolved clones
	1.835	mouse 1	cfp	-2.20093	9		Evolved clones		7.335	mouse 1	gfp	-1.37437	10		Evolved clones
	2.00167	mouse 1	cfp	-2.18303	9		Evolved clones		7.50167	mouse 1	gfp	-1.36258	10		Evolved clones
	2.16833	mouse 1	cfp	-2.16544	9		Evolved clones		7.66833	mouse 1	gfp	-1.3548	10		Evolved clones
	2.335	mouse 1	cfp	-2.14815	9		Evolved clones		7.835	mouse 1	gfp	-1.34323	10		Evolved clones
	2.50167	mouse 1	cfp	-2.12277	9		Evolved clones		8.00167	mouse 1	gfp	-1.3356	10		Evolved clones
	2.66833	mouse 1	cfp	-2.09801	9		Evolved clones		8.16833	mouse 1	gfp	-1.32803	10		Evolved clones
	2.835	mouse 1	cfp	-2.05807	9		Evolved clones		8.335	mouse 1	gfp	-1.31677	10		Evolved clones
	3.00167	mouse 1	cfp	-2.02723	9		Evolved clones		8.50167	mouse 1	gfp	-1.30564	10		Evolved clones
	3.16833	mouse 1	cfp	-1.98268	9		Evolved clones		8.66833	mouse 1	gfp	-1.29828	10		Evolved clones
	3.335	mouse 1	cfp	-1.94003	9		Evolved clones		8.835	mouse 1	gfp	-1.28735	10		Evolved clones
	3.50167	mouse 1	cfp	-1.89912	9		Evolved clones		9.00167	mouse 1	gfp	-1.28374	10		Evolved clones
	3.66833	mouse 1	cfp	-1.84074	9		Evolved clones		9.16833	mouse 1	gfp	-1.28013	10		Evolved clones
	3.835	mouse 1	cfp	-1.78558	9		Evolved clones		9.335	mouse 1	gfp	-1.27297	10		Evolved clones
	4.00167	mouse 1	cfp	-1.73898	9		Evolved clones		9.50167	mouse 1	gfp	-1.26585	10		Evolved clones
	4.16833	mouse 1	cfp	-1.72205	9		Evolved clones		9.66833	mouse 1	gfp	-1.25878	10		Evolved clones
	4.335	mouse 1	cfp	-1.69445	9		Evolved clones		9.835	mouse 1	gfp	-1.25176	10		Evolved clones
	4.50167	mouse 1	cfp	-1.67825	9		Evolved clones		10.0017	mouse 1	gfp	-1.24479	10		Evolved clones
	4.66833	mouse 1	cfp	-1.66231	9		Evolved clones		10.1683	mouse 1	gfp	-1.23443	10		Evolved clones
	4.835	mouse 1	cfp	-1.65182	9		Evolved clones		10.335	mouse 1	gfp	-1.22758	10		Evolved clones
	5.00167	mouse 1	cfp	-1.64144	9		Evolved clones		10.5017	mouse 1	gfp	-1.22418	10		Evolved clones
	5.16833	mouse 1	cfp	-1.63117	9		Evolved clones		10.6683	mouse 1	gfp	-1.2174	10		Evolved clones
	5.335	mouse 1	cfp	-1.62608	9		Evolved clones		10.835	mouse 1	gfp	-1.21402	10		Evolved clones
	5.50167	mouse 1	cfp	-1.61596	9		Evolved clones		11.0017	mouse 1	gfp	-1.20397	10		Evolved clones
	5.66833	mouse 1	cfp	-1.61094	9		Evolved clones		11.1683	mouse 1	gfp	-1.20065	10		Evolved clones
	5.835	mouse 1	cfp	-1.60097	9		Evolved clones		11.335	mouse 1	gfp	-1.19402	10		Evolved clones
	6.00167	mouse 1	cfp	-1.59111	9		Evolved clones		11.5017	mouse 1	gfp	-1.19073	10		Evolved clones
	6.16833	mouse 1	cfp	-1.58134	9		Evolved clones		11.6683	mouse 1	gfp	-1.18744	10		Evolved clones
	6.335	mouse 1	cfp	-1.57649	9		Evolved clones		11.835	mouse 1	gfp	-1.18744	10		Evolved clones
	6.50167	mouse 1	cfp	-1.57166	9		Evolved clones		12.0017	mouse 1	gfp	-1.19073	10		Evolved clones
	6.66833	mouse 1	cfp	-1.55732	9		Evolved clones		12.1683	mouse 1	gfp	-1.19073	10		Evolved clones
	6.835	mouse 1	cfp	-1.54787	9		Evolved clones		12.335	mouse 1	gfp	-1.19402	10		Evolved clones
	7.00167	mouse 1	cfp	-1.53851	9		Evolved clones		12.5017	mouse 1	gfp	-1.19073	10		Evolved clones
	7.16833	mouse 1	cfp	-1.52924	9		Evolved clones		12.6683	mouse 1	gfp	-1.20065	10		Evolved clones
	7.335	mouse 1	cfp	-1.51095	9		Evolved clones		12.835	mouse 1	gfp	-1.20397	10		Evolved clones
	7.50167	mouse 1	cfp	-1.48855	9		Evolved clones		13.0017	mouse 1	gfp	-1.20397	10		Evolved clones
	7.66833	mouse 1	cfp	-1.47534	9		Evolved clones		13.1683	mouse 1	gfp	-1.20397	10		Evolved clones
	7.835	mouse 1	cfp	-1.45372	9		Evolved clones		13.335	mouse 1	gfp	-1.20731	10		Evolved clones
	8.00167	mouse 1	cfp	-1.41593	9		Evolved clones		13.5017	mouse 1	gfp	-1.21066	10		Evolved clones
	8.16833	mouse 1	cfp	-1.39554	9		Evolved clones		13.6683	mouse 1	gfp	-1.2174	10		Evolved clones
	8.335	mouse 1	cfp	-1.35596	9		Evolved clones		13.835	mouse 1	gfp	-1.21066	10		Evolved clones
	8.50167	mouse 1	cfp	-1.32916	9		Evolved clones		14.0017	mouse 1	gfp	-1.21402	10		Evolved clones
	8.66833	mouse 1	cfp	-1.29938	9		Evolved clones		14.1683	mouse 1	gfp	-1.20731	10		Evolved clones
	8.835	mouse 1	cfp	-1.28121	9		Evolved clones		14.335	mouse 1	gfp	-1.21402	10		Evolved clones
	9.00167	mouse 1	cfp	-1.27404	9		Evolved clones		14.5017	mouse 1	gfp	-1.21402	10		Evolved clones
	9.16833	mouse 1	cfp	-1.28482	9		Evolved clones		14.6683	mouse 1	gfp	-1.21066	10		Evolved clones
	9.335	mouse 1	cfp	-1.27762	9		Evolved clones		14.835	mouse 1	gfp	-1.21402	10		Evolved clones
	9.50167	mouse 1	cfp	-1.28121	9		Evolved clones		15.0017	mouse 1	gfp	-1.21066	10		Evolved clones
	9.66833	mouse 1	cfp	-1.27404	9		Evolved clones		15.1683	mouse 1	gfp	-1.20731	10		Evolved clones
	9.835	mouse 1	cfp	-1.26691	9		Evolved clones		15.335	mouse 1	gfp	-1.21066	10		Evolved clones
	10.0017	mouse 1	cfp	-1.25632	9		Evolved clones		15.5017	mouse 1	gfp	-1.20731	10		Evolved clones
	10.1683	mouse 1	cfp	-1.24584	9		Evolved clones		15.6683	mouse 1	gfp	-1.20065	10		Evolved clones
	10.335	mouse 1	cfp	-1.24237	9		Evolved clones		15.835	mouse 1	gfp	-1.20065	10		Evolved clones
	10.5017	mouse 1	cfp	-1.23546	9		Evolved clones		16.0017	mouse 1	gfp	-1.20397	10		Evolved clones
	10.6683	mouse 1	cfp	-1.23203	9		Evolved clones		16.1683	mouse 1	gfp	-1.20397	10		Evolved clones
	10.835	mouse 1	cfp	-1.2218	9		Evolved clones		16.335	mouse 1	gfp	-1.19733	10		Evolved clones
	11.0017	mouse 1	cfp	-1.21841	9		Evolved clones		16.5017	mouse 1	gfp	-1.20065	10		Evolved clones
	11.1683	mouse 1	cfp	-1.21167	9		Evolved clones		16.6683	mouse 1	gfp	-1.20397	10		Evolved clones
	11.335	mouse 1	cfp	-1.20164	9		Evolved clones		16.835	mouse 1	gfp	-1.20397	10		Evolved clones
	11.5017	mouse 1	cfp	-1.18843	9		Evolved clones		17.0017	mouse 1	gfp	-1.19733	10		Evolved clones
	11.6683	mouse 1	cfp	-1.17539	9		Evolved clones		17.1683	mouse 1	gfp	-1.19733	10		Evolved clones
	11.835	mouse 1	cfp	-1.15932	9		Evolved clones		17.335	mouse 1	gfp	-1.19402	10		Evolved clones
	12.0017	mouse 1	cfp	-1.15296	9		Evolved clones		17.5017	mouse 1	gfp	-1.18417	10		Evolved clones
	12.1683	mouse 1	cfp	-1.1498	9		Evolved clones		17.6683	mouse 1	gfp	-1.17766	10		Evolved clones
	12.335	mouse 1	cfp	-1.14037	9		Evolved clones		17.835	mouse 1	gfp	-1.17441	10		Evolved clones
	12.5017	mouse 1	cfp	-1.13725	9		Evolved clones		18.0017	mouse 1	gfp	-1.16475	10		Evolved clones
	12.6683	mouse 1	cfp	-1.13103	9		Evolved clones		18.1683	mouse 1	gfp	-1.15836	10		Evolved clones
	12.835	mouse 1	cfp	-1.13414	9		Evolved clones		18.335	mouse 1	gfp	-1.15201	10		Evolved clones
	13.0017	mouse 1	cfp	-1.13414	9		Evolved clones		18.5017	mouse 1	gfp	-1.14885	10		Evolved clones
	13.1683	mouse 1	cfp	-1.14351	9		Evolved clones		18.6683	mouse 1	gfp	-1.13943	10		Evolved clones
	13.335	mouse 1	cfp	-1.14037	9		Evolved clones		18.835	mouse 1	gfp	-1.13631	10		Evolved clones
	13.5017	mouse 1	cfp	-1.14351	9		Evolved clones		19.0017	mouse 1	gfp	-1.12701	10		Evolved clones
	13.6683	mouse 1	cfp	-1.14351	9		Evolved clones		19.1683	mouse 1	gfp	-1.1301	10		Evolved clones
	13.835	mouse 1	cfp	-1.13103	9		Evolved clones		19.335	mouse 1	gfp	-1.1178	10		Evolved clones
	14.0017	mouse 1	cfp	-1.13103	9		Evolved clones		19.5017	mouse 1	gfp	-1.10866	10		Evolved clones
	14.1683	mouse 1	cfp	-1.13414	9		Evolved clones		19.6683	mouse 1	gfp	-1.10564	10		Evolved clones
	14.335	mouse 1	cfp	-1.12794	9		Evolved clones		19.835	mouse 1	gfp	-1.10262	10		Evolved clones
	14.5017	mouse 1	cfp	-1.11566	9		Evolved clones		20.0017	mouse 1	gfp	-1.08767	10		Evolved clones
	14.6683	mouse 1	cfp	-1.13103	9		Evolved clones		20.1683	mouse 1	gfp	-1.08176	10		Evolved clones
	14.835	mouse 1	cfp	-1.11261	9		Evolved clones		20.335	mouse 1	gfp	-1.07587	10		Evolved clones
	15.0017	mouse 1	cfp	-1.12178	9		Evolved clones		20.5017	mouse 1	gfp	-1.07587	10		Evolved clones
	15.1683	mouse 1	cfp	-1.11871	9		Evolved clones		20.6683	mouse 1	gfp	-1.06711	10		Evolved clones
	15.335	mouse 1	cfp	-1.11566	9		Evolved clones		20.835	mouse 1	gfp	-1.06132	10		Evolved clones
	15.5017	mouse 1	cfp	-1.11261	9		Evolved clones		21.0017	mouse 1	gfp	-1.06421	10		Evolved clones
	15.6683	mouse 1	cfp	-1.10654	9		Evolved clones		21.1683	mouse 1	gfp	-1.05555	10		Evolved clones
	15.835	mouse 1	cfp	-1.11261	9		Evolved clones		21.335	mouse 1	gfp	-1.04982	10		Evolved clones
	16.0017	mouse 1	cfp	-1.10654	9		Evolved clones		21.5017	mouse 1	gfp	-1.04129	10		Evolved clones
	16.1683	mouse 1	cfp	-1.10051	9		Evolved clones		0.668333	mouse 2	gfp	-5.4869	control	0.775271	Control
	16.335	mouse 1	cfp	-1.09751	9		Evolved clones		0.835	mouse 2	gfp	-5.0976	control	0.942101	Control
	16.5017	mouse 1	cfp	-1.10051	9		Evolved clones		1.00167	mouse 2	gfp	-5.06534	control	0.823377	Control
	16.6683	mouse 1	cfp	-1.09452	9		Evolved clones		1.16833	mouse 2	gfp	-4.7998	control	0.715819	Control
	16.835	mouse 1	cfp	-1.09452	9		Evolved clones		1.335	mouse 2	gfp	-4.61868	control	0.68945	Control
	17.0017	mouse 1	cfp	-1.08856	9		Evolved clones		1.50167	mouse 2	gfp	-4.32761	control	0.503843	Control
	17.1683	mouse 1	cfp	-1.08856	9		Evolved clones		1.66833	mouse 2	gfp	-4.12992	control	0.429223	Control
	17.335	mouse 1	cfp	-1.0856	9		Evolved clones		1.835	mouse 2	gfp	-3.97692	control	0.412243	Control
	17.5017	mouse 1	cfp	-1.08264	9		Evolved clones		2.00167	mouse 2	gfp	-3.79033	control	0.371426	Control
	17.6683	mouse 1	cfp	-1.08264	9		Evolved clones		2.16833	mouse 2	gfp	-3.58611	control	0.337678	Control
	17.835	mouse 1	cfp	-1.07675	9		Evolved clones		2.335	mouse 2	gfp	-3.4248	control	0.314197	Control
	18.0017	mouse 1	cfp	-1.07382	9		Evolved clones		2.50167	mouse 2	gfp	-3.26903	control	0.309164	Control
	18.1683	mouse 1	cfp	-1.07382	9		Evolved clones		2.66833	mouse 2	gfp	-3.09509	control	0.286058	Control
	18.335	mouse 1	cfp	-1.06508	9		Evolved clones		2.835	mouse 2	gfp	-2.9517	control	0.278267	Control
	18.5017	mouse 1	cfp	-1.06799	9		Evolved clones		3.00167	mouse 2	gfp	-2.77543	control	0.271499	Control
	18.6683	mouse 1	cfp	-1.06508	9		Evolved clones		3.16833	mouse 2	gfp	-2.60887	control	0.2709	Control
	18.835	mouse 1	cfp	-1.0593	9		Evolved clones		3.335	mouse 2	gfp	-2.43333	control	0.262426	Control
	19.0017	mouse 1	cfp	-1.0593	9		Evolved clones		3.50167	mouse 2	gfp	-2.27581	control	0.24479	Control
	19.1683	mouse 1	cfp	-1.05642	9		Evolved clones		3.66833	mouse 2	gfp	-2.12812	control	0.22136	Control
	19.335	mouse 1	cfp	-1.05354	9		Evolved clones		3.835	mouse 2	gfp	-2.00989	control	0.185486	Control
	19.5017	mouse 1	cfp	-1.05068	9		Evolved clones		4.00167	mouse 2	gfp	-1.92002	control	0.14527	Control
	19.6683	mouse 1	cfp	-1.05068	9		Evolved clones		4.16833	mouse 2	gfp	-1.84787	control	0.119171	Control
	19.835	mouse 1	cfp	-1.04498	9		Evolved clones		4.335	mouse 2	gfp	-1.79182	control	0.110788	Control
	20.0017	mouse 1	cfp	-1.04498	9		Evolved clones		4.50167	mouse 2	gfp	-1.73175	control	0.104513	Control
	20.1683	mouse 1	cfp	-1.04214	9		Evolved clones		4.66833	mouse 2	gfp	-1.68007	control	0.1027	Control
	20.335	mouse 1	cfp	-1.04214	9		Evolved clones		4.835	mouse 2	gfp	-1.62645	control	0.0962295	Control
	20.5017	mouse 1	cfp	-1.03648	9		Evolved clones		5.00167	mouse 2	gfp	-1.57761	control	0.0875379	Control
	20.6683	mouse 1	cfp	-1.03648	9		Evolved clones		5.16833	mouse 2	gfp	-1.5403	control	0.0787146	Control
	20.835	mouse 1	cfp	-1.03648	9		Evolved clones		5.335	mouse 2	gfp	-1.51322	control	0.0674504	Control
	21.0017	mouse 1	cfp	-1.03367	9		Evolved clones		5.50167	mouse 2	gfp	-1.49187	control	0.060202	Control
	21.1683	mouse 1	cfp	-1.03086	9		Evolved clones		5.66833	mouse 2	gfp	-1.47327	control	0.0578122	Control
	21.335	mouse 1	cfp	-1.02527	9		Evolved clones		5.835	mouse 2	gfp	-1.47869	control	0.0558804	Control
	21.5017	mouse 1	cfp	-1.01971	9		Evolved clones		6.00167	mouse 2	gfp	-1.48261	control	0.0524218	Control
	21.6683	mouse 1	cfp	-1.02248	9		Evolved clones		6.16833	mouse 2	gfp	-1.49129	control	0.0551027	Control
	21.835	mouse 1	cfp	-1.01971	9		Evolved clones		6.335	mouse 2	gfp	-1.49706	control	0.0517919	Control
	22.0017	mouse 1	cfp	-1.01694	9		Evolved clones		6.50167	mouse 2	gfp	-1.50397	control	0.0462784	Control
	22.1683	mouse 1	cfp	-1.01694	9		Evolved clones		6.66833	mouse 2	gfp	-1.51078	control	0.0436124	Control
	22.335	mouse 1	cfp	-1.00868	9		Evolved clones		6.835	mouse 2	gfp	-1.51066	control	0.0405505	Control
	22.5017	mouse 1	cfp	-1.00321	9		Evolved clones		7.00167	mouse 2	gfp	-1.51378	control	0.0346204	Control
	22.6683	mouse 1	cfp	-1.00594	9		Evolved clones		7.16833	mouse 2	gfp	-1.51533	control	0.0357151	Control
	22.835	mouse 1	cfp	-1.00594	9		Evolved clones		7.335	mouse 2	gfp	-1.51073	control	0.0338647	Control
	23.0017	mouse 1	cfp	-1.00321	9		Evolved clones		7.50167	mouse 2	gfp	-1.50651	control	0.0338049	Control
	23.1683	mouse 1	cfp	-0.997772	9		Evolved clones		7.66833	mouse 2	gfp	-1.50919	control	0.03291	Control
	23.335	mouse 1	cfp	-1.00049	9		Evolved clones		7.835	mouse 2	gfp	-1.496	control	0.0323531	Control
	23.5017	mouse 1	cfp	-0.995063	9		Evolved clones		8.00167	mouse 2	gfp	-1.4972	control	0.0325224	Control
	23.6683	mouse 1	cfp	-0.986981	9		Evolved clones		8.16833	mouse 2	gfp	-1.50404	control	0.0312943	Control
	0.015	mouse 1	cfp	-2.19194	10		Evolved clones		8.335	mouse 2	gfp	-1.49899	control	0.0326432	Control
	0.168333	mouse 1	cfp	-2.22841	10		Evolved clones		8.50167	mouse 2	gfp	-1.4894	control	0.0296076	Control
	0.335	mouse 1	cfp	-2.22841	10		Evolved clones		8.66833	mouse 2	gfp	-1.48591	control	0.0313271	Control
	0.501667	mouse 1	cfp	-2.23773	10		Evolved clones		8.835	mouse 2	gfp	-1.48095	control	0.0322546	Control
	0.668333	mouse 1	cfp	-2.23773	10		Evolved clones		9.00167	mouse 2	gfp	-1.46842	control	0.0321714	Control
	0.835	mouse 1	cfp	-2.22841	10		Evolved clones		9.16833	mouse 2	gfp	-1.46215	control	0.0344228	Control
	1.00167	mouse 1	cfp	-2.22841	10		Evolved clones		9.335	mouse 2	gfp	-1.46503	control	0.0346092	Control
	1.16833	mouse 1	cfp	-2.21916	10		Evolved clones		9.50167	mouse 2	gfp	-1.45532	control	0.0357859	Control
	1.335	mouse 1	cfp	-2.21916	10		Evolved clones		9.66833	mouse 2	gfp	-1.45217	control	0.0353462	Control
	1.50167	mouse 1	cfp	-2.21001	10		Evolved clones		9.835	mouse 2	gfp	-1.45301	control	0.0350811	Control
	1.66833	mouse 1	cfp	-2.19194	10		Evolved clones		10.0017	mouse 2	gfp	-1.44846	control	0.0350519	Control
	1.835	mouse 1	cfp	-2.18303	10		Evolved clones		10.1683	mouse 2	gfp	-1.44422	control	0.0352259	Control
	2.00167	mouse 1	cfp	-2.16544	10		Evolved clones		10.335	mouse 2	gfp	-1.45071	control	0.0342274	Control
	2.16833	mouse 1	cfp	-2.15675	10		Evolved clones		10.5017	mouse 2	gfp	-1.44104	control	0.0409382	Control
	2.335	mouse 1	cfp	-2.13962	10		Evolved clones		10.6683	mouse 2	gfp	-1.43789	control	0.0391831	Control
	2.50167	mouse 1	cfp	-2.12277	10		Evolved clones		10.835	mouse 2	gfp	-1.43479	control	0.0387944	Control
	2.66833	mouse 1	cfp	-2.09801	10		Evolved clones		11.0017	mouse 2	gfp	-1.43395	control	0.0387813	Control
	2.835	mouse 1	cfp	-2.07386	10		Evolved clones		11.1683	mouse 2	gfp	-1.43284	control	0.0390063	Control
	3.00167	mouse 1	cfp	-2.04253	10		Evolved clones		11.335	mouse 2	gfp	-1.42844	control	0.0403201	Control
	3.16833	mouse 1	cfp	-2.01216	10		Evolved clones		11.5017	mouse 2	gfp	-1.42292	control	0.0411066	Control
	3.335	mouse 1	cfp	-1.97544	10		Evolved clones		11.6683	mouse 2	gfp	-1.43373	control	0.0402674	Control
	3.50167	mouse 1	cfp	-1.94003	10		Evolved clones		11.835	mouse 2	gfp	-1.41771	control	0.041842	Control
	3.66833	mouse 1	cfp	-1.90582	10		Evolved clones		12.0017	mouse 2	gfp	-1.41848	control	0.0404223	Control
	3.835	mouse 1	cfp	-1.85982	10		Evolved clones		12.1683	mouse 2	gfp	-1.41134	control	0.0400343	Control
	4.00167	mouse 1	cfp	-1.80972	10		Evolved clones		12.335	mouse 2	gfp	-1.41737	control	0.0400352	Control
	4.16833	mouse 1	cfp	-1.75043	10		Evolved clones		12.5017	mouse 2	gfp	-1.41415	control	0.0419324	Control
	4.335	mouse 1	cfp	-1.69991	10		Evolved clones		12.6683	mouse 2	gfp	-1.40844	control	0.042769	Control
	4.50167	mouse 1	cfp	-1.68362	10		Evolved clones		12.835	mouse 2	gfp	-1.40531	control	0.0459817	Control
	4.66833	mouse 1	cfp	-1.6676	10		Evolved clones		13.0017	mouse 2	gfp	-1.41036	control	0.0430316	Control
	4.835	mouse 1	cfp	-1.66231	10		Evolved clones		13.1683	mouse 2	gfp	-1.40187	control	0.0477877	Control
	5.00167	mouse 1	cfp	-1.65182	10		Evolved clones		13.335	mouse 2	gfp	-1.40033	control	0.0433822	Control
	5.16833	mouse 1	cfp	-1.64662	10		Evolved clones		13.5017	mouse 2	gfp	-1.39288	control	0.04557	Control
	5.335	mouse 1	cfp	-1.64144	10		Evolved clones		13.6683	mouse 2	gfp	-1.39923	control	0.0429434	Control
	5.50167	mouse 1	cfp	-1.63117	10		Evolved clones		13.835	mouse 2	gfp	-1.40025	control	0.0414363	Control
	5.66833	mouse 1	cfp	-1.62608	10		Evolved clones		14.0017	mouse 2	gfp	-1.39466	control	0.0431063	Control
	5.835	mouse 1	cfp	-1.621	10		Evolved clones		14.1683	mouse 2	gfp	-1.39035	control	0.0424996	Control
	6.00167	mouse 1	cfp	-1.61094	10		Evolved clones		14.335	mouse 2	gfp	-1.38047	control	0.0417855	Control
	6.16833	mouse 1	cfp	-1.60594	10		Evolved clones		14.5017	mouse 2	gfp	-1.37572	control	0.0419792	Control
	6.335	mouse 1	cfp	-1.59603	10		Evolved clones		14.6683	mouse 2	gfp	-1.37006	control	0.0450195	Control
	6.50167	mouse 1	cfp	-1.59111	10		Evolved clones		14.835	mouse 2	gfp	-1.37135	control	0.0445232	Control
	6.66833	mouse 1	cfp	-1.58134	10		Evolved clones		15.0017	mouse 2	gfp	-1.36573	control	0.0415572	Control
	6.835	mouse 1	cfp	-1.56686	10		Evolved clones		15.1683	mouse 2	gfp	-1.36989	control	0.0410339	Control
	7.00167	mouse 1	cfp	-1.56208	10		Evolved clones		15.335	mouse 2	gfp	-1.35436	control	0.0428137	Control
	7.16833	mouse 1	cfp	-1.55732	10		Evolved clones		15.5017	mouse 2	gfp	-1.3545	control	0.0396747	Control
	7.335	mouse 1	cfp	-1.54787	10		Evolved clones		15.6683	mouse 2	gfp	-1.35293	control	0.0391291	Control
	7.50167	mouse 1	cfp	-1.53851	10		Evolved clones		15.835	mouse 2	gfp	-1.35015	control	0.0403924	Control
	7.66833	mouse 1	cfp	-1.53387	10		Evolved clones		16.0017	mouse 2	gfp	-1.34227	control	0.0419583	Control
	7.835	mouse 1	cfp	-1.52005	10		Evolved clones		16.1683	mouse 2	gfp	-1.34319	control	0.0393398	Control
	8.00167	mouse 1	cfp	-1.50193	10		Evolved clones		16.335	mouse 2	gfp	-1.348	control	0.0378712	Control
	8.16833	mouse 1	cfp	-1.50193	10		Evolved clones		16.5017	mouse 2	gfp	-1.33648	control	0.0366886	Control
	8.335	mouse 1	cfp	-1.49299	10		Evolved clones		16.6683	mouse 2	gfp	-1.33597	control	0.0366078	Control
	8.50167	mouse 1	cfp	-1.47973	10		Evolved clones		16.835	mouse 2	gfp	-1.32947	control	0.0384481	Control
	8.66833	mouse 1	cfp	-1.47098	10		Evolved clones		17.0017	mouse 2	gfp	-1.33578	control	0.0383974	Control
	8.835	mouse 1	cfp	-1.46231	10		Evolved clones		17.1683	mouse 2	gfp	-1.32561	control	0.0357012	Control
	9.00167	mouse 1	cfp	-1.45372	10		Evolved clones		17.335	mouse 2	gfp	-1.31986	control	0.0357675	Control
	9.16833	mouse 1	cfp	-1.43255	10		Evolved clones		17.5017	mouse 2	gfp	-1.31934	control	0.0353118	Control
	9.335	mouse 1	cfp	-1.42837	10		Evolved clones		17.6683	mouse 2	gfp	-1.32959	control	0.0346374	Control
	9.50167	mouse 1	cfp	-1.41593	10		Evolved clones		17.835	mouse 2	gfp	-1.30868	control	0.0352339	Control
	9.66833	mouse 1	cfp	-1.40364	10		Evolved clones		18.0017	mouse 2	gfp	-1.31759	control	0.0349826	Control
	9.835	mouse 1	cfp	-1.39151	10		Evolved clones		18.1683	mouse 2	gfp	-1.30663	control	0.0326156	Control
	10.0017	mouse 1	cfp	-1.36767	10		Evolved clones		18.335	mouse 2	gfp	-1.30917	control	0.0351637	Control
	10.1683	mouse 1	cfp	-1.34056	10		Evolved clones		18.5017	mouse 2	gfp	-1.2964	control	0.0343517	Control
	10.335	mouse 1	cfp	-1.33294	10		Evolved clones		18.6683	mouse 2	gfp	-1.29497	control	0.03556	Control
	10.5017	mouse 1	cfp	-1.29938	10		Evolved clones		18.835	mouse 2	gfp	-1.29348	control	0.0344836	Control
	10.6683	mouse 1	cfp	-1.28482	10		Evolved clones		19.0017	mouse 2	gfp	-1.28434	control	0.0359445	Control
	10.835	mouse 1	cfp	-1.26691	10		Evolved clones		19.1683	mouse 2	gfp	-1.28122	control	0.0360038	Control
	11.0017	mouse 1	cfp	-1.24932	10		Evolved clones		19.335	mouse 2	gfp	-1.27555	control	0.0382188	Control
	11.1683	mouse 1	cfp	-1.22861	10		Evolved clones		19.5017	mouse 2	gfp	-1.27746	control	0.0380907	Control
	11.335	mouse 1	cfp	-1.2252	10		Evolved clones		19.6683	mouse 2	gfp	-1.26467	control	0.038995	Control
	11.5017	mouse 1	cfp	-1.21841	10		Evolved clones		19.835	mouse 2	gfp	-1.25926	control	0.0390374	Control
	11.6683	mouse 1	cfp	-1.21503	10		Evolved clones		20.0017	mouse 2	gfp	-1.25329	control	0.0420586	Control
	11.835	mouse 1	cfp	-1.21167	10		Evolved clones		20.1683	mouse 2	gfp	-1.24426	control	0.0427466	Control
	12.0017	mouse 1	cfp	-1.20832	10		Evolved clones		20.335	mouse 2	gfp	-1.23803	control	0.0425402	Control
	12.1683	mouse 1	cfp	-1.20497	10		Evolved clones		20.5017	mouse 2	gfp	-1.23505	control	0.0427598	Control
	12.335	mouse 1	cfp	-1.20164	10		Evolved clones		20.6683	mouse 2	gfp	-1.22958	control	0.0430189	Control
	12.5017	mouse 1	cfp	-1.19501	10		Evolved clones		20.835	mouse 2	gfp	-1.21677	control	0.0452506	Control
	12.6683	mouse 1	cfp	-1.18843	10		Evolved clones		21.0017	mouse 2	gfp	-1.21477	control	0.0457598	Control
	12.835	mouse 1	cfp	-1.19171	10		Evolved clones		21.1683	mouse 2	gfp	-1.20988	control	0.0464575	Control
	13.0017	mouse 1	cfp	-1.18843	10		Evolved clones		21.335	mouse 2	gfp	-1.197	control	0.0463498	Control
	13.1683	mouse 1	cfp	-1.18843	10		Evolved clones		21.5017	mouse 2	gfp	-1.19938	control	0.0451753	Control
	13.335	mouse 1	cfp	-1.18189	10		Evolved clones		0.501667	mouse 2	mCherry	-6.21461	control	0.980258	Control
	13.5017	mouse 1	cfp	-1.18189	10		Evolved clones		0.668333	mouse 2	mCherry	-5.42432	control	0.573363	Control
	13.6683	mouse 1	cfp	-1.18515	10		Evolved clones		0.835	mouse 2	mCherry	-4.61112	control	0.421426	Control
	13.835	mouse 1	cfp	-1.17539	10		Evolved clones		1.00167	mouse 2	mCherry	-4.77612	control	0.865151	Control
	14.0017	mouse 1	cfp	-1.17863	10		Evolved clones		1.16833	mouse 2	mCherry	-4.374	control	0.581223	Control
	14.1683	mouse 1	cfp	-1.17539	10		Evolved clones		1.335	mouse 2	mCherry	-4.12582	control	0.474336	Control
	14.335	mouse 1	cfp	-1.18843	10		Evolved clones		1.50167	mouse 2	mCherry	-3.909	control	0.395891	Control
	14.5017	mouse 1	cfp	-1.18843	10		Evolved clones		1.66833	mouse 2	mCherry	-3.9258	control	0.895259	Control
	14.6683	mouse 1	cfp	-1.18843	10		Evolved clones		1.835	mouse 2	mCherry	-3.65852	control	0.55054	Control
	14.835	mouse 1	cfp	-1.19171	10		Evolved clones		2.00167	mouse 2	mCherry	-3.45982	control	0.470996	Control
	15.0017	mouse 1	cfp	-1.19171	10		Evolved clones		2.16833	mouse 2	mCherry	-3.27338	control	0.430763	Control
	15.1683	mouse 1	cfp	-1.19832	10		Evolved clones		2.335	mouse 2	mCherry	-3.10107	control	0.369488	Control
	15.335	mouse 1	cfp	-1.20164	10		Evolved clones		2.50167	mouse 2	mCherry	-2.93126	control	0.334496	Control
	15.5017	mouse 1	cfp	-1.19501	10		Evolved clones		2.66833	mouse 2	mCherry	-2.76689	control	0.316526	Control
	15.6683	mouse 1	cfp	-1.20164	10		Evolved clones		2.835	mouse 2	mCherry	-2.62336	control	0.311343	Control
	15.835	mouse 1	cfp	-1.20497	10		Evolved clones		3.00167	mouse 2	mCherry	-2.4552	control	0.293173	Control
	16.0017	mouse 1	cfp	-1.20497	10		Evolved clones		3.16833	mouse 2	mCherry	-2.30541	control	0.267139	Control
	16.1683	mouse 1	cfp	-1.21167	10		Evolved clones		3.335	mouse 2	mCherry	-2.17514	control	0.229606	Control
	16.335	mouse 1	cfp	-1.20832	10		Evolved clones		3.50167	mouse 2	mCherry	-2.06558	control	0.188041	Control
	16.5017	mouse 1	cfp	-1.21841	10		Evolved clones		3.66833	mouse 2	mCherry	-1.96119	control	0.14931	Control
	16.6683	mouse 1	cfp	-1.21503	10		Evolved clones		3.835	mouse 2	mCherry	-1.88192	control	0.132604	Control
	16.835	mouse 1	cfp	-1.19832	10		Evolved clones		4.00167	mouse 2	mCherry	-1.81838	control	0.129026	Control
	17.0017	mouse 1	cfp	-1.18515	10		Evolved clones		4.16833	mouse 2	mCherry	-1.75917	control	0.123891	Control
	17.1683	mouse 1	cfp	-1.18189	10		Evolved clones		4.335	mouse 2	mCherry	-1.70442	control	0.115683	Control
	17.335	mouse 1	cfp	-1.18515	10		Evolved clones		4.50167	mouse 2	mCherry	-1.64764	control	0.111387	Control
	17.5017	mouse 1	cfp	-1.19171	10		Evolved clones		4.66833	mouse 2	mCherry	-1.59789	control	0.104206	Control
	17.6683	mouse 1	cfp	-1.18515	10		Evolved clones		4.835	mouse 2	mCherry	-1.55947	control	0.0920915	Control
	17.835	mouse 1	cfp	-1.18189	10		Evolved clones		5.00167	mouse 2	mCherry	-1.52059	control	0.0782792	Control
	18.0017	mouse 1	cfp	-1.18189	10		Evolved clones		5.16833	mouse 2	mCherry	-1.49893	control	0.0695406	Control
	18.1683	mouse 1	cfp	-1.18843	10		Evolved clones		5.335	mouse 2	mCherry	-1.48856	control	0.0594265	Control
	18.335	mouse 1	cfp	-1.19171	10		Evolved clones		5.50167	mouse 2	mCherry	-1.48102	control	0.0557529	Control
	18.5017	mouse 1	cfp	-1.18189	10		Evolved clones		5.66833	mouse 2	mCherry	-1.47827	control	0.0588397	Control
	18.6683	mouse 1	cfp	-1.18189	10		Evolved clones		5.835	mouse 2	mCherry	-1.49157	control	0.0545818	Control
	18.835	mouse 1	cfp	-1.17863	10		Evolved clones		6.00167	mouse 2	mCherry	-1.49655	control	0.0534315	Control
	19.0017	mouse 1	cfp	-1.18843	10		Evolved clones		6.16833	mouse 2	mCherry	-1.50586	control	0.0480705	Control
	19.1683	mouse 1	cfp	-1.17863	10		Evolved clones		6.335	mouse 2	mCherry	-1.51223	control	0.0419313	Control
	19.335	mouse 1	cfp	-1.17863	10		Evolved clones		6.50167	mouse 2	mCherry	-1.51627	control	0.0365964	Control
	19.5017	mouse 1	cfp	-1.17863	10		Evolved clones		6.66833	mouse 2	mCherry	-1.51702	control	0.031744	Control
	19.6683	mouse 1	cfp	-1.17863	10		Evolved clones		6.835	mouse 2	mCherry	-1.51488	control	0.031062	Control
	19.835	mouse 1	cfp	-1.17863	10		Evolved clones		7.00167	mouse 2	mCherry	-1.51387	control	0.0271812	Control
	20.0017	mouse 1	cfp	-1.17539	10		Evolved clones		7.16833	mouse 2	mCherry	-1.51354	control	0.0260814	Control
	20.1683	mouse 1	cfp	-1.18189	10		Evolved clones		7.335	mouse 2	mCherry	-1.50721	control	0.0264596	Control
	20.335	mouse 1	cfp	-1.17215	10		Evolved clones		7.50167	mouse 2	mCherry	-1.49909	control	0.0251168	Control
	20.5017	mouse 1	cfp	-1.17539	10		Evolved clones		7.66833	mouse 2	mCherry	-1.4988	control	0.0258233	Control
	20.6683	mouse 1	cfp	-1.17539	10		Evolved clones		7.835	mouse 2	mCherry	-1.48518	control	0.0260366	Control
	20.835	mouse 1	cfp	-1.17539	10		Evolved clones		8.00167	mouse 2	mCherry	-1.4831	control	0.0251187	Control
	21.0017	mouse 1	cfp	-1.17863	10		Evolved clones		8.16833	mouse 2	mCherry	-1.48516	control	0.0251507	Control
	21.1683	mouse 1	cfp	-1.17863	10		Evolved clones		8.335	mouse 2	mCherry	-1.47785	control	0.0261991	Control
	21.335	mouse 1	cfp	-1.17863	10		Evolved clones		8.50167	mouse 2	mCherry	-1.46942	control	0.0264859	Control
	21.5017	mouse 1	cfp	-1.17539	10		Evolved clones		8.66833	mouse 2	mCherry	-1.46654	control	0.0269983	Control
	21.6683	mouse 1	cfp	-1.17539	10		Evolved clones		8.835	mouse 2	mCherry	-1.46019	control	0.0262403	Control
	21.835	mouse 1	cfp	-1.17539	10		Evolved clones		9.00167	mouse 2	mCherry	-1.44877	control	0.0262898	Control
	22.0017	mouse 1	cfp	-1.18515	10		Evolved clones		9.16833	mouse 2	mCherry	-1.44453	control	0.0264184	Control
	22.1683	mouse 1	cfp	-1.18189	10		Evolved clones		9.335	mouse 2	mCherry	-1.44061	control	0.0275428	Control
	22.335	mouse 1	cfp	-1.17539	10		Evolved clones		9.50167	mouse 2	mCherry	-1.4311	control	0.0279682	Control
	22.5017	mouse 1	cfp	-1.17863	10		Evolved clones		9.66833	mouse 2	mCherry	-1.42752	control	0.0296125	Control
	22.6683	mouse 1	cfp	-1.17215	10		Evolved clones		9.835	mouse 2	mCherry	-1.42918	control	0.0291887	Control
	22.835	mouse 1	cfp	-1.17863	10		Evolved clones		10.0017	mouse 2	mCherry	-1.42145	control	0.0301839	Control
	23.0017	mouse 1	cfp	-1.17215	10		Evolved clones		10.1683	mouse 2	mCherry	-1.41815	control	0.0305858	Control
	23.1683	mouse 1	cfp	-1.17539	10		Evolved clones		10.335	mouse 2	mCherry	-1.41762	control	0.0314519	Control
	23.335	mouse 1	cfp	-1.17863	10		Evolved clones		10.5017	mouse 2	mCherry	-1.40833	control	0.0319916	Control
	23.5017	mouse 1	cfp	-1.17863	10		Evolved clones		10.6683	mouse 2	mCherry	-1.4037	control	0.0316093	Control
	23.6683	mouse 1	cfp	-1.17863	10		Evolved clones		10.835	mouse 2	mCherry	-1.39937	control	0.0318147	Control
	0.015	mouse 2	cfp	-2.21438	control	0.0153365	Control		11.0017	mouse 2	mCherry	-1.39584	control	0.030787	Control
	0.168333	mouse 2	cfp	-2.24224	control	0.0161803	Control		11.1683	mouse 2	mCherry	-1.39185	control	0.0319871	Control
	0.335	mouse 2	cfp	-2.24659	control	0.0125997	Control		11.335	mouse 2	mCherry	-1.38836	control	0.0315189	Control
	0.501667	mouse 2	cfp	-2.26054	control	0.0107564	Control		11.5017	mouse 2	mCherry	-1.38279	control	0.0326475	Control
	0.668333	mouse 2	cfp	-2.26632	control	0.0115103	Control		11.6683	mouse 2	mCherry	-1.38524	control	0.034443	Control
	0.835	mouse 2	cfp	-2.26375	control	0.0117816	Control		11.835	mouse 2	mCherry	-1.3746	control	0.0330033	Control
	1.00167	mouse 2	cfp	-2.25481	control	0.0115175	Control		12.0017	mouse 2	mCherry	-1.37194	control	0.0318115	Control
	1.16833	mouse 2	cfp	-2.25421	control	0.0141569	Control		12.1683	mouse 2	mCherry	-1.36876	control	0.0308915	Control
	1.335	mouse 2	cfp	-2.25236	control	0.0178821	Control		12.335	mouse 2	mCherry	-1.3712	control	0.0335615	Control
	1.50167	mouse 2	cfp	-2.24545	control	0.0202064	Control		12.5017	mouse 2	mCherry	-1.36804	control	0.0328991	Control
	1.66833	mouse 2	cfp	-2.23181	control	0.0253488	Control		12.6683	mouse 2	mCherry	-1.36177	control	0.0327536	Control
	1.835	mouse 2	cfp	-2.22451	control	0.0303335	Control		12.835	mouse 2	mCherry	-1.35396	control	0.0315429	Control
	2.00167	mouse 2	cfp	-2.21069	control	0.0380796	Control		13.0017	mouse 2	mCherry	-1.36176	control	0.0322601	Control
	2.16833	mouse 2	cfp	-2.19484	control	0.0484742	Control		13.1683	mouse 2	mCherry	-1.35734	control	0.0320837	Control
	2.335	mouse 2	cfp	-2.17874	control	0.0582154	Control		13.335	mouse 2	mCherry	-1.34987	control	0.0324775	Control
	2.50167	mouse 2	cfp	-2.166	control	0.0694626	Control		13.5017	mouse 2	mCherry	-1.34475	control	0.0325471	Control
	2.66833	mouse 2	cfp	-2.14389	control	0.0809543	Control		13.6683	mouse 2	mCherry	-1.34988	control	0.032735	Control
	2.835	mouse 2	cfp	-2.11639	control	0.0929133	Control		13.835	mouse 2	mCherry	-1.34831	control	0.0317162	Control
	3.00167	mouse 2	cfp	-2.08789	control	0.106916	Control		14.0017	mouse 2	mCherry	-1.34499	control	0.0322244	Control
	3.16833	mouse 2	cfp	-2.05761	control	0.11902	Control		14.1683	mouse 2	mCherry	-1.33687	control	0.0331975	Control
	3.335	mouse 2	cfp	-2.02693	control	0.127266	Control		14.335	mouse 2	mCherry	-1.33408	control	0.0332029	Control
	3.50167	mouse 2	cfp	-1.99687	control	0.128878	Control		14.5017	mouse 2	mCherry	-1.33177	control	0.0316989	Control
	3.66833	mouse 2	cfp	-1.96272	control	0.128587	Control		14.6683	mouse 2	mCherry	-1.3232	control	0.0311386	Control
	3.835	mouse 2	cfp	-1.92713	control	0.125834	Control		14.835	mouse 2	mCherry	-1.32648	control	0.0316043	Control
	4.00167	mouse 2	cfp	-1.89198	control	0.123917	Control		15.0017	mouse 2	mCherry	-1.32296	control	0.0314443	Control
	4.16833	mouse 2	cfp	-1.85771	control	0.119005	Control		15.1683	mouse 2	mCherry	-1.32245	control	0.0310221	Control
	4.335	mouse 2	cfp	-1.82742	control	0.109646	Control		15.335	mouse 2	mCherry	-1.31698	control	0.0313927	Control
	4.50167	mouse 2	cfp	-1.80381	control	0.0968004	Control		15.5017	mouse 2	mCherry	-1.31721	control	0.0308954	Control
	4.66833	mouse 2	cfp	-1.78347	control	0.0821754	Control		15.6683	mouse 2	mCherry	-1.31348	control	0.0307636	Control
	4.835	mouse 2	cfp	-1.76801	control	0.0683626	Control		15.835	mouse 2	mCherry	-1.31349	control	0.0310334	Control
	5.00167	mouse 2	cfp	-1.75333	control	0.0547567	Control		16.0017	mouse 2	mCherry	-1.30899	control	0.0291681	Control
	5.16833	mouse 2	cfp	-1.74241	control	0.0409836	Control		16.1683	mouse 2	mCherry	-1.30874	control	0.0292657	Control
	5.335	mouse 2	cfp	-1.73035	control	0.0308755	Control		16.335	mouse 2	mCherry	-1.31369	control	0.0292487	Control
	5.50167	mouse 2	cfp	-1.7265	control	0.0269591	Control		16.5017	mouse 2	mCherry	-1.3075	control	0.0286571	Control
	5.66833	mouse 2	cfp	-1.72164	control	0.0269569	Control		16.6683	mouse 2	mCherry	-1.30678	control	0.0295736	Control
	5.835	mouse 2	cfp	-1.71899	control	0.0252328	Control		16.835	mouse 2	mCherry	-1.3053	control	0.0293585	Control
	6.00167	mouse 2	cfp	-1.71235	control	0.0263004	Control		17.0017	mouse 2	mCherry	-1.30581	control	0.0298547	Control
	6.16833	mouse 2	cfp	-1.70719	control	0.0262	Control		17.1683	mouse 2	mCherry	-1.29963	control	0.0280808	Control
	6.335	mouse 2	cfp	-1.70095	control	0.025728	Control		17.335	mouse 2	mCherry	-1.29648	control	0.0288402	Control
	6.50167	mouse 2	cfp	-1.69881	control	0.0276762	Control		17.5017	mouse 2	mCherry	-1.29285	control	0.0297251	Control
	6.66833	mouse 2	cfp	-1.69409	control	0.0278569	Control		17.6683	mouse 2	mCherry	-1.29872	control	0.0305295	Control
	6.835	mouse 2	cfp	-1.68942	control	0.0293837	Control		17.835	mouse 2	mCherry	-1.29116	control	0.0297654	Control
	7.00167	mouse 2	cfp	-1.68543	control	0.0281391	Control		18.0017	mouse 2	mCherry	-1.29315	control	0.0315147	Control
	7.16833	mouse 2	cfp	-1.68153	control	0.0299359	Control		18.1683	mouse 2	mCherry	-1.28759	control	0.0318614	Control
	7.335	mouse 2	cfp	-1.67475	control	0.0298427	Control		18.335	mouse 2	mCherry	-1.28595	control	0.0334966	Control
	7.50167	mouse 2	cfp	-1.67081	control	0.0288395	Control		18.5017	mouse 2	mCherry	-1.28116	control	0.0340783	Control
	7.66833	mouse 2	cfp	-1.6655	control	0.0283603	Control		18.6683	mouse 2	mCherry	-1.27833	control	0.0356054	Control
	7.835	mouse 2	cfp	-1.66094	control	0.0286274	Control		18.835	mouse 2	mCherry	-1.27768	control	0.0374819	Control
	8.00167	mouse 2	cfp	-1.6557	control	0.029134	Control		19.0017	mouse 2	mCherry	-1.26936	control	0.0378928	Control
	8.16833	mouse 2	cfp	-1.65361	control	0.0290706	Control		19.1683	mouse 2	mCherry	-1.26893	control	0.0391453	Control
	8.335	mouse 2	cfp	-1.64942	control	0.0283132	Control		19.335	mouse 2	mCherry	-1.26194	control	0.041411	Control
	8.50167	mouse 2	cfp	-1.64663	control	0.027558	Control		19.5017	mouse 2	mCherry	-1.26059	control	0.0430175	Control
	8.66833	mouse 2	cfp	-1.64041	control	0.0271063	Control		19.6683	mouse 2	mCherry	-1.25198	control	0.044107	Control
	8.835	mouse 2	cfp	-1.63763	control	0.0258447	Control		19.835	mouse 2	mCherry	-1.2467	control	0.0455715	Control
	9.00167	mouse 2	cfp	-1.63528	control	0.0275083	Control		20.0017	mouse 2	mCherry	-1.24258	control	0.0465774	Control
	9.16833	mouse 2	cfp	-1.63119	control	0.0278515	Control		20.1683	mouse 2	mCherry	-1.23594	control	0.0472617	Control
	9.335	mouse 2	cfp	-1.62673	control	0.0261551	Control		20.335	mouse 2	mCherry	-1.22892	control	0.0487191	Control
	9.50167	mouse 2	cfp	-1.62129	control	0.0248535	Control		20.5017	mouse 2	mCherry	-1.22443	control	0.0496807	Control
	9.66833	mouse 2	cfp	-1.62269	control	0.0267843	Control		20.6683	mouse 2	mCherry	-1.21925	control	0.0499703	Control
	9.835	mouse 2	cfp	-1.61625	control	0.0249976	Control		20.835	mouse 2	mCherry	-1.21193	control	0.0519048	Control
	10.0017	mouse 2	cfp	-1.61422	control	0.0242952	Control		21.0017	mouse 2	mCherry	-1.20788	control	0.0514309	Control
	10.1683	mouse 2	cfp	-1.6099	control	0.0250863	Control		21.1683	mouse 2	mCherry	-1.2044	control	0.0529094	Control
	10.335	mouse 2	cfp	-1.60455	control	0.0239293	Control		21.335	mouse 2	mCherry	-1.196	control	0.0530811	Control
	10.5017	mouse 2	cfp	-1.59961	control	0.0248884	Control		21.5017	mouse 2	mCherry	-1.19426	control	0.0534475	Control
	10.6683	mouse 2	cfp	-1.59632	control	0.0248539	Control		0.835	mouse 2	mCherry	-6.90776	1		Evolved clones
	10.835	mouse 2	cfp	-1.58848	control	0.0260175	Control		1.00167	mouse 2	mCherry	-5.52146	1		Evolved clones
	11.0017	mouse 2	cfp	-1.58165	control	0.0257847	Control		1.16833	mouse 2	mCherry	-5.116	1		Evolved clones
	11.1683	mouse 2	cfp	-1.58074	control	0.028265	Control		1.335	mouse 2	mCherry	-4.71053	1		Evolved clones
	11.335	mouse 2	cfp	-1.57336	control	0.0298466	Control		1.50167	mouse 2	mCherry	-4.42285	1		Evolved clones
	11.5017	mouse 2	cfp	-1.56861	control	0.0317743	Control		1.66833	mouse 2	mCherry	-4.19971	1		Evolved clones
	11.6683	mouse 2	cfp	-1.56033	control	0.0320052	Control		1.835	mouse 2	mCherry	-3.91202	1		Evolved clones
	11.835	mouse 2	cfp	-1.5553	control	0.0332114	Control		2.00167	mouse 2	mCherry	-3.68888	1		Evolved clones
	12.0017	mouse 2	cfp	-1.54781	control	0.0347301	Control		2.16833	mouse 2	mCherry	-3.47377	1		Evolved clones
	12.1683	mouse 2	cfp	-1.54467	control	0.0344735	Control		2.335	mouse 2	mCherry	-3.29684	1		Evolved clones
	12.335	mouse 2	cfp	-1.54157	control	0.0350254	Control		2.50167	mouse 2	mCherry	-3.12357	1		Evolved clones
	12.5017	mouse 2	cfp	-1.53598	control	0.0348171	Control		2.66833	mouse 2	mCherry	-2.93746	1		Evolved clones
	12.6683	mouse 2	cfp	-1.53135	control	0.0351337	Control		2.835	mouse 2	mCherry	-2.79688	1		Evolved clones
	12.835	mouse 2	cfp	-1.5267	control	0.0337147	Control		3.00167	mouse 2	mCherry	-2.6173	1		Evolved clones
	13.0017	mouse 2	cfp	-1.52235	control	0.0317716	Control		3.16833	mouse 2	mCherry	-2.47694	1		Evolved clones
	13.1683	mouse 2	cfp	-1.51775	control	0.0305938	Control		3.335	mouse 2	mCherry	-2.27303	1		Evolved clones
	13.335	mouse 2	cfp	-1.51623	control	0.0303909	Control		3.50167	mouse 2	mCherry	-2.11196	1		Evolved clones
	13.5017	mouse 2	cfp	-1.50711	control	0.0284512	Control		3.66833	mouse 2	mCherry	-2.03256	1		Evolved clones
	13.6683	mouse 2	cfp	-1.50682	control	0.0290312	Control		3.835	mouse 2	mCherry	-1.97328	1		Evolved clones
	13.835	mouse 2	cfp	-1.50682	control	0.0290312	Control		4.00167	mouse 2	mCherry	-1.89712	1		Evolved clones
	14.0017	mouse 2	cfp	-1.50356	control	0.0303409	Control		4.16833	mouse 2	mCherry	-1.83258	1		Evolved clones
	14.1683	mouse 2	cfp	-1.50238	control	0.0311091	Control		4.335	mouse 2	mCherry	-1.77196	1		Evolved clones
	14.335	mouse 2	cfp	-1.50003	control	0.032561	Control		4.50167	mouse 2	mCherry	-1.69282	1		Evolved clones
	14.5017	mouse 2	cfp	-1.49643	control	0.0316677	Control		4.66833	mouse 2	mCherry	-1.63476	1		Evolved clones
	14.6683	mouse 2	cfp	-1.49344	control	0.031159	Control		4.835	mouse 2	mCherry	-1.58964	1		Evolved clones
	14.835	mouse 2	cfp	-1.49434	control	0.0315379	Control		5.00167	mouse 2	mCherry	-1.55117	1		Evolved clones
	15.0017	mouse 2	cfp	-1.48928	control	0.0305473	Control		5.16833	mouse 2	mCherry	-1.53248	1		Evolved clones
	15.1683	mouse 2	cfp	-1.49199	control	0.0322953	Control		5.335	mouse 2	mCherry	-1.52786	1		Evolved clones
	15.335	mouse 2	cfp	-1.48819	control	0.0335565	Control		5.50167	mouse 2	mCherry	-1.53712	1		Evolved clones
	15.5017	mouse 2	cfp	-1.4879	control	0.0337611	Control		5.66833	mouse 2	mCherry	-1.52786	1		Evolved clones
	15.6683	mouse 2	cfp	-1.48616	control	0.0346924	Control		5.835	mouse 2	mCherry	-1.52786	1		Evolved clones
	15.835	mouse 2	cfp	-1.48285	control	0.0322676	Control		6.00167	mouse 2	mCherry	-1.54178	1		Evolved clones
	16.0017	mouse 2	cfp	-1.48054	control	0.0335602	Control		6.16833	mouse 2	mCherry	-1.54646	1		Evolved clones
	16.1683	mouse 2	cfp	-1.47794	control	0.0344908	Control		6.335	mouse 2	mCherry	-1.55117	1		Evolved clones
	16.335	mouse 2	cfp	-1.47703	control	0.0332736	Control		6.50167	mouse 2	mCherry	-1.54646	1		Evolved clones
	16.5017	mouse 2	cfp	-1.47646	control	0.033769	Control		6.66833	mouse 2	mCherry	-1.54646	1		Evolved clones
	16.6683	mouse 2	cfp	-1.47385	control	0.0343319	Control		6.835	mouse 2	mCherry	-1.53712	1		Evolved clones
	16.835	mouse 2	cfp	-1.47326	control	0.0339102	Control		7.00167	mouse 2	mCherry	-1.53712	1		Evolved clones
	17.0017	mouse 2	cfp	-1.47299	control	0.0346646	Control		7.16833	mouse 2	mCherry	-1.54178	1		Evolved clones
	17.1683	mouse 2	cfp	-1.46979	control	0.0344799	Control		7.335	mouse 2	mCherry	-1.53248	1		Evolved clones
	17.335	mouse 2	cfp	-1.46893	control	0.0347299	Control		7.50167	mouse 2	mCherry	-1.52326	1		Evolved clones
	17.5017	mouse 2	cfp	-1.46864	control	0.0345286	Control		7.66833	mouse 2	mCherry	-1.51413	1		Evolved clones
	17.6683	mouse 2	cfp	-1.46894	control	0.0348138	Control		7.835	mouse 2	mCherry	-1.50508	1		Evolved clones
	17.835	mouse 2	cfp	-1.46548	control	0.0350336	Control		8.00167	mouse 2	mCherry	-1.50508	1		Evolved clones
	18.0017	mouse 2	cfp	-1.4646	control	0.0346623	Control		8.16833	mouse 2	mCherry	-1.49165	1		Evolved clones
	18.1683	mouse 2	cfp	-1.46577	control	0.0353385	Control		8.335	mouse 2	mCherry	-1.49165	1		Evolved clones
	18.335	mouse 2	cfp	-1.46463	control	0.0355121	Control		8.50167	mouse 2	mCherry	-1.48722	1		Evolved clones
	18.5017	mouse 2	cfp	-1.4632	control	0.0358801	Control		8.66833	mouse 2	mCherry	-1.47841	1		Evolved clones
	18.6683	mouse 2	cfp	-1.45919	control	0.0363832	Control		8.835	mouse 2	mCherry	-1.46968	1		Evolved clones
	18.835	mouse 2	cfp	-1.45918	control	0.0361151	Control		9.00167	mouse 2	mCherry	-1.46102	1		Evolved clones
	19.0017	mouse 2	cfp	-1.45862	control	0.0363389	Control		9.16833	mouse 2	mCherry	-1.45243	1		Evolved clones
	19.1683	mouse 2	cfp	-1.45489	control	0.0358933	Control		9.335	mouse 2	mCherry	-1.4397	1		Evolved clones
	19.335	mouse 2	cfp	-1.4569	control	0.036347	Control		9.50167	mouse 2	mCherry	-1.4397	1		Evolved clones
	19.5017	mouse 2	cfp	-1.4563	control	0.035475	Control		9.66833	mouse 2	mCherry	-1.44392	1		Evolved clones
	19.6683	mouse 2	cfp	-1.45462	control	0.0365767	Control		9.835	mouse 2	mCherry	-1.43129	1		Evolved clones
	19.835	mouse 2	cfp	-1.45402	control	0.0355441	Control		10.0017	mouse 2	mCherry	-1.42296	1		Evolved clones
	20.0017	mouse 2	cfp	-1.45375	control	0.0359587	Control		10.1683	mouse 2	mCherry	-1.42296	1		Evolved clones
	20.1683	mouse 2	cfp	-1.45256	control	0.0344469	Control		10.335	mouse 2	mCherry	-1.41059	1		Evolved clones
	20.335	mouse 2	cfp	-1.45256	control	0.0344469	Control		10.5017	mouse 2	mCherry	-1.4065	1		Evolved clones
	20.5017	mouse 2	cfp	-1.45053	control	0.0332493	Control		10.6683	mouse 2	mCherry	-1.39837	1		Evolved clones
	20.6683	mouse 2	cfp	-1.44686	control	0.0337741	Control		10.835	mouse 2	mCherry	-1.39837	1		Evolved clones
	20.835	mouse 2	cfp	-1.44855	control	0.0336298	Control		11.0017	mouse 2	mCherry	-1.39433	1		Evolved clones
	21.0017	mouse 2	cfp	-1.4488	control	0.032329	Control		11.1683	mouse 2	mCherry	-1.3823	1		Evolved clones
	21.1683	mouse 2	cfp	-1.44825	control	0.0329508	Control		11.335	mouse 2	mCherry	-1.37042	1		Evolved clones
	21.335	mouse 2	cfp	-1.44794	control	0.0320718	Control		11.5017	mouse 2	mCherry	-1.37042	1		Evolved clones
	21.5017	mouse 2	cfp	-1.44767	control	0.0326794	Control		11.6683	mouse 2	mCherry	-1.35868	1		Evolved clones
	21.6683	mouse 2	cfp	-1.44708	control	0.0318863	Control		11.835	mouse 2	mCherry	-1.36258	1		Evolved clones
	21.835	mouse 2	cfp	-1.4468	control	0.0318004	Control		12.0017	mouse 2	mCherry	-1.35868	1		Evolved clones
	22.0017	mouse 2	cfp	-1.44621	control	0.0310229	Control		12.1683	mouse 2	mCherry	-1.3548	1		Evolved clones
	22.1683	mouse 2	cfp	-1.44451	control	0.0310987	Control		12.335	mouse 2	mCherry	-1.36649	1		Evolved clones
	22.335	mouse 2	cfp	-1.44366	control	0.0308872	Control		12.5017	mouse 2	mCherry	-1.37042	1		Evolved clones
	22.5017	mouse 2	cfp	-1.44306	control	0.0297351	Control		12.6683	mouse 2	mCherry	-1.36258	1		Evolved clones
	22.6683	mouse 2	cfp	-1.4417	control	0.0315083	Control		12.835	mouse 2	mCherry	-1.37437	1		Evolved clones
	22.835	mouse 2	cfp	-1.44226	control	0.0311057	Control		13.0017	mouse 2	mCherry	-1.36649	1		Evolved clones
	23.0017	mouse 2	cfp	-1.44224	control	0.0307	Control		13.1683	mouse 2	mCherry	-1.37042	1		Evolved clones
	23.1683	mouse 2	cfp	-1.44169	control	0.031185	Control		13.335	mouse 2	mCherry	-1.37833	1		Evolved clones
	23.335	mouse 2	cfp	-1.44251	control	0.0300709	Control		13.5017	mouse 2	mCherry	-1.3823	1		Evolved clones
	23.5017	mouse 2	cfp	-1.43829	control	0.0302481	Control		13.6683	mouse 2	mCherry	-1.3823	1		Evolved clones
	23.6683	mouse 2	cfp	-1.43994	control	0.0289999	Control		13.835	mouse 2	mCherry	-1.37833	1		Evolved clones
	0.015	mouse 2	cfp	-2.26625	1		Evolved clones		14.0017	mouse 2	mCherry	-1.3823	1		Evolved clones
	0.168333	mouse 2	cfp	-2.27594	1		Evolved clones		14.1683	mouse 2	mCherry	-1.37833	1		Evolved clones
	0.335	mouse 2	cfp	-2.26625	1		Evolved clones		14.335	mouse 2	mCherry	-1.39433	1		Evolved clones
	0.501667	mouse 2	cfp	-2.28573	1		Evolved clones		14.5017	mouse 2	mCherry	-1.37833	1		Evolved clones
	0.668333	mouse 2	cfp	-2.29561	1		Evolved clones		14.6683	mouse 2	mCherry	-1.37833	1		Evolved clones
	0.835	mouse 2	cfp	-2.29561	1		Evolved clones		14.835	mouse 2	mCherry	-1.3823	1		Evolved clones
	1.00167	mouse 2	cfp	-2.28573	1		Evolved clones		15.0017	mouse 2	mCherry	-1.37833	1		Evolved clones
	1.16833	mouse 2	cfp	-2.28573	1		Evolved clones		15.1683	mouse 2	mCherry	-1.37437	1		Evolved clones
	1.335	mouse 2	cfp	-2.28573	1		Evolved clones		15.335	mouse 2	mCherry	-1.38629	1		Evolved clones
	1.50167	mouse 2	cfp	-2.27594	1		Evolved clones		15.5017	mouse 2	mCherry	-1.38629	1		Evolved clones
	1.66833	mouse 2	cfp	-2.26625	1		Evolved clones		15.6683	mouse 2	mCherry	-1.37833	1		Evolved clones
	1.835	mouse 2	cfp	-2.25666	1		Evolved clones		15.835	mouse 2	mCherry	-1.37437	1		Evolved clones
	2.00167	mouse 2	cfp	-2.24715	1		Evolved clones		16.0017	mouse 2	mCherry	-1.3903	1		Evolved clones
	2.16833	mouse 2	cfp	-2.23773	1		Evolved clones		16.1683	mouse 2	mCherry	-1.3903	1		Evolved clones
	2.335	mouse 2	cfp	-2.21916	1		Evolved clones		16.335	mouse 2	mCherry	-1.3903	1		Evolved clones
	2.50167	mouse 2	cfp	-2.20093	1		Evolved clones		16.5017	mouse 2	mCherry	-1.38629	1		Evolved clones
	2.66833	mouse 2	cfp	-2.18303	1		Evolved clones		16.6683	mouse 2	mCherry	-1.38629	1		Evolved clones
	2.835	mouse 2	cfp	-2.14815	1		Evolved clones		16.835	mouse 2	mCherry	-1.39433	1		Evolved clones
	3.00167	mouse 2	cfp	-2.12277	1		Evolved clones		17.0017	mouse 2	mCherry	-1.3903	1		Evolved clones
	3.16833	mouse 2	cfp	-2.08184	1		Evolved clones		17.1683	mouse 2	mCherry	-1.3823	1		Evolved clones
	3.335	mouse 2	cfp	-2.04253	1		Evolved clones		17.335	mouse 2	mCherry	-1.36258	1		Evolved clones
	3.50167	mouse 2	cfp	-1.99731	1		Evolved clones		17.5017	mouse 2	mCherry	-1.36258	1		Evolved clones
	3.66833	mouse 2	cfp	-1.94701	1		Evolved clones		17.6683	mouse 2	mCherry	-1.36649	1		Evolved clones
	3.835	mouse 2	cfp	-1.89912	1		Evolved clones		17.835	mouse 2	mCherry	-1.36258	1		Evolved clones
	4.00167	mouse 2	cfp	-1.83446	1		Evolved clones		18.0017	mouse 2	mCherry	-1.35868	1		Evolved clones
	4.16833	mouse 2	cfp	-1.77963	1		Evolved clones		18.1683	mouse 2	mCherry	-1.36258	1		Evolved clones
	4.335	mouse 2	cfp	-1.76201	1		Evolved clones		18.335	mouse 2	mCherry	-1.3548	1		Evolved clones
	4.50167	mouse 2	cfp	-1.74469	1		Evolved clones		18.5017	mouse 2	mCherry	-1.36258	1		Evolved clones
	4.66833	mouse 2	cfp	-1.73898	1		Evolved clones		18.6683	mouse 2	mCherry	-1.37042	1		Evolved clones
	4.835	mouse 2	cfp	-1.72766	1		Evolved clones		18.835	mouse 2	mCherry	-1.37042	1		Evolved clones
	5.00167	mouse 2	cfp	-1.71647	1		Evolved clones		19.0017	mouse 2	mCherry	-1.35868	1		Evolved clones
	5.16833	mouse 2	cfp	-1.71092	1		Evolved clones		19.1683	mouse 2	mCherry	-1.36649	1		Evolved clones
	5.335	mouse 2	cfp	-1.7054	1		Evolved clones		19.335	mouse 2	mCherry	-1.35868	1		Evolved clones
	5.50167	mouse 2	cfp	-1.69991	1		Evolved clones		19.5017	mouse 2	mCherry	-1.36258	1		Evolved clones
	5.66833	mouse 2	cfp	-1.69445	1		Evolved clones		19.6683	mouse 2	mCherry	-1.3548	1		Evolved clones
	5.835	mouse 2	cfp	-1.68362	1		Evolved clones		19.835	mouse 2	mCherry	-1.35868	1		Evolved clones
	6.00167	mouse 2	cfp	-1.68362	1		Evolved clones		20.0017	mouse 2	mCherry	-1.36258	1		Evolved clones
	6.16833	mouse 2	cfp	-1.6676	1		Evolved clones		20.1683	mouse 2	mCherry	-1.35093	1		Evolved clones
	6.335	mouse 2	cfp	-1.66231	1		Evolved clones		20.335	mouse 2	mCherry	-1.3548	1		Evolved clones
	6.50167	mouse 2	cfp	-1.65705	1		Evolved clones		20.5017	mouse 2	mCherry	-1.35093	1		Evolved clones
	6.66833	mouse 2	cfp	-1.64144	1		Evolved clones		20.6683	mouse 2	mCherry	-1.36258	1		Evolved clones
	6.835	mouse 2	cfp	-1.62608	1		Evolved clones		20.835	mouse 2	mCherry	-1.35868	1		Evolved clones
	7.00167	mouse 2	cfp	-1.61596	1		Evolved clones		21.0017	mouse 2	mCherry	-1.36258	1		Evolved clones
	7.16833	mouse 2	cfp	-1.60097	1		Evolved clones		21.1683	mouse 2	mCherry	-1.3548	1		Evolved clones
	7.335	mouse 2	cfp	-1.57649	1		Evolved clones		21.335	mouse 2	mCherry	-1.35868	1		Evolved clones
	7.50167	mouse 2	cfp	-1.54787	1		Evolved clones		21.5017	mouse 2	mCherry	-1.36258	1		Evolved clones
	7.66833	mouse 2	cfp	-1.52005	1		Evolved clones		0.835	mouse 2	mCherry	-6.90776	2		Evolved clones
	7.835	mouse 2	cfp	-1.48413	1		Evolved clones		1.00167	mouse 2	mCherry	-5.52146	2		Evolved clones
	8.00167	mouse 2	cfp	-1.46231	1		Evolved clones		1.16833	mouse 2	mCherry	-5.116	2		Evolved clones
	8.16833	mouse 2	cfp	-1.4452	1		Evolved clones		1.335	mouse 2	mCherry	-4.82831	2		Evolved clones
	8.335	mouse 2	cfp	-1.42837	1		Evolved clones		1.50167	mouse 2	mCherry	-4.50986	2		Evolved clones
	8.50167	mouse 2	cfp	-1.41182	1		Evolved clones		1.66833	mouse 2	mCherry	-4.42285	2		Evolved clones
	8.66833	mouse 2	cfp	-1.39554	1		Evolved clones		1.835	mouse 2	mCherry	-4.2687	2		Evolved clones
	8.835	mouse 2	cfp	-1.37952	1		Evolved clones		2.00167	mouse 2	mCherry	-4.07454	2		Evolved clones
	9.00167	mouse 2	cfp	-1.37555	1		Evolved clones		2.16833	mouse 2	mCherry	-3.91202	2		Evolved clones
	9.16833	mouse 2	cfp	-1.36375	1		Evolved clones		2.335	mouse 2	mCherry	-3.68888	2		Evolved clones
	9.335	mouse 2	cfp	-1.35596	1		Evolved clones		2.50167	mouse 2	mCherry	-3.54046	2		Evolved clones
	9.50167	mouse 2	cfp	-1.34438	1		Evolved clones		2.66833	mouse 2	mCherry	-3.35241	2		Evolved clones
	9.66833	mouse 2	cfp	-1.33674	1		Evolved clones		2.835	mouse 2	mCherry	-3.19418	2		Evolved clones
	9.835	mouse 2	cfp	-1.32539	1		Evolved clones		3.00167	mouse 2	mCherry	-3.01593	2		Evolved clones
	10.0017	mouse 2	cfp	-1.31045	1		Evolved clones		3.16833	mouse 2	mCherry	-2.8824	2		Evolved clones
	10.1683	mouse 2	cfp	-1.29572	1		Evolved clones		3.335	mouse 2	mCherry	-2.65926	2		Evolved clones
	10.335	mouse 2	cfp	-1.28121	1		Evolved clones		3.50167	mouse 2	mCherry	-2.48891	2		Evolved clones
	10.5017	mouse 2	cfp	-1.27404	1		Evolved clones		3.66833	mouse 2	mCherry	-2.30259	2		Evolved clones
	10.6683	mouse 2	cfp	-1.25984	1		Evolved clones		3.835	mouse 2	mCherry	-2.12863	2		Evolved clones
	10.835	mouse 2	cfp	-1.24932	1		Evolved clones		4.00167	mouse 2	mCherry	-2.00248	2		Evolved clones
	11.0017	mouse 2	cfp	-1.23891	1		Evolved clones		4.16833	mouse 2	mCherry	-1.90381	2		Evolved clones
	11.1683	mouse 2	cfp	-1.23546	1		Evolved clones		4.335	mouse 2	mCherry	-1.83885	2		Evolved clones
	11.335	mouse 2	cfp	-1.22861	1		Evolved clones		4.50167	mouse 2	mCherry	-1.79577	2		Evolved clones
	11.5017	mouse 2	cfp	-1.2218	1		Evolved clones		4.66833	mouse 2	mCherry	-1.74297	2		Evolved clones
	11.6683	mouse 2	cfp	-1.21841	1		Evolved clones		4.835	mouse 2	mCherry	-1.66601	2		Evolved clones
	11.835	mouse 2	cfp	-1.21503	1		Evolved clones		5.00167	mouse 2	mCherry	-1.59949	2		Evolved clones
	12.0017	mouse 2	cfp	-1.20832	1		Evolved clones		5.16833	mouse 2	mCherry	-1.54646	2		Evolved clones
	12.1683	mouse 2	cfp	-1.20497	1		Evolved clones		5.335	mouse 2	mCherry	-1.49165	2		Evolved clones
	12.335	mouse 2	cfp	-1.20164	1		Evolved clones		5.50167	mouse 2	mCherry	-1.43548	2		Evolved clones
	12.5017	mouse 2	cfp	-1.19501	1		Evolved clones		5.66833	mouse 2	mCherry	-1.3823	2		Evolved clones
	12.6683	mouse 2	cfp	-1.19171	1		Evolved clones		5.835	mouse 2	mCherry	-1.3548	2		Evolved clones
	12.835	mouse 2	cfp	-1.18843	1		Evolved clones		6.00167	mouse 2	mCherry	-1.32051	2		Evolved clones
	13.0017	mouse 2	cfp	-1.18843	1		Evolved clones		6.16833	mouse 2	mCherry	-1.31304	2		Evolved clones
	13.1683	mouse 2	cfp	-1.18515	1		Evolved clones		6.335	mouse 2	mCherry	-1.30933	2		Evolved clones
	13.335	mouse 2	cfp	-1.18843	1		Evolved clones		6.50167	mouse 2	mCherry	-1.30564	2		Evolved clones
	13.5017	mouse 2	cfp	-1.18843	1		Evolved clones		6.66833	mouse 2	mCherry	-1.30195	2		Evolved clones
	13.6683	mouse 2	cfp	-1.18843	1		Evolved clones		6.835	mouse 2	mCherry	-1.30195	2		Evolved clones
	13.835	mouse 2	cfp	-1.19171	1		Evolved clones		7.00167	mouse 2	mCherry	-1.30195	2		Evolved clones
	14.0017	mouse 2	cfp	-1.18843	1		Evolved clones		7.16833	mouse 2	mCherry	-1.30195	2		Evolved clones
	14.1683	mouse 2	cfp	-1.18843	1		Evolved clones		7.335	mouse 2	mCherry	-1.29828	2		Evolved clones
	14.335	mouse 2	cfp	-1.18843	1		Evolved clones		7.50167	mouse 2	mCherry	-1.29463	2		Evolved clones
	14.5017	mouse 2	cfp	-1.18843	1		Evolved clones		7.66833	mouse 2	mCherry	-1.28735	2		Evolved clones
	14.6683	mouse 2	cfp	-1.18189	1		Evolved clones		7.835	mouse 2	mCherry	-1.28013	2		Evolved clones
	14.835	mouse 2	cfp	-1.18189	1		Evolved clones		8.00167	mouse 2	mCherry	-1.27654	2		Evolved clones
	15.0017	mouse 2	cfp	-1.18189	1		Evolved clones		8.16833	mouse 2	mCherry	-1.27297	2		Evolved clones
	15.1683	mouse 2	cfp	-1.18189	1		Evolved clones		8.335	mouse 2	mCherry	-1.26585	2		Evolved clones
	15.335	mouse 2	cfp	-1.17863	1		Evolved clones		8.50167	mouse 2	mCherry	-1.26585	2		Evolved clones
	15.5017	mouse 2	cfp	-1.18189	1		Evolved clones		8.66833	mouse 2	mCherry	-1.25878	2		Evolved clones
	15.6683	mouse 2	cfp	-1.17863	1		Evolved clones		8.835	mouse 2	mCherry	-1.25527	2		Evolved clones
	15.835	mouse 2	cfp	-1.17539	1		Evolved clones		9.00167	mouse 2	mCherry	-1.25176	2		Evolved clones
	16.0017	mouse 2	cfp	-1.17539	1		Evolved clones		9.16833	mouse 2	mCherry	-1.24827	2		Evolved clones
	16.1683	mouse 2	cfp	-1.16893	1		Evolved clones		9.335	mouse 2	mCherry	-1.23787	2		Evolved clones
	16.335	mouse 2	cfp	-1.17215	1		Evolved clones		9.50167	mouse 2	mCherry	-1.23787	2		Evolved clones
	16.5017	mouse 2	cfp	-1.16571	1		Evolved clones		9.66833	mouse 2	mCherry	-1.22758	2		Evolved clones
	16.6683	mouse 2	cfp	-1.16571	1		Evolved clones		9.835	mouse 2	mCherry	-1.22418	2		Evolved clones
	16.835	mouse 2	cfp	-1.16571	1		Evolved clones		10.0017	mouse 2	mCherry	-1.2174	2		Evolved clones
	17.0017	mouse 2	cfp	-1.16251	1		Evolved clones		10.1683	mouse 2	mCherry	-1.21402	2		Evolved clones
	17.1683	mouse 2	cfp	-1.15932	1		Evolved clones		10.335	mouse 2	mCherry	-1.2174	2		Evolved clones
	17.335	mouse 2	cfp	-1.15932	1		Evolved clones		10.5017	mouse 2	mCherry	-1.20731	2		Evolved clones
	17.5017	mouse 2	cfp	-1.16251	1		Evolved clones		10.6683	mouse 2	mCherry	-1.20397	2		Evolved clones
	17.6683	mouse 2	cfp	-1.16251	1		Evolved clones		10.835	mouse 2	mCherry	-1.19402	2		Evolved clones
	17.835	mouse 2	cfp	-1.15932	1		Evolved clones		11.0017	mouse 2	mCherry	-1.18744	2		Evolved clones
	18.0017	mouse 2	cfp	-1.15932	1		Evolved clones		11.1683	mouse 2	mCherry	-1.18744	2		Evolved clones
	18.1683	mouse 2	cfp	-1.15932	1		Evolved clones		11.335	mouse 2	mCherry	-1.18417	2		Evolved clones
	18.335	mouse 2	cfp	-1.15614	1		Evolved clones		11.5017	mouse 2	mCherry	-1.17766	2		Evolved clones
	18.5017	mouse 2	cfp	-1.15614	1		Evolved clones		11.6683	mouse 2	mCherry	-1.17766	2		Evolved clones
	18.6683	mouse 2	cfp	-1.1498	1		Evolved clones		11.835	mouse 2	mCherry	-1.17441	2		Evolved clones
	18.835	mouse 2	cfp	-1.1498	1		Evolved clones		12.0017	mouse 2	mCherry	-1.16796	2		Evolved clones
	19.0017	mouse 2	cfp	-1.1498	1		Evolved clones		12.1683	mouse 2	mCherry	-1.16155	2		Evolved clones
	19.1683	mouse 2	cfp	-1.14665	1		Evolved clones		12.335	mouse 2	mCherry	-1.15518	2		Evolved clones
	19.335	mouse 2	cfp	-1.14665	1		Evolved clones		12.5017	mouse 2	mCherry	-1.14885	2		Evolved clones
	19.5017	mouse 2	cfp	-1.14665	1		Evolved clones		12.6683	mouse 2	mCherry	-1.13943	2		Evolved clones
	19.6683	mouse 2	cfp	-1.14665	1		Evolved clones		12.835	mouse 2	mCherry	-1.13631	2		Evolved clones
	19.835	mouse 2	cfp	-1.14037	1		Evolved clones		13.0017	mouse 2	mCherry	-1.13631	2		Evolved clones
	20.0017	mouse 2	cfp	-1.14351	1		Evolved clones		13.1683	mouse 2	mCherry	-1.1332	2		Evolved clones
	20.1683	mouse 2	cfp	-1.14037	1		Evolved clones		13.335	mouse 2	mCherry	-1.12393	2		Evolved clones
	20.335	mouse 2	cfp	-1.13725	1		Evolved clones		13.5017	mouse 2	mCherry	-1.12086	2		Evolved clones
	20.5017	mouse 2	cfp	-1.14037	1		Evolved clones		13.6683	mouse 2	mCherry	-1.12086	2		Evolved clones
	20.6683	mouse 2	cfp	-1.13103	1		Evolved clones		13.835	mouse 2	mCherry	-1.11474	2		Evolved clones
	20.835	mouse 2	cfp	-1.13414	1		Evolved clones		14.0017	mouse 2	mCherry	-1.11474	2		Evolved clones
	21.0017	mouse 2	cfp	-1.13414	1		Evolved clones		14.1683	mouse 2	mCherry	-1.11474	2		Evolved clones
	21.1683	mouse 2	cfp	-1.13414	1		Evolved clones		14.335	mouse 2	mCherry	-1.1117	2		Evolved clones
	21.335	mouse 2	cfp	-1.13414	1		Evolved clones		14.5017	mouse 2	mCherry	-1.1117	2		Evolved clones
	21.5017	mouse 2	cfp	-1.13103	1		Evolved clones		14.6683	mouse 2	mCherry	-1.10866	2		Evolved clones
	21.6683	mouse 2	cfp	-1.12794	1		Evolved clones		14.835	mouse 2	mCherry	-1.10866	2		Evolved clones
	21.835	mouse 2	cfp	-1.12794	1		Evolved clones		15.0017	mouse 2	mCherry	-1.10866	2		Evolved clones
	22.0017	mouse 2	cfp	-1.12794	1		Evolved clones		15.1683	mouse 2	mCherry	-1.10564	2		Evolved clones
	22.1683	mouse 2	cfp	-1.12178	1		Evolved clones		15.335	mouse 2	mCherry	-1.10262	2		Evolved clones
	22.335	mouse 2	cfp	-1.12178	1		Evolved clones		15.5017	mouse 2	mCherry	-1.10262	2		Evolved clones
	22.5017	mouse 2	cfp	-1.12178	1		Evolved clones		15.6683	mouse 2	mCherry	-1.10564	2		Evolved clones
	22.6683	mouse 2	cfp	-1.11871	1		Evolved clones		15.835	mouse 2	mCherry	-1.10866	2		Evolved clones
	22.835	mouse 2	cfp	-1.12178	1		Evolved clones		16.0017	mouse 2	mCherry	-1.10564	2		Evolved clones
	23.0017	mouse 2	cfp	-1.11871	1		Evolved clones		16.1683	mouse 2	mCherry	-1.10866	2		Evolved clones
	23.1683	mouse 2	cfp	-1.11566	1		Evolved clones		16.335	mouse 2	mCherry	-1.1117	2		Evolved clones
	23.335	mouse 2	cfp	-1.11871	1		Evolved clones		16.5017	mouse 2	mCherry	-1.11474	2		Evolved clones
	23.5017	mouse 2	cfp	-1.11566	1		Evolved clones		16.6683	mouse 2	mCherry	-1.11474	2		Evolved clones
	23.6683	mouse 2	cfp	-1.11871	1		Evolved clones		16.835	mouse 2	mCherry	-1.1178	2		Evolved clones
	0.015	mouse 2	cfp	-2.25666	2		Evolved clones		17.0017	mouse 2	mCherry	-1.1178	2		Evolved clones
	0.168333	mouse 2	cfp	-2.26625	2		Evolved clones		17.1683	mouse 2	mCherry	-1.12086	2		Evolved clones
	0.335	mouse 2	cfp	-2.25666	2		Evolved clones		17.335	mouse 2	mCherry	-1.1178	2		Evolved clones
	0.501667	mouse 2	cfp	-2.28573	2		Evolved clones		17.5017	mouse 2	mCherry	-1.12086	2		Evolved clones
	0.668333	mouse 2	cfp	-2.29561	2		Evolved clones		17.6683	mouse 2	mCherry	-1.12701	2		Evolved clones
	0.835	mouse 2	cfp	-2.28573	2		Evolved clones		17.835	mouse 2	mCherry	-1.12086	2		Evolved clones
	1.00167	mouse 2	cfp	-2.28573	2		Evolved clones		18.0017	mouse 2	mCherry	-1.12086	2		Evolved clones
	1.16833	mouse 2	cfp	-2.28573	2		Evolved clones		18.1683	mouse 2	mCherry	-1.12701	2		Evolved clones
	1.335	mouse 2	cfp	-2.27594	2		Evolved clones		18.335	mouse 2	mCherry	-1.12701	2		Evolved clones
	1.50167	mouse 2	cfp	-2.27594	2		Evolved clones		18.5017	mouse 2	mCherry	-1.12701	2		Evolved clones
	1.66833	mouse 2	cfp	-2.26625	2		Evolved clones		18.6683	mouse 2	mCherry	-1.12701	2		Evolved clones
	1.835	mouse 2	cfp	-2.24715	2		Evolved clones		18.835	mouse 2	mCherry	-1.12393	2		Evolved clones
	2.00167	mouse 2	cfp	-2.23773	2		Evolved clones		19.0017	mouse 2	mCherry	-1.12701	2		Evolved clones
	2.16833	mouse 2	cfp	-2.22841	2		Evolved clones		19.1683	mouse 2	mCherry	-1.1301	2		Evolved clones
	2.335	mouse 2	cfp	-2.21001	2		Evolved clones		19.335	mouse 2	mCherry	-1.12086	2		Evolved clones
	2.50167	mouse 2	cfp	-2.19194	2		Evolved clones		19.5017	mouse 2	mCherry	-1.12701	2		Evolved clones
	2.66833	mouse 2	cfp	-2.17419	2		Evolved clones		19.6683	mouse 2	mCherry	-1.12701	2		Evolved clones
	2.835	mouse 2	cfp	-2.13116	2		Evolved clones		19.835	mouse 2	mCherry	-1.1301	2		Evolved clones
	3.00167	mouse 2	cfp	-2.09801	2		Evolved clones		20.0017	mouse 2	mCherry	-1.1301	2		Evolved clones
	3.16833	mouse 2	cfp	-2.05807	2		Evolved clones		20.1683	mouse 2	mCherry	-1.12701	2		Evolved clones
	3.335	mouse 2	cfp	-2.01966	2		Evolved clones		20.335	mouse 2	mCherry	-1.1332	2		Evolved clones
	3.50167	mouse 2	cfp	-1.96826	2		Evolved clones		20.5017	mouse 2	mCherry	-1.1301	2		Evolved clones
	3.66833	mouse 2	cfp	-1.91937	2		Evolved clones		20.6683	mouse 2	mCherry	-1.1301	2		Evolved clones
	3.835	mouse 2	cfp	-1.85982	2		Evolved clones		20.835	mouse 2	mCherry	-1.12701	2		Evolved clones
	4.00167	mouse 2	cfp	-1.79156	2		Evolved clones		21.0017	mouse 2	mCherry	-1.1332	2		Evolved clones
	4.16833	mouse 2	cfp	-1.7562	2		Evolved clones		21.1683	mouse 2	mCherry	-1.1332	2		Evolved clones
	4.335	mouse 2	cfp	-1.74469	2		Evolved clones		21.335	mouse 2	mCherry	-1.1332	2		Evolved clones
	4.50167	mouse 2	cfp	-1.7333	2		Evolved clones		21.5017	mouse 2	mCherry	-1.13943	2		Evolved clones
	4.66833	mouse 2	cfp	-1.72766	2		Evolved clones		0.835	mouse 2	gfp	-6.21461	3		Evolved clones
	4.835	mouse 2	cfp	-1.71647	2		Evolved clones		1.00167	mouse 2	gfp	-5.116	3		Evolved clones
	5.00167	mouse 2	cfp	-1.7054	2		Evolved clones		1.16833	mouse 2	gfp	-4.82831	3		Evolved clones
	5.16833	mouse 2	cfp	-1.69991	2		Evolved clones		1.335	mouse 2	gfp	-4.50986	3		Evolved clones
	5.335	mouse 2	cfp	-1.68902	2		Evolved clones		1.50167	mouse 2	gfp	-4.2687	3		Evolved clones
	5.50167	mouse 2	cfp	-1.68362	2		Evolved clones		1.66833	mouse 2	gfp	-4.07454	3		Evolved clones
	5.66833	mouse 2	cfp	-1.67825	2		Evolved clones		1.835	mouse 2	gfp	-3.96332	3		Evolved clones
	5.835	mouse 2	cfp	-1.6676	2		Evolved clones		2.00167	mouse 2	gfp	-3.81671	3		Evolved clones
	6.00167	mouse 2	cfp	-1.66231	2		Evolved clones		2.16833	mouse 2	gfp	-3.61192	3		Evolved clones
	6.16833	mouse 2	cfp	-1.64662	2		Evolved clones		2.335	mouse 2	gfp	-3.47377	3		Evolved clones
	6.335	mouse 2	cfp	-1.63117	2		Evolved clones		2.50167	mouse 2	gfp	-3.35241	3		Evolved clones
	6.50167	mouse 2	cfp	-1.61596	2		Evolved clones		2.66833	mouse 2	gfp	-3.21888	3		Evolved clones
	6.66833	mouse 2	cfp	-1.60097	2		Evolved clones		2.835	mouse 2	gfp	-3.14656	3		Evolved clones
	6.835	mouse 2	cfp	-1.58134	2		Evolved clones		3.00167	mouse 2	gfp	-3.01593	3		Evolved clones
	7.00167	mouse 2	cfp	-1.55732	2		Evolved clones		3.16833	mouse 2	gfp	-2.90042	3		Evolved clones
	7.16833	mouse 2	cfp	-1.52464	2		Evolved clones		3.335	mouse 2	gfp	-2.74887	3		Evolved clones
	7.335	mouse 2	cfp	-1.49745	2		Evolved clones		3.50167	mouse 2	gfp	-2.63109	3		Evolved clones
	7.50167	mouse 2	cfp	-1.47534	2		Evolved clones		3.66833	mouse 2	gfp	-2.50104	3		Evolved clones
	7.66833	mouse 2	cfp	-1.44945	2		Evolved clones		3.835	mouse 2	gfp	-2.37516	3		Evolved clones
	7.835	mouse 2	cfp	-1.4242	2		Evolved clones		4.00167	mouse 2	gfp	-2.24432	3		Evolved clones
	8.00167	mouse 2	cfp	-1.40364	2		Evolved clones		4.16833	mouse 2	gfp	-2.16282	3		Evolved clones
	8.16833	mouse 2	cfp	-1.39151	2		Evolved clones		4.335	mouse 2	gfp	-2.07147	3		Evolved clones
	8.335	mouse 2	cfp	-1.37555	2		Evolved clones		4.50167	mouse 2	gfp	-1.98777	3		Evolved clones
	8.50167	mouse 2	cfp	-1.3716	2		Evolved clones		4.66833	mouse 2	gfp	-1.94491	3		Evolved clones
	8.66833	mouse 2	cfp	-1.35596	2		Evolved clones		4.835	mouse 2	gfp	-1.89048	3		Evolved clones
	8.835	mouse 2	cfp	-1.34438	2		Evolved clones		5.00167	mouse 2	gfp	-1.82635	3		Evolved clones
	9.00167	mouse 2	cfp	-1.32916	2		Evolved clones		5.16833	mouse 2	gfp	-1.77196	3		Evolved clones
	9.16833	mouse 2	cfp	-1.31045	2		Evolved clones		5.335	mouse 2	gfp	-1.73161	3		Evolved clones
	9.335	mouse 2	cfp	-1.29572	2		Evolved clones		5.50167	mouse 2	gfp	-1.69827	3		Evolved clones
	9.50167	mouse 2	cfp	-1.28482	2		Evolved clones		5.66833	mouse 2	gfp	-1.66601	3		Evolved clones
	9.66833	mouse 2	cfp	-1.27762	2		Evolved clones		5.835	mouse 2	gfp	-1.64507	3		Evolved clones
	9.835	mouse 2	cfp	-1.27047	2		Evolved clones		6.00167	mouse 2	gfp	-1.61949	3		Evolved clones
	10.0017	mouse 2	cfp	-1.25984	2		Evolved clones		6.16833	mouse 2	gfp	-1.60445	3		Evolved clones
	10.1683	mouse 2	cfp	-1.25281	2		Evolved clones		6.335	mouse 2	gfp	-1.57504	3		Evolved clones
	10.335	mouse 2	cfp	-1.24584	2		Evolved clones		6.50167	mouse 2	gfp	-1.55117	3		Evolved clones
	10.5017	mouse 2	cfp	-1.23546	2		Evolved clones		6.66833	mouse 2	gfp	-1.52786	3		Evolved clones
	10.6683	mouse 2	cfp	-1.22861	2		Evolved clones		6.835	mouse 2	gfp	-1.50959	3		Evolved clones
	10.835	mouse 2	cfp	-1.2218	2		Evolved clones		7.00167	mouse 2	gfp	-1.49165	3		Evolved clones
	11.0017	mouse 2	cfp	-1.20832	2		Evolved clones		7.16833	mouse 2	gfp	-1.47403	3		Evolved clones
	11.1683	mouse 2	cfp	-1.20497	2		Evolved clones		7.335	mouse 2	gfp	-1.45672	3		Evolved clones
	11.335	mouse 2	cfp	-1.19501	2		Evolved clones		7.50167	mouse 2	gfp	-1.43548	3		Evolved clones
	11.5017	mouse 2	cfp	-1.18843	2		Evolved clones		7.66833	mouse 2	gfp	-1.42296	3		Evolved clones
	11.6683	mouse 2	cfp	-1.18515	2		Evolved clones		7.835	mouse 2	gfp	-1.41882	3		Evolved clones
	11.835	mouse 2	cfp	-1.18189	2		Evolved clones		8.00167	mouse 2	gfp	-1.41469	3		Evolved clones
	12.0017	mouse 2	cfp	-1.17863	2		Evolved clones		8.16833	mouse 2	gfp	-1.41469	3		Evolved clones
	12.1683	mouse 2	cfp	-1.18515	2		Evolved clones		8.335	mouse 2	gfp	-1.4065	3		Evolved clones
	12.335	mouse 2	cfp	-1.18843	2		Evolved clones		8.50167	mouse 2	gfp	-1.41059	3		Evolved clones
	12.5017	mouse 2	cfp	-1.18189	2		Evolved clones		8.66833	mouse 2	gfp	-1.41059	3		Evolved clones
	12.6683	mouse 2	cfp	-1.18515	2		Evolved clones		8.835	mouse 2	gfp	-1.41059	3		Evolved clones
	12.835	mouse 2	cfp	-1.18515	2		Evolved clones		9.00167	mouse 2	gfp	-1.4065	3		Evolved clones
	13.0017	mouse 2	cfp	-1.18515	2		Evolved clones		9.16833	mouse 2	gfp	-1.40242	3		Evolved clones
	13.1683	mouse 2	cfp	-1.18189	2		Evolved clones		9.335	mouse 2	gfp	-1.4065	3		Evolved clones
	13.335	mouse 2	cfp	-1.18515	2		Evolved clones		9.50167	mouse 2	gfp	-1.40242	3		Evolved clones
	13.5017	mouse 2	cfp	-1.18189	2		Evolved clones		9.66833	mouse 2	gfp	-1.39837	3		Evolved clones
	13.6683	mouse 2	cfp	-1.17863	2		Evolved clones		9.835	mouse 2	gfp	-1.39837	3		Evolved clones
	13.835	mouse 2	cfp	-1.17863	2		Evolved clones		10.0017	mouse 2	gfp	-1.39433	3		Evolved clones
	14.0017	mouse 2	cfp	-1.18189	2		Evolved clones		10.1683	mouse 2	gfp	-1.3903	3		Evolved clones
	14.1683	mouse 2	cfp	-1.17863	2		Evolved clones		10.335	mouse 2	gfp	-1.3903	3		Evolved clones
	14.335	mouse 2	cfp	-1.17863	2		Evolved clones		10.5017	mouse 2	gfp	-1.3823	3		Evolved clones
	14.5017	mouse 2	cfp	-1.17215	2		Evolved clones		10.6683	mouse 2	gfp	-1.3823	3		Evolved clones
	14.6683	mouse 2	cfp	-1.17215	2		Evolved clones		10.835	mouse 2	gfp	-1.37833	3		Evolved clones
	14.835	mouse 2	cfp	-1.17539	2		Evolved clones		11.0017	mouse 2	gfp	-1.37437	3		Evolved clones
	15.0017	mouse 2	cfp	-1.17539	2		Evolved clones		11.1683	mouse 2	gfp	-1.37042	3		Evolved clones
	15.1683	mouse 2	cfp	-1.17539	2		Evolved clones		11.335	mouse 2	gfp	-1.36649	3		Evolved clones
	15.335	mouse 2	cfp	-1.17215	2		Evolved clones		11.5017	mouse 2	gfp	-1.36258	3		Evolved clones
	15.5017	mouse 2	cfp	-1.16893	2		Evolved clones		11.6683	mouse 2	gfp	-1.35868	3		Evolved clones
	15.6683	mouse 2	cfp	-1.16893	2		Evolved clones		11.835	mouse 2	gfp	-1.35868	3		Evolved clones
	15.835	mouse 2	cfp	-1.16893	2		Evolved clones		12.0017	mouse 2	gfp	-1.3548	3		Evolved clones
	16.0017	mouse 2	cfp	-1.16893	2		Evolved clones		12.1683	mouse 2	gfp	-1.35093	3		Evolved clones
	16.1683	mouse 2	cfp	-1.16251	2		Evolved clones		12.335	mouse 2	gfp	-1.35093	3		Evolved clones
	16.335	mouse 2	cfp	-1.16571	2		Evolved clones		12.5017	mouse 2	gfp	-1.34707	3		Evolved clones
	16.5017	mouse 2	cfp	-1.16571	2		Evolved clones		12.6683	mouse 2	gfp	-1.34323	3		Evolved clones
	16.6683	mouse 2	cfp	-1.15932	2		Evolved clones		12.835	mouse 2	gfp	-1.33941	3		Evolved clones
	16.835	mouse 2	cfp	-1.16251	2		Evolved clones		13.0017	mouse 2	gfp	-1.34323	3		Evolved clones
	17.0017	mouse 2	cfp	-1.16251	2		Evolved clones		13.1683	mouse 2	gfp	-1.33941	3		Evolved clones
	17.1683	mouse 2	cfp	-1.15932	2		Evolved clones		13.335	mouse 2	gfp	-1.3356	3		Evolved clones
	17.335	mouse 2	cfp	-1.15932	2		Evolved clones		13.5017	mouse 2	gfp	-1.33181	3		Evolved clones
	17.5017	mouse 2	cfp	-1.15932	2		Evolved clones		13.6683	mouse 2	gfp	-1.3356	3		Evolved clones
	17.6683	mouse 2	cfp	-1.16251	2		Evolved clones		13.835	mouse 2	gfp	-1.32803	3		Evolved clones
	17.835	mouse 2	cfp	-1.15614	2		Evolved clones		14.0017	mouse 2	gfp	-1.33181	3		Evolved clones
	18.0017	mouse 2	cfp	-1.15932	2		Evolved clones		14.1683	mouse 2	gfp	-1.32803	3		Evolved clones
	18.1683	mouse 2	cfp	-1.15614	2		Evolved clones		14.335	mouse 2	gfp	-1.32051	3		Evolved clones
	18.335	mouse 2	cfp	-1.15614	2		Evolved clones		14.5017	mouse 2	gfp	-1.32051	3		Evolved clones
	18.5017	mouse 2	cfp	-1.15614	2		Evolved clones		14.6683	mouse 2	gfp	-1.31677	3		Evolved clones
	18.6683	mouse 2	cfp	-1.15296	2		Evolved clones		14.835	mouse 2	gfp	-1.31304	3		Evolved clones
	18.835	mouse 2	cfp	-1.15296	2		Evolved clones		15.0017	mouse 2	gfp	-1.31304	3		Evolved clones
	19.0017	mouse 2	cfp	-1.15296	2		Evolved clones		15.1683	mouse 2	gfp	-1.32051	3		Evolved clones
	19.1683	mouse 2	cfp	-1.1498	2		Evolved clones		15.335	mouse 2	gfp	-1.30933	3		Evolved clones
	19.335	mouse 2	cfp	-1.1498	2		Evolved clones		15.5017	mouse 2	gfp	-1.30933	3		Evolved clones
	19.5017	mouse 2	cfp	-1.14665	2		Evolved clones		15.6683	mouse 2	gfp	-1.31304	3		Evolved clones
	19.6683	mouse 2	cfp	-1.15296	2		Evolved clones		15.835	mouse 2	gfp	-1.30933	3		Evolved clones
	19.835	mouse 2	cfp	-1.1498	2		Evolved clones		16.0017	mouse 2	gfp	-1.30195	3		Evolved clones
	20.0017	mouse 2	cfp	-1.1498	2		Evolved clones		16.1683	mouse 2	gfp	-1.29828	3		Evolved clones
	20.1683	mouse 2	cfp	-1.14665	2		Evolved clones		16.335	mouse 2	gfp	-1.30564	3		Evolved clones
	20.335	mouse 2	cfp	-1.1498	2		Evolved clones		16.5017	mouse 2	gfp	-1.29828	3		Evolved clones
	20.5017	mouse 2	cfp	-1.1498	2		Evolved clones		16.6683	mouse 2	gfp	-1.30195	3		Evolved clones
	20.6683	mouse 2	cfp	-1.14665	2		Evolved clones		16.835	mouse 2	gfp	-1.29828	3		Evolved clones
	20.835	mouse 2	cfp	-1.14351	2		Evolved clones		17.0017	mouse 2	gfp	-1.30564	3		Evolved clones
	21.0017	mouse 2	cfp	-1.14351	2		Evolved clones		17.1683	mouse 2	gfp	-1.29828	3		Evolved clones
	21.1683	mouse 2	cfp	-1.14665	2		Evolved clones		17.335	mouse 2	gfp	-1.29463	3		Evolved clones
	21.335	mouse 2	cfp	-1.14665	2		Evolved clones		17.5017	mouse 2	gfp	-1.29098	3		Evolved clones
	21.5017	mouse 2	cfp	-1.14665	2		Evolved clones		17.6683	mouse 2	gfp	-1.29828	3		Evolved clones
	21.6683	mouse 2	cfp	-1.14665	2		Evolved clones		17.835	mouse 2	gfp	-1.28735	3		Evolved clones
	21.835	mouse 2	cfp	-1.14351	2		Evolved clones		18.0017	mouse 2	gfp	-1.29463	3		Evolved clones
	22.0017	mouse 2	cfp	-1.14037	2		Evolved clones		18.1683	mouse 2	gfp	-1.28735	3		Evolved clones
	22.1683	mouse 2	cfp	-1.14351	2		Evolved clones		18.335	mouse 2	gfp	-1.29098	3		Evolved clones
	22.335	mouse 2	cfp	-1.13725	2		Evolved clones		18.5017	mouse 2	gfp	-1.28374	3		Evolved clones
	22.5017	mouse 2	cfp	-1.14037	2		Evolved clones		18.6683	mouse 2	gfp	-1.28374	3		Evolved clones
	22.6683	mouse 2	cfp	-1.13725	2		Evolved clones		18.835	mouse 2	gfp	-1.28735	3		Evolved clones
	22.835	mouse 2	cfp	-1.14351	2		Evolved clones		19.0017	mouse 2	gfp	-1.28374	3		Evolved clones
[truncated: 10,469 more rows]
