# Supplementary material for: Clonal interference and genomic repair during strain coexistence in the gut
Source: PLoS Genet. 2025 Jul 7;21(7):e1011777. doi: 10.1371/journal.pgen.1011777 (PMC12251178; doi:10.1371/journal.pgen.1011777)
Supplement: S6 Table — In the list of genes that are not in prophage regions, empty lines mean that the gene is missing in the other E. coli strain. (XLSX) [file pgen.1011777.s014.xlsx]

## Sheet: S6 Table
	S6 Table. List of genes in the 93,712 bp region of E. coli K12 (NC_000913.2) and in the 120,546 bp region of strain B1. In the list of genes that are not in prophage regions, empty lines mean that the gene is missing in the other E. coli strain.
	E. coli K12 (NC_000913.2)						Strain B1
	Gene	Start	End	Size	Notes		Gene	Start	End	Size	Notes
	yciM	1338582	1339751	1170			PROKKA_02910	2977343	2978512	1170
	pyrF	1339945	1340682	738			pyrF	2976413	2977210	798
	yciH	1340682	1341008	327			PROKKA_02908	2976087	2976413	327
	osmB	1341134	1341352	219			osmB	2975743	2975961	219
	yciT	1341621	1342370	750			srlR_5	2974725	2975474	750
	yciZ	1342460	1342633	174			PROKKA_02905	2974462	2974635	174
	gmr	1342781	1344766	1986			gmr	2972330	2974315	1986
	ymiB	1344820	1344924	105
	rnb	1345002	1346936	1935			rnb	2970160	2972094	1935
	yciW	1347004	1348131	1128			PROKKA_02902	2968965	2970092	1128
	fabI	1348275	1349063	789			fabI	2968032	2968820	789
	ycjD	1349431	1349784	354			PROKKA_02900	2967314	2967664	351
	sapF	1349852	1350658	807			oppF_2	2966437	2967243	807
	sapD	1350660	1351652	993			ddpD_2	2965443	2966435	993
	sapC	1351652	1352542	891			sapC	2964553	2965443	891
	sapB	1352529	1353494	966			sapB	2963601	2964566	966
	sapA	1353491	1355134	1644			dppA_2	2961961	2963604	1644
	ymjA	1355447	1355692	246			PROKKA_02894	2961403	2961648	246
	puuP	1355826	1357211	1386			puuP	2959884	2961269	1386
	puuA	1357514	1358932	1419			puuA	2958163	2959581	1419
	puuD	1359144	1359908	765			puuD	2957187	2957951	765
	puuR	1359935	1360492	558			puuR	2956603	2957160	558
	puuC	1360767	1362254	1488			puuC	2954841	2956328	1488
	puuB	1362256	1363536	1281			puuB	2953559	2954839	1281
	puuE	1363574	1364839	1266			puuE	2952256	2953521	1266
	pspF	1364959	1365936	978			pspF	2951159	2952136	978
	pspA	1366103	1366771	669			pspA	2950324	2950992	669
	pspB	1366825	1367049	225			pspB_1	2950046	2950270	225
	pspC	1367049	1367408	360			pspC	2949687	2950046	360
	pspD	1367417	1367638	222			pspD	2949457	2949678	222
	pspE	1367713	1368027	315			pspE	2949068	2949382	315
	ycjM	1368240	1369919	1680			gtfA	2947176	2948855	1680
	ycjN	1369933	1371225	1293			msmE	2945870	2947162	1293
	ycjO	1371246	1372127	882			ycjO	2944968	2945849	882
	ycjP	1372114	1372956	843			ycjP	2944139	2944981	843
	ycjQ	1372987	1374039	1053			gutB_2	2943056	2944108	1053
	ycjR	1374058	1374846	789			PROKKA_02875	2942250	2943038	789
	ycjS	1374856	1375911	1056			ycjS	2941185	2942240	1056
	ycjT	1375908	1378175	2268			kojP	2938921	2941188	2268
	ycjU	1378172	1378831	660			ycjU	2938265	2938924	660
	ycjV	1378845	1379926	1082			ugpC_2	2937169	2938251	1083
	ompG	1379971	1380876	906			ompG	2936219	2937124	906
	ycjW	1380987	1381985	999			purR_2	2935110	2936108	999
	ycjX	1382141	1383538	1398			PROKKA_02868	2933558	2934955	1398
	ycjF	1383535	1384596	1062			PROKKA_02867	2932500	2933561	1062
	tyrR	1384744	1386285	1542			tyrR	2930811	2932352	1542
	tpx	1386329	1386835	507			tpx	2930261	2930767	507
	ycjG	1386954	1387919	966			ycjG	2929177	2930142	966
	mpaA	1387894	1388622	729			PROKKA_02863	2928474	2929202	729
	ymjC	1388749	1388886	138
	ymjD	1388892	1388957	66
							PROKKA_02862	2927533	2928183	651
							PROKKA_02861	2926595	2927527	933
	ycjY	1388957	1389877	921			PROKKA_02860	2925675	2926595	921
	ycjZ	1390015	1390914	900			dmlR_5	2924638	2925537	900
	mppA	1391251	1392864	1614			mppA	2922688	2924301	1614
	ynaI	1392915	1393946	1032			ynaI	2921606	2922637	1032
	insH1	1394100	1395116	1017
	ynaJ	1395389	1395646	258	Incomplete in strain A		PROKKA_02856	2921105	2921362	258
	uspE	1395696	1396646	951	Deleted in strain A		uspE	2920105	2921055	951
	fnr	1396798	1397550	753	Deleted in strain A		fnr	2919201	2919953	753
	ogt	1397745	1398260	516	Deleted in strain A		ogt_1	2918491	2919006	516
	abgT	1398271	1399797	1527	Deleted in strain A		abgT	2916954	2918480	1527
	abgB	1399834	1401279	1446	Deleted in strain A		abgB	2915472	2916917	1446
	abgA	1401279	1402589	1311	Deleted in strain A		abgA	2914162	2915472	1311
	abgR	1402765	1403673	909	Deleted in strain A		cynR_3	2913078	2913986	909
	smrA	1404003	1404566	564	Deleted in strain A		smrA	2912185	2912748	564
	ydaM	1404587	1405819	1233	Deleted in strain A		ydaM	2910932	2912164	1233
	ydaN	1406074	1407057	984	Deleted in strain A		zntB	2909694	2910677	984
							PROKKA_02845	2909246	2909419	174
	dbpA	1407535	1408908	1374	Deleted in strain A		dbpA	2907843	2909216	1374
	ttcA	1409037	1409972	936	Incomplete in strain A		ttcA	2906779	2907714	936
	intR	1410024	1411259	1236	Cryptic Rac prophage		Int-Tn_2	2905492	2906727	1236	KingRac prophage
	ydaQ	1411261	1411476	216	Cryptic Rac prophage		PROKKA_02841	2905275	2905490	216	KingRac prophage
	rcbA	1411555	1411764	210	Cryptic Rac prophage		rcbA_2	2904987	2905175	189	KingRac prophage
	ralR	1411757	1411951	195	Cryptic Rac prophage		PROKKA_02839	2904087	2904767	681	KingRac prophage
	recT	1412008	1412817	810	Cryptic Rac prophage		PROKKA_02838	2903305	2904090	786	KingRac prophage
	recE	1412810	1415410	2601	Cryptic Rac prophage		PROKKA_02837	2903003	2903299	297	KingRac prophage
	racC	1415512	1415787	276	Cryptic Rac prophage		recE_4	2901052	2903025	1974	KingRac prophage
	ydaE	1415862	1416032	171	Cryptic Rac prophage		PROKKA_02835	2900677	2900952	276	KingRac prophage
	kilR	1416032	1416253	222	Cryptic Rac prophage		PROKKA_02834	2900321	2900602	282	KingRac prophage
	sieB	1416695	1417183	489	Cryptic Rac prophage		PROKKA_02833	2899453	2900304	852	KingRac prophage
	ydaF	1417180	1417335	156	Cryptic Rac prophage		PROKKA_02832	2898886	2899038	153	KingRac prophage
	ydaG	1417346	1417480	135	Cryptic Rac prophage		PROKKA_02831	2898740	2898874	135	KingRac prophage
	racR	1417789	1418265	477	Cryptic Rac prophage		PROKKA_02830	2898031	2898492	462	KingRac prophage
	ydaS	1418389	1418685	297	Cryptic Rac prophage		PROKKA_02829	2897648	2897923	276	KingRac prophage
	ydaT	1418708	1419130	423	Cryptic Rac prophage		PROKKA_02828	2897242	2897664	423	KingRac prophage
	ydaU	1419143	1420000	858	Cryptic Rac prophage		PROKKA_02827	2896372	2897229	858	KingRac prophage
	ydaV	1420007	1420753	747	Cryptic Rac prophage		dnaC_2	2895619	2896365	747	KingRac prophage
	ydaW	1420725	1421224	500	Cryptic Rac prophage		PROKKA_02825	2895447	2895596	150	KingRac prophage
	rzpR	1421225	1421668	444	Cryptic Rac prophage		PROKKA_02824	2894835	2895410	576	KingRac prophage
	rzoR	1421424	1421609	186	Cryptic Rac prophage		PROKKA_02823	2894396	2894818	423	KingRac prophage
	trkG	1421806	1423263	1458	Cryptic Rac prophage		PROKKA_02822	2894169	2894399	231	KingRac prophage
	ynaK	1423401	1423664	264	Cryptic Rac prophage		PROKKA_02821	2893364	2894014	651	KingRac prophage
	ydaY	1423654	1424106	453	Cryptic Rac prophage		PROKKA_02820	2892256	2893377	1122	KingRac prophage
	ynaA	1424478	1425410	933	Cryptic Rac prophage		PROKKA_02819	2891921	2892133	213	KingRac prophage
	lomR	1425413	1427008	1596	Cryptic Rac prophage		PROKKA_02818	2891529	2891705	177	KingRac prophage
	insH1	1425770	1426750	981	Cryptic Rac prophage		PROKKA_02817	2890870	2891469	600	KingRac prophage
	stfR	1427073	1430435	3363	Cryptic Rac prophage		PROKKA_02816	2890580	2890870	291	KingRac prophage
	tfaR	1430435	1431010	576	Cryptic Rac prophage		PROKKA_02815	2890029	2890583	555	KingRac prophage
	pinR	1431108	1431698	591	Cryptic Rac prophage		PROKKA_02814	2889197	2889754	558	KingRac prophage
	ynaE	1432015	1432248	234	Cryptic Rac prophage		PROKKA_02813	2888883	2888957	75	KingRac prophage
							PROKKA_02812	2888804	2888880	77	KingRac prophage
							PROKKA_02811	2888726	2888801	76	KingRac prophage
							PROKKA_02810	2888648	2888722	75	KingRac prophage
							PROKKA_02809	2887251	2887679	429	KingRac prophage
							nanS_2	2885861	2886442	582	KingRac prophage
							PROKKA_02807	2885479	2885784	306	KingRac prophage
							PROKKA_02806	2885186	2885401	216	KingRac prophage
							PROKKA_02805	2884631	2885182	552	KingRac prophage
							PROKKA_02804	2884423	2884683	261	KingRac prophage
							rrrD_3	2883775	2884308	534	KingRac prophage
							PROKKA_02802	2883311	2883778	468	KingRac prophage
							PROKKA_02801	2883171	2883323	153	KingRac prophage
							PROKKA_02800	2882380	2882859	480	KingRac prophage
							PROKKA_02799	2881235	2881744	510	KingRac prophage
							PROKKA_02798	2879335	2881263	1929	KingRac prophage
							PROKKA_02797	2879148	2879351	204	KingRac prophage
							PROKKA_02796	2877559	2879151	1593	KingRac prophage
							sppA_3	2876064	2877569	1506	KingRac prophage
							PROKKA_02794	2875680	2876027	348	KingRac prophage
							PROKKA_02793	2874595	2875623	1029	KingRac prophage
							PROKKA_02792	2874144	2874542	399	KingRac prophage
							PROKKA_02791	2873779	2874132	354	KingRac prophage
							PROKKA_02790	2873189	2873767	579	KingRac prophage
							PROKKA_02789	2872797	2873192	396	KingRac prophage
							PROKKA_02788	2872049	2872789	741	KingRac prophage
							PROKKA_02787	2871611	2872033	423	KingRac prophage
							PROKKA_02786	2871195	2871629	435	KingRac prophage
							PROKKA_02785	2868623	2871202	2580	KingRac prophage
							PROKKA_02784	2868297	2868626	330	KingRac prophage
							PROKKA_02783	2867599	2868297	699	KingRac prophage
							PROKKA_02782	2866850	2867449	600	KingRac prophage
							PROKKA_02781	2866281	2866853	573	KingRac prophage
							PROKKA_02780	2862724	2866221	3498	KingRac prophage
							ompX_3	2862054	2862653	600	KingRac prophage
							PROKKA_02778	2860821	2861990	1170	KingRac prophage
							PROKKA_02777	2860271	2860837	567	KingRac prophage
							PROKKA_02776	2859895	2860278	384	KingRac prophage
