# Supplementary material for: Clonal interference and genomic repair during strain coexistence in the gut
Source: PLoS Genet. 2025 Jul 7;21(7):e1011777. doi: 10.1371/journal.pgen.1011777 (PMC12251178; doi:10.1371/journal.pgen.1011777)
Supplement: S7 Table — Bold indicates the region potentially transferred through KingRac transduction. (XLSX) [file pgen.1011777.s015.xlsx]

## Sheet: S7 Table
	S7 Table. List of mutations obtained from the Breseq output in strain A from mouse 7 at day 88 with potential HGT origin. Bold indicates the region potentially transferred through KingRac transduction.
	mouse	day	position	mutation	freq	annotation	gene	Description
	WT7	88	565333	C→T	0.419	pseudogene (267/279 nt)	exoD ←	pseudogene, DLP12 prophage; predicted exonuclease;Phage or Prophage Related
	WT7	88	565343	A→G	0.421	pseudogene (257/279 nt)	exoD ←	pseudogene, DLP12 prophage; predicted exonuclease;Phage or Prophage Related
	WT7	88	565387	C→T	0.474	pseudogene (213/279 nt)	exoD ←	pseudogene, DLP12 prophage; predicted exonuclease;Phage or Prophage Related
	WT7	88	565390	C→T	0.457	pseudogene (210/279 nt)	exoD ←	pseudogene, DLP12 prophage; predicted exonuclease;Phage or Prophage Related
	WT7	88	565428	T→C	0.488	pseudogene (172/279 nt)	exoD ←	pseudogene, DLP12 prophage; predicted exonuclease;Phage or Prophage Related
	WT7	88	565437	T→C	0.498	pseudogene (163/279 nt)	exoD ←	pseudogene, DLP12 prophage; predicted exonuclease;Phage or Prophage Related
	WT7	88	565468	G→A	0.512	pseudogene (132/279 nt)	exoD ←	pseudogene, DLP12 prophage; predicted exonuclease;Phage or Prophage Related
	WT7	88	565505	C→T	0.415	pseudogene (95/279 nt)	exoD ←	pseudogene, DLP12 prophage; predicted exonuclease;Phage or Prophage Related
	WT7	88	565549	T→C	0.251	pseudogene (51/279 nt)	exoD ←	pseudogene, DLP12 prophage; predicted exonuclease;Phage or Prophage Related
	WT7	88	565555	T→G	0.249	pseudogene (45/279 nt)	exoD ←	pseudogene, DLP12 prophage; predicted exonuclease;Phage or Prophage Related
	WT7	88	565579	T→C	0.198	pseudogene (21/279 nt)	exoD ←	pseudogene, DLP12 prophage; predicted exonuclease;Phage or Prophage Related
	WT7	88	1339235	A→C	1	I218I (ATA→ATC)	yciM →	TPR‑repeats‑containing protein
	WT7	88	1339290	C→T	1	L237L (CTG→TTG)	yciM →	TPR‑repeats‑containing protein
	WT7	88	1339400	G→A	1	Q273Q (CAG→CAA)	yciM →	TPR‑repeats‑containing protein
	WT7	88	1339403	T→C	1	R274R (CGT→CGC)	yciM →	TPR‑repeats‑containing protein
	WT7	88	1339622	G→A	1	E347E (GAG→GAA)	yciM →	TPR‑repeats‑containing protein
	WT7	88	1339649	T→C	1	R356R (CGT→CGC)	yciM →	TPR‑repeats‑containing protein
	WT7	88	1339764	(A)8→7	1	intergenic (+13/‑181)	yciM → / → pyrF	TPR‑repeats‑containing protein/orotidine‑5'‑phosphate decarboxylase
	WT7	88	1339768	G→T	1	intergenic (+17/‑177)	yciM → / → pyrF	TPR‑repeats‑containing protein/orotidine‑5'‑phosphate decarboxylase
	WT7	88	1339789	A→G	1	intergenic (+38/‑156)	yciM → / → pyrF	TPR‑repeats‑containing protein/orotidine‑5'‑phosphate decarboxylase
	WT7	88	1339795	A→G	1	intergenic (+44/‑150)	yciM → / → pyrF	TPR‑repeats‑containing protein/orotidine‑5'‑phosphate decarboxylase
	WT7	88	1339847	G→A	1	intergenic (+96/‑98)	yciM → / → pyrF	TPR‑repeats‑containing protein/orotidine‑5'‑phosphate decarboxylase
	WT7	88	1340035	G→T	1	A31S (GCC→TCC)	pyrF →	orotidine‑5'‑phosphate decarboxylase
	WT7	88	1340175	C→T	1	I77I (ATC→ATT)	pyrF →	orotidine‑5'‑phosphate decarboxylase
	WT7	88	1340178	C→T	1	P78P (CCC→CCT)	pyrF →	orotidine‑5'‑phosphate decarboxylase
	WT7	88	1340187	A→T	1	A81A (GCA→GCT)	pyrF →	orotidine‑5'‑phosphate decarboxylase
	WT7	88	1341002	C→T	1	G107G (GGC→GGT)	yciH →	initiation factor function partial mimic, SUI1 family
	WT7	88	1341052	T→C	1	intergenic (+44/+82)	yciH → / ← osmB	initiation factor function partial mimic, SUI1 family/lipoprotein
	WT7	88	1341056	C→T	1	intergenic (+48/+78)	yciH → / ← osmB	initiation factor function partial mimic, SUI1 family/lipoprotein
	WT7	88	1341164	T→A	1	G63G (GGA→GGT)	osmB ←	lipoprotein
	WT7	88	1341304	2 bp→GG	1	coding (48‑49/219 nt)	osmB ←	lipoprotein
	WT7	88	1341420	T→C	1	intergenic (‑68/+201)	osmB ← / ← yciT	lipoprotein/global regulator of transcription; DeoR family
	WT7	88	1341641	T→C	1	I244V (ATT→GTT)	yciT ←	global regulator of transcription; DeoR family
	WT7	88	1341843	A→G	1	F176F (TTT→TTC)	yciT ←	global regulator of transcription; DeoR family
	WT7	88	1341897	C→T	1	V158V (GTG→GTA)	yciT ←	global regulator of transcription; DeoR family
	WT7	88	1341900	C→T	1	Q157Q (CAG→CAA)	yciT ←	global regulator of transcription; DeoR family
	WT7	88	1341903	T→C	1	Q156Q (CAA→CAG)	yciT ←	global regulator of transcription; DeoR family
	WT7	88	1341954	A→G	1	Y139Y (TAT→TAC)	yciT ←	global regulator of transcription; DeoR family
	WT7	88	1341975	A→G	1	V132V (GTT→GTC)	yciT ←	global regulator of transcription; DeoR family
	WT7	88	1342008	G→A	1	I121I (ATC→ATT)	yciT ←	global regulator of transcription; DeoR family
	WT7	88	1342023	C→T	1	T116T (ACG→ACA)	yciT ←	global regulator of transcription; DeoR family
	WT7	88	1342050	C→T	1	E107E (GAG→GAA)	yciT ←	global regulator of transcription; DeoR family
	WT7	88	1342071	T→C	1	L100L (CTA→CTG)	yciT ←	global regulator of transcription; DeoR family
	WT7	88	1342086	G→A	1	G95G (GGC→GGT)	yciT ←	global regulator of transcription; DeoR family
	WT7	88	1342125	C→T	1	S82S (TCG→TCA)	yciT ←	global regulator of transcription; DeoR family
	WT7	88	1342209	A→T	1	A54A (GCT→GCA)	yciT ←	global regulator of transcription; DeoR family
	WT7	88	1342251	T→G	1	T40T (ACA→ACC)	yciT ←	global regulator of transcription; DeoR family
	WT7	88	1342400	T→A	1	intergenic (‑30/+60)	yciT ← / ← yciZ	global regulator of transcription; DeoR family/hypothetical protein
	WT7	88	1342657	G→T	1	intergenic (‑24/+124)	yciZ ← / ← gmr	hypothetical protein/cyclic‑di‑GMP phosphodiesterase; csgD regulator; modulator of Rnase II stability
	WT7	88	1342660	(G)5→4	1	intergenic (‑27/+121)	yciZ ← / ← gmr	hypothetical protein/cyclic‑di‑GMP phosphodiesterase; csgD regulator; modulator of Rnase II stability
	WT7	88	1343294	T→A	1	I491I (ATA→ATT)	gmr ←	cyclic‑di‑GMP phosphodiesterase; csgD regulator; modulator of Rnase II stability
	WT7	88	1343297	G→A	1	G490G (GGC→GGT)	gmr ←	cyclic‑di‑GMP phosphodiesterase; csgD regulator; modulator of Rnase II stability
	WT7	88	1343315	T→C	1	A484A (GCA→GCG)	gmr ←	cyclic‑di‑GMP phosphodiesterase; csgD regulator; modulator of Rnase II stability
	WT7	88	1343822	C→G	1	G315G (GGG→GGC)	gmr ←	cyclic‑di‑GMP phosphodiesterase; csgD regulator; modulator of Rnase II stability
	WT7	88	1344193	A→G	1	C192R (TGT→CGT)	gmr ←	cyclic‑di‑GMP phosphodiesterase; csgD regulator; modulator of Rnase II stability
	WT7	88	1344308	C→G	1	G153G (GGG→GGC)	gmr ←	cyclic‑di‑GMP phosphodiesterase; csgD regulator; modulator of Rnase II stability
	WT7	88	1344335	T→A	1	T144T (ACA→ACT)	gmr ←	cyclic‑di‑GMP phosphodiesterase; csgD regulator; modulator of Rnase II stability
	WT7	88	1345056	A→G	1	T627T (ACT→ACC)	rnb ←	ribonuclease II
	WT7	88	1345077	C→T	1	V620V (GTG→GTA)	rnb ←	ribonuclease II
	WT7	88	1345148	C→T	1	V597M (GTG→ATG)	rnb ←	ribonuclease II
	WT7	88	1345203	A→C	1	V578V (GTT→GTG)	rnb ←	ribonuclease II
	WT7	88	1345242	T→C	1	A565A (GCA→GCG)	rnb ←	ribonuclease II
	WT7	88	1345299	A→G	1	G546G (GGT→GGC)	rnb ←	ribonuclease II
	WT7	88	1345566	G→A	1	D457D (GAC→GAT)	rnb ←	ribonuclease II
	WT7	88	1346439	T→C	1	A166A (GCA→GCG)	rnb ←	ribonuclease II
	WT7	88	1346469	A→G	1	D156D (GAT→GAC)	rnb ←	ribonuclease II
	WT7	88	1346502	T→A	1	A145A (GCA→GCT)	rnb ←	ribonuclease II
	WT7	88	1346670	C→T	1	K89K (AAG→AAA)	rnb ←	ribonuclease II
	WT7	88	1347182	C→T	1	R317H (CGC→CAC)	yciW ←	putative oxidoreductase
	WT7	88	1347237	T→G	1	M299L (ATG→CTG)	yciW ←	putative oxidoreductase
	WT7	88	1347243	T→G	1	T297P (ACC→CCC)	yciW ←	putative oxidoreductase
	WT7	88	1347282	T→C	1	T284A (ACC→GCC)	yciW ←	putative oxidoreductase
	WT7	88	1347310	A→C	1	R274R (CGT→CGG)	yciW ←	putative oxidoreductase
	WT7	88	1347336	G→T	1	Q266K (CAG→AAG)	yciW ←	putative oxidoreductase
	WT7	88	1347355	2 bp→AA	1	coding (776‑777/1128 nt)	yciW ←	putative oxidoreductase
	WT7	88	1347364	G→A	1	S256S (AGC→AGT)	yciW ←	putative oxidoreductase
	WT7	88	1347377	T→C	1	K252R (AAG→AGG)	yciW ←	putative oxidoreductase
	WT7	88	1347416	A→G	1	I239T (ATA→ACA)	yciW ←	putative oxidoreductase
	WT7	88	1347442	A→T	1	T230T (ACT→ACA)	yciW ←	putative oxidoreductase
	WT7	88	1347459	G→A	1	H225Y (CAC→TAC)	yciW ←	putative oxidoreductase
	WT7	88	1347504	A→T	1	L210I (TTA→ATA)	yciW ←	putative oxidoreductase
	WT7	88	1347547	C→T	1	E195E (GAG→GAA)	yciW ←	putative oxidoreductase
	WT7	88	1347553	C→A	1	G193G (GGG→GGT)	yciW ←	putative oxidoreductase
	WT7	88	1347574	A→G	1	H186H (CAT→CAC)	yciW ←	putative oxidoreductase
	WT7	88	1347604	T→G	1	T176T (ACA→ACC)	yciW ←	putative oxidoreductase
	WT7	88	1347641	C→T	1	S164N (AGC→AAC)	yciW ←	putative oxidoreductase
	WT7	88	1347660	A→C	1	W158G (TGG→GGG)	yciW ←	putative oxidoreductase
	WT7	88	1347762	G→T	1	R124R (CGG→AGG)	yciW ←	putative oxidoreductase
	WT7	88	1347769	A→G	1	S121S (AGT→AGC)	yciW ←	putative oxidoreductase
	WT7	88	1347780	T→A	1	T118S (ACC→TCC)	yciW ←	putative oxidoreductase
	WT7	88	1347871	C→A	1	S87S (TCG→TCT)	yciW ←	putative oxidoreductase
	WT7	88	1347934	A→T	1	D66E (GAT→GAA)	yciW ←	putative oxidoreductase
	WT7	88	1347949	A→G	1	R61R (CGT→CGC)	yciW ←	putative oxidoreductase
	WT7	88	1347959	T→A	1	D58V (GAC→GTC)	yciW ←	putative oxidoreductase
	WT7	88	1347979	G→A	1	A51A (GCC→GCT)	yciW ←	putative oxidoreductase
	WT7	88	1347993	2 bp→CA	1	coding (138‑139/1128 nt)	yciW ←	putative oxidoreductase
	WT7	88	1348012	T→C	1	L40L (CTA→CTG)	yciW ←	putative oxidoreductase
	WT7	88	1348071	T→C	1	T21A (ACG→GCG)	yciW ←	putative oxidoreductase
	WT7	88	1348256	+A	1	intergenic (‑125/+19)	yciW ← / ← fabI	putative oxidoreductase/enoyl‑[acyl‑carrier‑protein] reductase, NADH‑dependent
	WT7	88	1348258	C→A	1	intergenic (‑127/+17)	yciW ← / ← fabI	putative oxidoreductase/enoyl‑[acyl‑carrier‑protein] reductase, NADH‑dependent
	WT7	88	1348272	C→T	1	intergenic (‑141/+3)	yciW ← / ← fabI	putative oxidoreductase/enoyl‑[acyl‑carrier‑protein] reductase, NADH‑dependent
	WT7	88	1348283	G→A	1	L261L (CTG→TTG)	fabI ←	enoyl‑[acyl‑carrier‑protein] reductase, NADH‑dependent
	WT7	88	1348305	A→G	1	I253I (ATT→ATC)	fabI ←	enoyl‑[acyl‑carrier‑protein] reductase, NADH‑dependent
	WT7	88	1348380	A→G	1	S228S (TCT→TCC)	fabI ←	enoyl‑[acyl‑carrier‑protein] reductase, NADH‑dependent
	WT7	88	1349217	G→T	1	intergenic (‑154/+214)	fabI ← / ← ycjD	enoyl‑[acyl‑carrier‑protein] reductase, NADH‑dependent/hypothetical protein
	WT7	88	1349233	C→T	1	intergenic (‑170/+198)	fabI ← / ← ycjD	enoyl‑[acyl‑carrier‑protein] reductase, NADH‑dependent/hypothetical protein
	WT7	88	1349268	G→A	1	intergenic (‑205/+163)	fabI ← / ← ycjD	enoyl‑[acyl‑carrier‑protein] reductase, NADH‑dependent/hypothetical protein
	WT7	88	1349327	C→T	1	intergenic (‑264/+104)	fabI ← / ← ycjD	enoyl‑[acyl‑carrier‑protein] reductase, NADH‑dependent/hypothetical protein
	WT7	88	1349344	C→T	1	intergenic (‑281/+87)	fabI ← / ← ycjD	enoyl‑[acyl‑carrier‑protein] reductase, NADH‑dependent/hypothetical protein
	WT7	88	1349376	C→T	1	intergenic (‑313/+55)	fabI ← / ← ycjD	enoyl‑[acyl‑carrier‑protein] reductase, NADH‑dependent/hypothetical protein
	WT7	88	1349416	T→G	1	intergenic (‑353/+15)	fabI ← / ← ycjD	enoyl‑[acyl‑carrier‑protein] reductase, NADH‑dependent/hypothetical protein
	WT7	88	1349427	T→C	1	intergenic (‑364/+4)	fabI ← / ← ycjD	enoyl‑[acyl‑carrier‑protein] reductase, NADH‑dependent/hypothetical protein
	WT7	88	1349437	A→T	1	S116S (TCT→TCA)	ycjD ←	hypothetical protein
	WT7	88	1349471	T→A	1	N105I (AAT→ATT)	ycjD ←	hypothetical protein
	WT7	88	1349484	T→C	1	T101A (ACG→GCG)	ycjD ←	hypothetical protein
	WT7	88	1349511	T→G	1	N92H (AAT→CAT)	ycjD ←	hypothetical protein
	WT7	88	1349535	C→T	1	G84S (GGC→AGC)	ycjD ←	hypothetical protein
	WT7	88	1349565	A→T	1	S74T (TCC→ACC)	ycjD ←	hypothetical protein
	WT7	88	1349581	T→C	1	L68L (TTA→TTG)	ycjD ←	hypothetical protein
	WT7	88	1349617	A→G	1	R56R (CGT→CGC)	ycjD ←	hypothetical protein
	WT7	88	1349659	T→C	1	P42P (CCA→CCG)	ycjD ←	hypothetical protein
	WT7	88	1349688	T→C	1	S33G (AGT→GGT)	ycjD ←	hypothetical protein
	WT7	88	1349770	A→T	1	I5I (ATT→ATA)	ycjD ←	hypothetical protein
	WT7	88	1349779	T→C	1	I2M (ATA→ATG)	ycjD ←	hypothetical protein
	WT7	88	1349808	T→C	1	intergenic (‑24/+44)	ycjD ← / ← sapF	hypothetical protein/antimicrobial peptide transport ABC system ATP‑binding protein
	WT7	88	1349825	A→G	1	intergenic (‑41/+27)	ycjD ← / ← sapF	hypothetical protein/antimicrobial peptide transport ABC system ATP‑binding protein
	WT7	88	1349879	C→T	1	T260T (ACG→ACA)	sapF ←	antimicrobial peptide transport ABC system ATP‑binding protein
	WT7	88	1349888	C→T	1	E257E (GAG→GAA)	sapF ←	antimicrobial peptide transport ABC system ATP‑binding protein
	WT7	88	1349897	A→G	1	H254H (CAT→CAC)	sapF ←	antimicrobial peptide transport ABC system ATP‑binding protein
	WT7	88	1349900	A→C	1	G253G (GGT→GGG)	sapF ←	antimicrobial peptide transport ABC system ATP‑binding protein
	WT7	88	1351326	G→A	1	G109G (GGC→GGT)	sapD ←	antimicrobial peptide transport ABC system ATP‑binding protein
	WT7	88	1352165	G→T	1	L126L (CTC→CTA)	sapC ←	antimicrobial peptide transport ABC transporter permease
	WT7	88	1352174	T→C	1	T123T (ACA→ACG)	sapC ←	antimicrobial peptide transport ABC transporter permease
	WT7	88	1353300	C→T	1	P65P (CCG→CCA)	sapB ←	antimicrobial peptide transport ABC transporter permease
	WT7	88	1353348	G→A	1	N49N (AAC→AAT)	sapB ←	antimicrobial peptide transport ABC transporter permease
	WT7	88	1353399	A→G	1	H32H (CAT→CAC)	sapB ←	antimicrobial peptide transport ABC transporter permease
	WT7	88	1353402	A→T	1	P31P (CCT→CCA)	sapB ←	antimicrobial peptide transport ABC transporter permease
	WT7	88	1353405	G→A	1	T30T (ACC→ACT)	sapB ←	antimicrobial peptide transport ABC transporter permease
	WT7	88	1353420	G→A	1	S25S (AGC→AGT)	sapB ←	antimicrobial peptide transport ABC transporter permease
	WT7	88	1353453	G→A	1	V14V (GTC→GTT)	sapB ←	antimicrobial peptide transport ABC transporter permease
	WT7	88	1353497	T→C	1	K546K (AAA→AAG)	sapA ←	antimicrobial peptide transport ABC transporter periplasmic binding protein
	WT7	88	1353680	C→T	1	A485A (GCG→GCA)	sapA ←	antimicrobial peptide transport ABC transporter periplasmic binding protein
	WT7	88	1353695	A→G	1	S480S (TCT→TCC)	sapA ←	antimicrobial peptide transport ABC transporter periplasmic binding protein
	WT7	88	1353713	T→C	1	V474V (GTA→GTG)	sapA ←	antimicrobial peptide transport ABC transporter periplasmic binding protein
	WT7	88	1353758	C→T	1	S459S (TCG→TCA)	sapA ←	antimicrobial peptide transport ABC transporter periplasmic binding protein
	WT7	88	1353785	C→A	1	P450P (CCG→CCT)	sapA ←	antimicrobial peptide transport ABC transporter periplasmic binding protein
	WT7	88	1354057	T→C	1	N360D (AAT→GAT)	sapA ←	antimicrobial peptide transport ABC transporter periplasmic binding protein
	WT7	88	1354256	A→G	1	P293P (CCT→CCC)	sapA ←	antimicrobial peptide transport ABC transporter periplasmic binding protein
	WT7	88	1354340	C→A	1	G265G (GGG→GGT)	sapA ←	antimicrobial peptide transport ABC transporter periplasmic binding protein
	WT7	88	1354343	G→A	1	T264T (ACC→ACT)	sapA ←	antimicrobial peptide transport ABC transporter periplasmic binding protein
	WT7	88	1354394	T→C	1	V247V (GTA→GTG)	sapA ←	antimicrobial peptide transport ABC transporter periplasmic binding protein
	WT7	88	1355060	A→G	1	S25S (TCT→TCC)	sapA ←	antimicrobial peptide transport ABC transporter periplasmic binding protein
	WT7	88	1355251	A→G	1	intergenic (‑117/+196)	sapA ← / ← ymjA	antimicrobial peptide transport ABC transporter periplasmic binding protein/hypothetical protein
	WT7	88	1355386	A→G	1	intergenic (‑252/+61)	sapA ← / ← ymjA	antimicrobial peptide transport ABC transporter periplasmic binding protein/hypothetical protein
	WT7	88	1355445	C→A	1	intergenic (‑311/+2)	sapA ← / ← ymjA	antimicrobial peptide transport ABC transporter periplasmic binding protein/hypothetical protein
	WT7	88	1355615	C→G	1	E26D (GAG→GAC)	ymjA ←	hypothetical protein
	WT7	88	1355787	G→A	1	intergenic (‑95/+39)	ymjA ← / ← puuP	hypothetical protein/putrescine importer
	WT7	88	1355811	C→G	1	intergenic (‑119/+15)	ymjA ← / ← puuP	hypothetical protein/putrescine importer
	WT7	88	1355835	A→G	1	S459S (AGT→AGC)	puuP ←	putrescine importer
	WT7	88	1355841	C→T	1	P457P (CCG→CCA)	puuP ←	putrescine importer
	WT7	88	1355856	A→T	1	D452E (GAT→GAA)	puuP ←	putrescine importer
	WT7	88	1355859	A→G	1	Y451Y (TAT→TAC)	puuP ←	putrescine importer
	WT7	88	1355864	A→G	1	L450L (TTG→CTG)	puuP ←	putrescine importer
	WT7	88	1355898	T→C	1	L438L (TTA→TTG)	puuP ←	putrescine importer
	WT7	88	1355934	G→C	1	L426L (CTC→CTG)	puuP ←	putrescine importer
	WT7	88	1355937	T→C	1	T425T (ACA→ACG)	puuP ←	putrescine importer
	WT7	88	1355943	T→C	1	S423S (TCA→TCG)	puuP ←	putrescine importer
	WT7	88	1355946	C→G	1	T422T (ACG→ACC)	puuP ←	putrescine importer
	WT7	88	1355949	T→G	1	S421S (TCA→TCC)	puuP ←	putrescine importer
	WT7	88	1355951	2 bp→CT	1	coding (1260‑1261/1386 nt)	puuP ←	putrescine importer
	WT7	88	1355963	C→T	1	V417I (GTT→ATT)	puuP ←	putrescine importer
	WT7	88	1355973	A→G	1	G413G (GGT→GGC)	puuP ←	putrescine importer
	WT7	88	1356003	C→T	1	L403L (CTG→CTA)	puuP ←	putrescine importer
	WT7	88	1356005	2 bp→AT	1	coding (1206‑1207/1386 nt)	puuP ←	putrescine importer
	WT7	88	1356021	A→T	1	D397E (GAT→GAA)	puuP ←	putrescine importer
	WT7	88	1356048	A→G	1	R388R (CGT→CGC)	puuP ←	putrescine importer
	WT7	88	1356060	A→G	1	H384H (CAT→CAC)	puuP ←	putrescine importer
	WT7	88	1356063	A→G	1	N383N (AAT→AAC)	puuP ←	putrescine importer
	WT7	88	1356066	A→G	1	F382F (TTT→TTC)	puuP ←	putrescine importer
	WT7	88	1356078	A→G	1	N378N (AAT→AAC)	puuP ←	putrescine importer
	WT7	88	1356081	C→A	1	V377V (GTG→GTT)	puuP ←	putrescine importer
	WT7	88	1356096	C→T	1	V372V (GTG→GTA)	puuP ←	putrescine importer
	WT7	88	1356101	2 bp→AC	1	coding (1110‑1111/1386 nt)	puuP ←	putrescine importer
	WT7	88	1356105	A→G	1	G369G (GGT→GGC)	puuP ←	putrescine importer
	WT7	88	1356158	A→T	1	L352M (TTG→ATG)	puuP ←	putrescine importer
	WT7	88	1356186	G→C	1	L342L (CTC→CTG)	puuP ←	putrescine importer
	WT7	88	1356207	T→C	1	P335P (CCA→CCG)	puuP ←	putrescine importer
	WT7	88	1356210	G→A	1	H334H (CAC→CAT)	puuP ←	putrescine importer
	WT7	88	1356249	A→G	1	R321R (CGT→CGC)	puuP ←	putrescine importer
	WT7	88	1356273	C→T	1	S313S (TCG→TCA)	puuP ←	putrescine importer
	WT7	88	1356291	A→G	1	A307A (GCT→GCC)	puuP ←	putrescine importer
	WT7	88	1356303	G→C	1	A303A (GCC→GCG)	puuP ←	putrescine importer
	WT7	88	1356330	G→A	1	L294L (CTC→CTT)	puuP ←	putrescine importer
	WT7	88	1356348	G→C	1	L288L (CTC→CTG)	puuP ←	putrescine importer
	WT7	88	1356354	G→A	1	G286G (GGC→GGT)	puuP ←	putrescine importer
	WT7	88	1356366	C→G	1	L282L (CTG→CTC)	puuP ←	putrescine importer
	WT7	88	1356369	C→T	1	A281A (GCG→GCA)	puuP ←	putrescine importer
	WT7	88	1356390	A→G	1	D274D (GAT→GAC)	puuP ←	putrescine importer
	WT7	88	1356396	A→G	1	D272D (GAT→GAC)	puuP ←	putrescine importer
	WT7	88	1356465	A→G	1	G249G (GGT→GGC)	puuP ←	putrescine importer
	WT7	88	1356471	G→T	1	V247V (GTC→GTA)	puuP ←	putrescine importer
	WT7	88	1356561	G→C	1	S217S (TCC→TCG)	puuP ←	putrescine importer
	WT7	88	1356582	C→A	1	G210G (GGG→GGT)	puuP ←	putrescine importer
	WT7	88	1356678	T→C	1	V178V (GTA→GTG)	puuP ←	putrescine importer
	WT7	88	1356858	G→A	1	V118V (GTC→GTT)	puuP ←	putrescine importer
	WT7	88	1356864	A→G	1	I116I (ATT→ATC)	puuP ←	putrescine importer
	WT7	88	1356870	C→T	1	P114P (CCG→CCA)	puuP ←	putrescine importer
	WT7	88	1356894	C→T	1	S106S (TCG→TCA)	puuP ←	putrescine importer
	WT7	88	1356927	G→A	1	N95N (AAC→AAT)	puuP ←	putrescine importer
	WT7	88	1357017	A→G	1	G65G (GGT→GGC)	puuP ←	putrescine importer
	WT7	88	1357128	C→T	1	V28V (GTG→GTA)	puuP ←	putrescine importer
	WT7	88	1357253	G→A	1	intergenic (‑42/+261)	puuP ← / ← puuA	putrescine importer/gamma‑Glu‑putrescine synthase
	WT7	88	1357333	T→A	1	intergenic (‑122/+181)	puuP ← / ← puuA	putrescine importer/gamma‑Glu‑putrescine synthase
	WT7	88	1357418	C→T	1	intergenic (‑207/+96)	puuP ← / ← puuA	putrescine importer/gamma‑Glu‑putrescine synthase
	WT7	88	1357507	A→T	1	intergenic (‑296/+7)	puuP ← / ← puuA	putrescine importer/gamma‑Glu‑putrescine synthase
	WT7	88	1357512	T→A	1	intergenic (‑301/+2)	puuP ← / ← puuA	putrescine importer/gamma‑Glu‑putrescine synthase
	WT7	88	1357601	G→C	1	V444V (GTC→GTG)	puuA ←	gamma‑Glu‑putrescine synthase
	WT7	88	1357610	G→A	1	F441F (TTC→TTT)	puuA ←	gamma‑Glu‑putrescine synthase
	WT7	88	1357613	G→C	1	R440R (CGC→CGG)	puuA ←	gamma‑Glu‑putrescine synthase
	WT7	88	1357685	A→G	1	F416F (TTT→TTC)	puuA ←	gamma‑Glu‑putrescine synthase
	WT7	88	1357970	C→T	1	S321S (TCG→TCA)	puuA ←	gamma‑Glu‑putrescine synthase
	WT7	88	1357973	C→T	1	S320S (TCG→TCA)	puuA ←	gamma‑Glu‑putrescine synthase
	WT7	88	1358063	A→G	1	N290N (AAT→AAC)	puuA ←	gamma‑Glu‑putrescine synthase
	WT7	88	1358183	T→C	1	A250A (GCA→GCG)	puuA ←	gamma‑Glu‑putrescine synthase
	WT7	88	1358219	A→G	1	T238T (ACT→ACC)	puuA ←	gamma‑Glu‑putrescine synthase
	WT7	88	1358258	C→T	1	E225E (GAG→GAA)	puuA ←	gamma‑Glu‑putrescine synthase
	WT7	88	1358261	A→G	1	A224A (GCT→GCC)	puuA ←	gamma‑Glu‑putrescine synthase
	WT7	88	1358270	G→A	1	G221G (GGC→GGT)	puuA ←	gamma‑Glu‑putrescine synthase
	WT7	88	1358273	A→G	1	D220D (GAT→GAC)	puuA ←	gamma‑Glu‑putrescine synthase
	WT7	88	1358276	T→G	1	A219A (GCA→GCC)	puuA ←	gamma‑Glu‑putrescine synthase
	WT7	88	1358279	C→G	1	P218P (CCG→CCC)	puuA ←	gamma‑Glu‑putrescine synthase
	WT7	88	1358285	C→T	1	L216L (CTG→TTA)	puuA ←	gamma‑Glu‑putrescine synthase
	WT7	88	1358287	G→A	1	L216L (CTG→TTA)	puuA ←	gamma‑Glu‑putrescine synthase
	WT7	88	1358324	G→A	1	D203D (GAC→GAT)	puuA ←	gamma‑Glu‑putrescine synthase
	WT7	88	1358390	A→G	1	P181P (CCT→CCC)	puuA ←	gamma‑Glu‑putrescine synthase
	WT7	88	1358432	G→A	1	R167R (CGC→CGT)	puuA ←	gamma‑Glu‑putrescine synthase
	WT7	88	1358468	G→A	1	V155V (GTC→GTT)	puuA ←	gamma‑Glu‑putrescine synthase
	WT7	88	1358492	C→T	1	L147L (CTG→CTA)	puuA ←	gamma‑Glu‑putrescine synthase
	WT7	88	1358609	A→G	1	T108T (ACT→ACC)	puuA ←	gamma‑Glu‑putrescine synthase
	WT7	88	1358636	G→A	1	T99T (ACC→ACT)	puuA ←	gamma‑Glu‑putrescine synthase
	WT7	88	1358672	T→C	1	A87A (GCA→GCG)	puuA ←	gamma‑Glu‑putrescine synthase
	WT7	88	1358711	T→C	1	V74V (GTA→GTG)	puuA ←	gamma‑Glu‑putrescine synthase
	WT7	88	1358741	G→C	1	L64M (CTC→TTG)	puuA ←	gamma‑Glu‑putrescine synthase
	WT7	88	1358743	G→A	1	L64M (CTC→TTG)	puuA ←	gamma‑Glu‑putrescine synthase
	WT7	88	1358765	A→G	1	I56I (ATT→ATC)	puuA ←	gamma‑Glu‑putrescine synthase
	WT7	88	1358771	C→T	1	K54K (AAG→AAA)	puuA ←	gamma‑Glu‑putrescine synthase
	WT7	88	1358792	T→C	1	L47L (TTA→TTG)	puuA ←	gamma‑Glu‑putrescine synthase
	WT7	88	1358798	G→A	1	T45T (ACC→ACT)	puuA ←	gamma‑Glu‑putrescine synthase
	WT7	88	1359101	G→C	1	intergenic (‑169/‑43)	puuA ← / → puuD	gamma‑Glu‑putrescine synthase/gamma‑Glu‑GABA hydrolase
	WT7	88	1359254	T→C	1	H37H (CAT→CAC)	puuD →	gamma‑Glu‑GABA hydrolase
	WT7	88	1359269	T→A	1	P42P (CCT→CCA)	puuD →	gamma‑Glu‑GABA hydrolase
	WT7	88	1359438	A→T	1	I99L (ATA→TTA)	puuD →	gamma‑Glu‑GABA hydrolase
	WT7	88	1359497	A→G	1	Q118Q (CAA→CAG)	puuD →	gamma‑Glu‑GABA hydrolase
	WT7	88	1359689	A→G	1	L182L (CTA→CTG)	puuD →	gamma‑Glu‑GABA hydrolase
	WT7	88	1359695	A→G	1	G184G (GGA→GGG)	puuD →	gamma‑Glu‑GABA hydrolase
	WT7	88	1360201	T→C	1	G89G (GGT→GGC)	puuR →	DNA‑binding transcriptional repressor for the puu divergon
	WT7	88	1360333	T→A	1	T133T (ACT→ACA)	puuR →	DNA‑binding transcriptional repressor for the puu divergon
	WT7	88	1360420	C→A	1	I162I (ATC→ATA)	puuR →	DNA‑binding transcriptional repressor for the puu divergon
	WT7	88	1360953	A→G	1	M63V (ATG→GTG)	puuC →	gamma‑Glu‑gamma‑aminobutyraldehyde dehydrogenase, NAD(P)H‑dependent
	WT7	88	1361447	C→G	1	A227A (GCC→GCG)	puuC →	gamma‑Glu‑gamma‑aminobutyraldehyde dehydrogenase, NAD(P)H‑dependent
	WT7	88	1361589	A→C	1	I275L (ATC→CTC)	puuC →	gamma‑Glu‑gamma‑aminobutyraldehyde dehydrogenase, NAD(P)H‑dependent
	WT7	88	1361600	T→C	1	A278A (GCT→GCC)	puuC →	gamma‑Glu‑gamma‑aminobutyraldehyde dehydrogenase, NAD(P)H‑dependent
	WT7	88	1361603	C→T	1	D279D (GAC→GAT)	puuC →	gamma‑Glu‑gamma‑aminobutyraldehyde dehydrogenase, NAD(P)H‑dependent
	WT7	88	1361606	C→T	1	C280C (TGC→TGT)	puuC →	gamma‑Glu‑gamma‑aminobutyraldehyde dehydrogenase, NAD(P)H‑dependent
	WT7	88	1361613	T→C	1	L283L (TTG→CTG)	puuC →	gamma‑Glu‑gamma‑aminobutyraldehyde dehydrogenase, NAD(P)H‑dependent
	WT7	88	1361619	C→A	1	Q285K (CAG→AAA)	puuC →	gamma‑Glu‑gamma‑aminobutyraldehyde dehydrogenase, NAD(P)H‑dependent
	WT7	88	1361621	G→A	1	Q285K (CAG→AAA)	puuC →	gamma‑Glu‑gamma‑aminobutyraldehyde dehydrogenase, NAD(P)H‑dependent
	WT7	88	1361639	A→C	1	A291A (GCA→GCC)	puuC →	gamma‑Glu‑gamma‑aminobutyraldehyde dehydrogenase, NAD(P)H‑dependent
	WT7	88	1361648	T→C	1	I294I (ATT→ATC)	puuC →	gamma‑Glu‑gamma‑aminobutyraldehyde dehydrogenase, NAD(P)H‑dependent
	WT7	88	1361663	A→C	1	G299G (GGA→GGC)	puuC →	gamma‑Glu‑gamma‑aminobutyraldehyde dehydrogenase, NAD(P)H‑dependent
	WT7	88	1361687	2 bp→TT	1	coding (921‑922/1488 nt)	puuC →	gamma‑Glu‑gamma‑aminobutyraldehyde dehydrogenase, NAD(P)H‑dependent
	WT7	88	1361840	G→T	1	R358R (CGG→CGT)	puuC →	gamma‑Glu‑gamma‑aminobutyraldehyde dehydrogenase, NAD(P)H‑dependent
	WT7	88	1361843	A→G	1	E359E (GAA→GAG)	puuC →	gamma‑Glu‑gamma‑aminobutyraldehyde dehydrogenase, NAD(P)H‑dependent
	WT7	88	1361850	A→G	1	S362G (AGC→GGC)	puuC →	gamma‑Glu‑gamma‑aminobutyraldehyde dehydrogenase, NAD(P)H‑dependent
	WT7	88	1361865	T→C	1	L367L (TTG→CTG)	puuC →	gamma‑Glu‑gamma‑aminobutyraldehyde dehydrogenase, NAD(P)H‑dependent
	WT7	88	1361868	T→C	1	L368L (TTG→CTG)	puuC →	gamma‑Glu‑gamma‑aminobutyraldehyde dehydrogenase, NAD(P)H‑dependent
	WT7	88	1361876	C→T	1	G370G (GGC→GGT)	puuC →	gamma‑Glu‑gamma‑aminobutyraldehyde dehydrogenase, NAD(P)H‑dependent
	WT7	88	1361885	C→T	1	A373A (GCC→GCT)	puuC →	gamma‑Glu‑gamma‑aminobutyraldehyde dehydrogenase, NAD(P)H‑dependent
	WT7	88	1361887	G→A	1	G374E (GGG→GAG)	puuC →	gamma‑Glu‑gamma‑aminobutyraldehyde dehydrogenase, NAD(P)H‑dependent
	WT7	88	1361933	G→T	1	P389P (CCG→CCT)	puuC →	gamma‑Glu‑gamma‑aminobutyraldehyde dehydrogenase, NAD(P)H‑dependent
	WT7	88	1361991	A→T	1	T409S (ACA→TCA)	puuC →	gamma‑Glu‑gamma‑aminobutyraldehyde dehydrogenase, NAD(P)H‑dependent
	WT7	88	1362002	A→C	1	E412D (GAA→GAC)	puuC →	gamma‑Glu‑gamma‑aminobutyraldehyde dehydrogenase, NAD(P)H‑dependent
	WT7	88	1362077	G→C	1	A437A (GCG→GCC)	puuC →	gamma‑Glu‑gamma‑aminobutyraldehyde dehydrogenase, NAD(P)H‑dependent
	WT7	88	1362092	A→T	1	R442R (CGA→CGT)	puuC →	gamma‑Glu‑gamma‑aminobutyraldehyde dehydrogenase, NAD(P)H‑dependent
	WT7	88	1362185	C→A	1	R473R (CGC→CGA)	puuC →	gamma‑Glu‑gamma‑aminobutyraldehyde dehydrogenase, NAD(P)H‑dependent
	WT7	88	1362218	T→C	1	T484T (ACT→ACC)	puuC →	gamma‑Glu‑gamma‑aminobutyraldehyde dehydrogenase, NAD(P)H‑dependent
	WT7	88	1362303	T→C	1	Y16Y (TAT→TAC)	puuB →	gamma‑Glu‑putrescine oxidase, FAD/NAD(P)‑binding
	WT7	88	1362306	A→G	1	A17A (GCA→GCG)	puuB →	gamma‑Glu‑putrescine oxidase, FAD/NAD(P)‑binding
	WT7	88	1362330	A→G	1	S25S (TCA→TCG)	puuB →	gamma‑Glu‑putrescine oxidase, FAD/NAD(P)‑binding
	WT7	88	1362333	2 bp→TT	1	coding (78‑79/1281 nt)	puuB →	gamma‑Glu‑putrescine oxidase, FAD/NAD(P)‑binding
	WT7	88	1362354	T→C	1	V33V (GTT→GTC)	puuB →	gamma‑Glu‑putrescine oxidase, FAD/NAD(P)‑binding
	WT7	88	1362378	C→T	1	S41S (TCC→TCT)	puuB →	gamma‑Glu‑putrescine oxidase, FAD/NAD(P)‑binding
	WT7	88	1362414	A→G	1	V53V (GTA→GTG)	puuB →	gamma‑Glu‑putrescine oxidase, FAD/NAD(P)‑binding
	WT7	88	1362423	C→T	1	L56L (CTC→CTT)	puuB →	gamma‑Glu‑putrescine oxidase, FAD/NAD(P)‑binding
	WT7	88	1362444	T→C	1	F63F (TTT→TTC)	puuB →	gamma‑Glu‑putrescine oxidase, FAD/NAD(P)‑binding
	WT7	88	1362456	G→A	1	G67G (GGG→GGA)	puuB →	gamma‑Glu‑putrescine oxidase, FAD/NAD(P)‑binding
	WT7	88	1362468	A→G	1	G71G (GGA→GGG)	puuB →	gamma‑Glu‑putrescine oxidase, FAD/NAD(P)‑binding
	WT7	88	1362515	G→A	1	S87N (AGC→AAC)	puuB →	gamma‑Glu‑putrescine oxidase, FAD/NAD(P)‑binding
	WT7	88	1362561	A→G	1	E102E (GAA→GAG)	puuB →	gamma‑Glu‑putrescine oxidase, FAD/NAD(P)‑binding
	WT7	88	1362567	T→C	1	G104G (GGT→GGC)	puuB →	gamma‑Glu‑putrescine oxidase, FAD/NAD(P)‑binding
	WT7	88	1362615	C→T	1	Y120Y (TAC→TAT)	puuB →	gamma‑Glu‑putrescine oxidase, FAD/NAD(P)‑binding
	WT7	88	1362618	C→T	1	R121R (CGC→CGT)	puuB →	gamma‑Glu‑putrescine oxidase, FAD/NAD(P)‑binding
	WT7	88	1362627	C→T	1	G124G (GGC→GGT)	puuB →	gamma‑Glu‑putrescine oxidase, FAD/NAD(P)‑binding
	WT7	88	1362654	G→A	1	Q133Q (CAG→CAA)	puuB →	gamma‑Glu‑putrescine oxidase, FAD/NAD(P)‑binding
	WT7	88	1362666	T→C	1	L137L (CTT→CTC)	puuB →	gamma‑Glu‑putrescine oxidase, FAD/NAD(P)‑binding
	WT7	88	1362714	2 bp→GC	1	coding (459‑460/1281 nt)	puuB →	gamma‑Glu‑putrescine oxidase, FAD/NAD(P)‑binding
	WT7	88	1362732	C→T	1	A159A (GCC→GCT)	puuB →	gamma‑Glu‑putrescine oxidase, FAD/NAD(P)‑binding
	WT7	88	1362741	T→C	1	R162R (CGT→CGC)	puuB →	gamma‑Glu‑putrescine oxidase, FAD/NAD(P)‑binding
	WT7	88	1362744	A→G	1	E163E (GAA→GAG)	puuB →	gamma‑Glu‑putrescine oxidase, FAD/NAD(P)‑binding
	WT7	88	1362747	A→C	1	V164V (GTA→GTC)	puuB →	gamma‑Glu‑putrescine oxidase, FAD/NAD(P)‑binding
	WT7	88	1362762	T→C	1	Y169Y (TAT→TAC)	puuB →	gamma‑Glu‑putrescine oxidase, FAD/NAD(P)‑binding
	WT7	88	1362765	C→T	1	T170T (ACC→ACT)	puuB →	gamma‑Glu‑putrescine oxidase, FAD/NAD(P)‑binding
	WT7	88	1362813	T→C	1	L186L (CTT→CTC)	puuB →	gamma‑Glu‑putrescine oxidase, FAD/NAD(P)‑binding
	WT7	88	1363178	A→C	1	D308A (GAC→GCC)	puuB →	gamma‑Glu‑putrescine oxidase, FAD/NAD(P)‑binding
	WT7	88	1363615	T→C	1	T14T (ACT→ACC)	puuE →	GABA aminotransferase, PLP‑dependent
	WT7	88	1364509	C→T	1	N312N (AAC→AAT)	puuE →	GABA aminotransferase, PLP‑dependent
	WT7	88	1364563	C→T	1	L330L (CTC→CTT)	puuE →	GABA aminotransferase, PLP‑dependent
	WT7	88	1365363	A→G	1	Y192H (TAC→CAC)	pspF ←	DNA‑binding transcriptional activator
	WT7	88	1365529	T→C	1	Q136Q (CAA→CAG)	pspF ←	DNA‑binding transcriptional activator
	WT7	88	1366306	G→A	1	E68E (GAG→GAA)	pspA →	regulatory protein for phage‑shock‑protein operon
	WT7	88	1366828	A→G	1	S2G (AGC→GGC)	pspB →	DNA‑binding transcriptional regulator of psp operon
	WT7	88	1368148	C→T	1	intergenic (+121/‑92)	pspE → / → ycjM	thiosulfate:cyanide sulfurtransferase (rhodanese)/putative glucosyltransferase
	WT7	88	1368958	C→A	1	T240K (ACA→AAA)	ycjM →	putative glucosyltransferase
	WT7	88	1369457	C→T	1	I406I (ATC→ATT)	ycjM →	putative glucosyltransferase
	WT7	88	1369460	T→C	1	L407L (CTT→CTC)	ycjM →	putative glucosyltransferase
	WT7	88	1369721	T→C	1	I494I (ATT→ATC)	ycjM →	putative glucosyltransferase
	WT7	88	1369753	C→A	1	P505Q (CCA→CAA)	ycjM →	putative glucosyltransferase
	WT7	88	1369974	A→C	1	S14S (TCA→TCC)	ycjN →	putative sugar transporter subunit: periplasmic‑binding component of ABC superfamily
	WT7	88	1370644	A→G	1	T238A (ACT→GCT)	ycjN →	putative sugar transporter subunit: periplasmic‑binding component of ABC superfamily
	WT7	88	1370877	A→T	1	A315A (GCA→GCT)	ycjN →	putative sugar transporter subunit: periplasmic‑binding component of ABC superfamily
	WT7	88	1370970	G→T	1	V346V (GTG→GTT)	ycjN →	putative sugar transporter subunit: periplasmic‑binding component of ABC superfamily
	WT7	88	1370973	G→C	1	V347V (GTG→GTC)	ycjN →	putative sugar transporter subunit: periplasmic‑binding component of ABC superfamily
	WT7	88	1371063	T→C	1	V377V (GTT→GTC)	ycjN →	putative sugar transporter subunit: periplasmic‑binding component of ABC superfamily
	WT7	88	1371069	C→T	1	G379G (GGC→GGT)	ycjN →	putative sugar transporter subunit: periplasmic‑binding component of ABC superfamily
	WT7	88	1371129	T→C	1	S399S (AGT→AGC)	ycjN →	putative sugar transporter subunit: periplasmic‑binding component of ABC superfamily
	WT7	88	1371132	A→C	1	S400S (TCA→TCC)	ycjN →	putative sugar transporter subunit: periplasmic‑binding component of ABC superfamily
	WT7	88	1371169	T→C	1	S413P (TCT→CCT)	ycjN →	putative sugar transporter subunit: periplasmic‑binding component of ABC superfamily
	WT7	88	1371172	3 bp→GGC	1	coding (1240‑1242/1293 nt)	ycjN →	putative sugar transporter subunit: periplasmic‑binding component of ABC superfamily
	WT7	88	1371198	A→G	1	K422K (AAA→AAG)	ycjN →	putative sugar transporter subunit: periplasmic‑binding component of ABC superfamily
	WT7	88	1371323	C→T	1	G26G (GGC→GGT)	ycjO →	putative sugar transporter subunit: membrane component of ABC superfamily
	WT7	88	1371335	G→C	1	A30A (GCG→GCC)	ycjO →	putative sugar transporter subunit: membrane component of ABC superfamily
	WT7	88	1371341	G→A	1	P32P (CCG→CCA)	ycjO →	putative sugar transporter subunit: membrane component of ABC superfamily
	WT7	88	1371404	G→C	1	T53T (ACG→ACC)	ycjO →	putative sugar transporter subunit: membrane component of ABC superfamily
	WT7	88	1371419	C→T	1	S58S (AGC→AGT)	ycjO →	putative sugar transporter subunit: membrane component of ABC superfamily
	WT7	88	1371458	T→C	1	H71H (CAT→CAC)	ycjO →	putative sugar transporter subunit: membrane component of ABC superfamily
	WT7	88	1371524	G→A	1	A93A (GCG→GCA)	ycjO →	putative sugar transporter subunit: membrane component of ABC superfamily
	WT7	88	1371620	C→T	1	F125F (TTC→TTT)	ycjO →	putative sugar transporter subunit: membrane component of ABC superfamily
	WT7	88	1371659	T→G	1	V138V (GTT→GTG)	ycjO →	putative sugar transporter subunit: membrane component of ABC superfamily
	WT7	88	1371890	A→G	1	A215A (GCA→GCG)	ycjO →	putative sugar transporter subunit: membrane component of ABC superfamily
	WT7	88	1371920	A→C	1	T225T (ACA→ACC)	ycjO →	putative sugar transporter subunit: membrane component of ABC superfamily
	WT7	88	1372451	G→A	1	S113N (AGC→AAC)	ycjP →	putative sugar transporter subunit: membrane component of ABC superfamily
	WT7	88	1372500	T→G	1	L129L (CTT→CTG)	ycjP →	putative sugar transporter subunit: membrane component of ABC superfamily
	WT7	88	1372521	T→G	1	L136L (CTT→CTG)	ycjP →	putative sugar transporter subunit: membrane component of ABC superfamily
	WT7	88	1372770	T→C	1	I219I (ATT→ATC)	ycjP →	putative sugar transporter subunit: membrane component of ABC superfamily
	WT7	88	1373058	T→C	1	A24A (GCT→GCC)	ycjQ →	putative oxidoreductase, Zn‑dependent and NAD(P)‑binding
	WT7	88	1373070	G→A	1	K28K (AAG→AAA)	ycjQ →	putative oxidoreductase, Zn‑dependent and NAD(P)‑binding
	WT7	88	1373142	T→C	1	I52I (ATT→ATC)	ycjQ →	putative oxidoreductase, Zn‑dependent and NAD(P)‑binding
	WT7	88	1373343	A→G	1	A119A (GCA→GCG)	ycjQ →	putative oxidoreductase, Zn‑dependent and NAD(P)‑binding
	WT7	88	1373385	C→G	1	S133S (TCC→TCG)	ycjQ →	putative oxidoreductase, Zn‑dependent and NAD(P)‑binding
	WT7	88	1373400	C→T	1	V138V (GTC→GTT)	ycjQ →	putative oxidoreductase, Zn‑dependent and NAD(P)‑binding
	WT7	88	1373403	C→T	1	C139C (TGC→TGT)	ycjQ →	putative oxidoreductase, Zn‑dependent and NAD(P)‑binding
	WT7	88	1373457	A→G	1	V157V (GTA→GTG)	ycjQ →	putative oxidoreductase, Zn‑dependent and NAD(P)‑binding
	WT7	88	1373460	G→T	1	G158G (GGG→GGT)	ycjQ →	putative oxidoreductase, Zn‑dependent and NAD(P)‑binding
	WT7	88	1373469	G→T	1	V161V (GTG→GTT)	ycjQ →	putative oxidoreductase, Zn‑dependent and NAD(P)‑binding
	WT7	88	1373490	A→G	1	A168A (GCA→GCG)	ycjQ →	putative oxidoreductase, Zn‑dependent and NAD(P)‑binding
	WT7	88	1373493	C→T	1	I169I (ATC→ATT)	ycjQ →	putative oxidoreductase, Zn‑dependent and NAD(P)‑binding
	WT7	88	1373508	C→T	1	I174I (ATC→ATT)	ycjQ →	putative oxidoreductase, Zn‑dependent and NAD(P)‑binding
	WT7	88	1373517	T→G	1	A177A (GCT→GCG)	ycjQ →	putative oxidoreductase, Zn‑dependent and NAD(P)‑binding
	WT7	88	1373532	T→G	1	A182A (GCT→GCG)	ycjQ →	putative oxidoreductase, Zn‑dependent and NAD(P)‑binding
	WT7	88	1373535	T→G	1	S183S (TCT→TCG)	ycjQ →	putative oxidoreductase, Zn‑dependent and NAD(P)‑binding
	WT7	88	1373616	C→T	1	I210I (ATC→ATT)	ycjQ →	putative oxidoreductase, Zn‑dependent and NAD(P)‑binding
	WT7	88	1373625	T→C	1	D213D (GAT→GAC)	ycjQ →	putative oxidoreductase, Zn‑dependent and NAD(P)‑binding
	WT7	88	1373631	T→A	1	G215G (GGT→GGA)	ycjQ →	putative oxidoreductase, Zn‑dependent and NAD(P)‑binding
	WT7	88	1373691	C→T	1	G235G (GGC→GGT)	ycjQ →	putative oxidoreductase, Zn‑dependent and NAD(P)‑binding
	WT7	88	1373718	C→G	1	L244L (CTC→CTG)	ycjQ →	putative oxidoreductase, Zn‑dependent and NAD(P)‑binding
	WT7	88	1373721	C→T	1	R245R (CGC→CGT)	ycjQ →	putative oxidoreductase, Zn‑dependent and NAD(P)‑binding
	WT7	88	1373724	T→C	1	G246G (GGT→GGC)	ycjQ →	putative oxidoreductase, Zn‑dependent and NAD(P)‑binding
	WT7	88	1373727	G→T	1	L247L (CTG→CTT)	ycjQ →	putative oxidoreductase, Zn‑dependent and NAD(P)‑binding
	WT7	88	1373748	C→T	1	S254S (TCC→TCT)	ycjQ →	putative oxidoreductase, Zn‑dependent and NAD(P)‑binding
	WT7	88	1373766	G→A	1	K260K (AAG→AAA)	ycjQ →	putative oxidoreductase, Zn‑dependent and NAD(P)‑binding
	WT7	88	1373769	G→A	1	P261P (CCG→CCA)	ycjQ →	putative oxidoreductase, Zn‑dependent and NAD(P)‑binding
	WT7	88	1373775	C→T	1	A263A (GCC→GCT)	ycjQ →	putative oxidoreductase, Zn‑dependent and NAD(P)‑binding
	WT7	88	1373826	C→T	1	V280V (GTC→GTT)	ycjQ →	putative oxidoreductase, Zn‑dependent and NAD(P)‑binding
	WT7	88	1373832	T→C	1	S282S (TCT→TCC)	ycjQ →	putative oxidoreductase, Zn‑dependent and NAD(P)‑binding
	WT7	88	1373877	C→T	1	R297R (CGC→CGT)	ycjQ →	putative oxidoreductase, Zn‑dependent and NAD(P)‑binding
	WT7	88	1373898	T→C	1	C304C (TGT→TGC)	ycjQ →	putative oxidoreductase, Zn‑dependent and NAD(P)‑binding
	WT7	88	1373952	G→A	1	V322V (GTG→GTA)	ycjQ →	putative oxidoreductase, Zn‑dependent and NAD(P)‑binding
	WT7	88	1373982	T→C	1	Y332Y (TAT→TAC)	ycjQ →	putative oxidoreductase, Zn‑dependent and NAD(P)‑binding
	WT7	88	1373997	C→T	1	D337D (GAC→GAT)	ycjQ →	putative oxidoreductase, Zn‑dependent and NAD(P)‑binding
	WT7	88	1374058	(A)7→6	1	coding (1/789 nt)	ycjR →	putative enzyme
	WT7	88	1374066	C→A	1	I3I (ATC→ATA)	ycjR →	putative enzyme
	WT7	88	1374084	G→A	1	A9A (GCG→GCA)	ycjR →	putative enzyme
	WT7	88	1374171	T→C	1	V38V (GTT→GTC)	ycjR →	putative enzyme
	WT7	88	1374177	2 bp→TC	1	coding (120‑121/789 nt)	ycjR →	putative enzyme
	WT7	88	1374195	G→A	1	A46A (GCG→GCA)	ycjR →	putative enzyme
	WT7	88	1374198	G→A	1	A47A (GCG→GCA)	ycjR →	putative enzyme
	WT7	88	1374249	A→T	1	G64G (GGA→GGT)	ycjR →	putative enzyme
	WT7	88	1374303	G→A	1	E82E (GAG→GAA)	ycjR →	putative enzyme
	WT7	88	1374333	C→G	1	G92G (GGC→GGG)	ycjR →	putative enzyme
	WT7	88	1374342	C→T	1	G95G (GGC→GGT)	ycjR →	putative enzyme
	WT7	88	1374357	T→A	1	A100A (GCT→GCA)	ycjR →	putative enzyme
	WT7	88	1374446	G→A	1	R130H (CGC→CAC)	ycjR →	putative enzyme
	WT7	88	1375014	A→T	1	E53D (GAA→GAT)	ycjS →	putative oxidoreductase, NADH‑binding
	WT7	88	1375023	G→T	1	G56G (GGG→GGT)	ycjS →	putative oxidoreductase, NADH‑binding
	WT7	88	1375251	T→C	1	H132H (CAT→CAC)	ycjS →	putative oxidoreductase, NADH‑binding
	WT7	88	1375404	G→T	1	L183L (CTG→CTT)	ycjS →	putative oxidoreductase, NADH‑binding
	WT7	88	1375434	T→G	1	A193A (GCT→GCG)	ycjS →	putative oxidoreductase, NADH‑binding
	WT7	88	1375515	T→C	1	C220C (TGT→TGC)	ycjS →	putative oxidoreductase, NADH‑binding
	WT7	88	1375527	T→C	1	G224G (GGT→GGC)	ycjS →	putative oxidoreductase, NADH‑binding
	WT7	88	1375564	C→T	1	L237L (CTG→TTA)	ycjS →	putative oxidoreductase, NADH‑binding
	WT7	88	1375566	G→A	1	L237L (CTG→TTA)	ycjS →	putative oxidoreductase, NADH‑binding
	WT7	88	1375677	T→C	1	A274A (GCT→GCC)	ycjS →	putative oxidoreductase, NADH‑binding
	WT7	88	1375750	A→C	1	I299M (ATA→CTG)	ycjS →	putative oxidoreductase, NADH‑binding
	WT7	88	1375752	A→G	1	I299M (ATA→CTG)	ycjS →	putative oxidoreductase, NADH‑binding
	WT7	88	1376118	G→A	1	V71I (GTC→ATC)	ycjT →	putative hydrolase
	WT7	88	1376121	G→T	1	V72L (GTG→TTG)	ycjT →	putative hydrolase
	WT7	88	1376167	A→G	1	H87R (CAC→CGC)	ycjT →	putative hydrolase
	WT7	88	1376186	G→A	1	E93E (GAG→GAA)	ycjT →	putative hydrolase
	WT7	88	1376204	C→A	1	G99G (GGC→GGA)	ycjT →	putative hydrolase
	WT7	88	1376216	C→T	1	R103R (CGC→CGT)	ycjT →	putative hydrolase
	WT7	88	1376218	2 bp→GC	1	coding (311‑312/2268 nt)	ycjT →	putative hydrolase
	WT7	88	1376244	T→A	1	S113T (TCA→ACA)	ycjT →	putative hydrolase
	WT7	88	1376302	C→T	1	A132V (GCG→GTG)	ycjT →	putative hydrolase
	WT7	88	1376360	C→T	1	G151G (GGC→GGT)	ycjT →	putative hydrolase
	WT7	88	1376363	T→C	1	I152I (ATT→ATC)	ycjT →	putative hydrolase
	WT7	88	1376365	A→G	1	D153G (GAC→GGC)	ycjT →	putative hydrolase
	WT7	88	1376381	T→C	1	N158N (AAT→AAC)	ycjT →	putative hydrolase
	WT7	88	1376446	G→T	1	S180I (AGC→ATC)	ycjT →	putative hydrolase
	WT7	88	1376497	A→T	1	K197M (AAG→ATG)	ycjT →	putative hydrolase
	WT7	88	1376546	A→G	1	L213L (TTA→TTG)	ycjT →	putative hydrolase
	WT7	88	1376548	T→A	1	L214Q (CTG→CAG)	ycjT →	putative hydrolase
	WT7	88	1376586	A→G	1	M227V (ATG→GTG)	ycjT →	putative hydrolase
	WT7	88	1376636	T→C	1	A243A (GCT→GCC)	ycjT →	putative hydrolase
	WT7	88	1376638	C→T	1	A244V (GCT→GTT)	ycjT →	putative hydrolase
	WT7	88	1376716	C→T	1	A270V (GCA→GTA)	ycjT →	putative hydrolase
	WT7	88	1377248	G→A	1	E447E (GAG→GAA)	ycjT →	putative hydrolase
	WT7	88	1377251	G→T	1	T448T (ACG→ACT)	ycjT →	putative hydrolase
	WT7	88	1377281	A→G	1	R458R (AGA→AGG)	ycjT →	putative hydrolase
	WT7	88	1377290	T→C	1	D461D (GAT→GAC)	ycjT →	putative hydrolase
	WT7	88	1377320	A→T	1	P471P (CCA→CCT)	ycjT →	putative hydrolase
	WT7	88	1377350	T→C	1	N481N (AAT→AAC)	ycjT →	putative hydrolase
	WT7	88	1377353	A→C	1	A482A (GCA→GCC)	ycjT →	putative hydrolase
	WT7	88	1377355	A→T	1	Y483F (TAC→TTC)	ycjT →	putative hydrolase
	WT7	88	1377371	4 bp→GTAT	1	coding (1464‑1467/2268 nt)	ycjT →	putative hydrolase
	WT7	88	1377383	T→C	1	V492V (GTT→GTC)	ycjT →	putative hydrolase
	WT7	88	1377386	A→G	1	Q493Q (CAA→CAG)	ycjT →	putative hydrolase
	WT7	88	1377397	A→G	1	N497S (AAT→AGT)	ycjT →	putative hydrolase
	WT7	88	1377413	C→T	1	F502F (TTC→TTT)	ycjT →	putative hydrolase
	WT7	88	1377458	C→T	1	L517L (CTC→CTT)	ycjT →	putative hydrolase
	WT7	88	1377464	G→A	1	E519E (GAG→GAA)	ycjT →	putative hydrolase
	WT7	88	1377467	2 bp→GC	1	coding (1560‑1561/2268 nt)	ycjT →	putative hydrolase
	WT7	88	1377471	A→C	1	M522L (ATG→CTG)	ycjT →	putative hydrolase
	WT7	88	1377578	A→T	1	I557I (ATA→ATT)	ycjT →	putative hydrolase
	WT7	88	1377617	G→A	1	Q570Q (CAG→CAA)	ycjT →	putative hydrolase
	WT7	88	1377676	C→T	1	A590V (GCG→GTG)	ycjT →	putative hydrolase
	WT7	88	1378089	A→T	1	T728S (ACC→TCC)	ycjT →	putative hydrolase
	WT7	88	1378156	A→C	1	K750T (AAA→ACA)	ycjT →	putative hydrolase
	WT7	88	1378429	A→G	1	L86L (CTA→CTG)	ycjU →	beta‑phosphoglucomutase
	WT7	88	1378446	A→G	1	N92S (AAC→AGC)	ycjU →	beta‑phosphoglucomutase
	WT7	88	1378502	T→C	1	S111P (TCG→CCG)	ycjU →	beta‑phosphoglucomutase
	WT7	88	1378645	A→C	1	A158A (GCA→GCC)	ycjU →	beta‑phosphoglucomutase
	WT7	88	1378786	A→C	1	E205D (GAA→GAC)	ycjU →	beta‑phosphoglucomutase
	WT7	88	1378789	A→T	1	S206S (TCA→TCT)	ycjU →	beta‑phosphoglucomutase
	WT7	88	1378792	C→G	1	L207L (CTC→CTG)	ycjU →	beta‑phosphoglucomutase
	WT7	88	1378799	C→T	1	P210S (CCG→TCG)	ycjU →	beta‑phosphoglucomutase
	WT7	88	1379144	T→C	1	pseudogene (300/957 nt)	ycjV →	pseudogene; putative ATP‑binding component of a transport system
	WT7	88	1379234	T→C	1	pseudogene (390/957 nt)	ycjV →	pseudogene; putative ATP‑binding component of a transport system
	WT7	88	1379243	G→C	1	pseudogene (399/957 nt)	ycjV →	pseudogene; putative ATP‑binding component of a transport system
	WT7	88	1379264	T→C	1	pseudogene (420/957 nt)	ycjV →	pseudogene; putative ATP‑binding component of a transport system
	WT7	88	1379270	A→T	1	pseudogene (426/957 nt)	ycjV →	pseudogene; putative ATP‑binding component of a transport system
	WT7	88	1379279	T→C	1	pseudogene (435/957 nt)	ycjV →	pseudogene; putative ATP‑binding component of a transport system
	WT7	88	1379294	A→G	1	pseudogene (450/957 nt)	ycjV →	pseudogene; putative ATP‑binding component of a transport system
	WT7	88	1379384	G→A	1	pseudogene (540/957 nt)	ycjV →	pseudogene; putative ATP‑binding component of a transport system
	WT7	88	1379387	T→C	1	pseudogene (543/957 nt)	ycjV →	pseudogene; putative ATP‑binding component of a transport system
	WT7	88	1379393	A→G	1	pseudogene (549/957 nt)	ycjV →	pseudogene; putative ATP‑binding component of a transport system
	WT7	88	1379399	C→T	1	pseudogene (555/957 nt)	ycjV →	pseudogene; putative ATP‑binding component of a transport system
	WT7	88	1379471	A→G	1	pseudogene (627/957 nt)	ycjV →	pseudogene; putative ATP‑binding component of a transport system
	WT7	88	1379474	C→T	1	pseudogene (630/957 nt)	ycjV →	pseudogene; putative ATP‑binding component of a transport system
	WT7	88	1379492	A→T	1	pseudogene (648/957 nt)	ycjV →	pseudogene; putative ATP‑binding component of a transport system
	WT7	88	1379507	C→G	1	pseudogene (663/957 nt)	ycjV →	pseudogene; putative ATP‑binding component of a transport system
	WT7	88	1379522	C→A	1	pseudogene (678/957 nt)	ycjV →	pseudogene; putative ATP‑binding component of a transport system
	WT7	88	1379538	T→G	1	pseudogene (694/957 nt)	ycjV →	pseudogene; putative ATP‑binding component of a transport system
	WT7	88	1379558	A→G	1	pseudogene (714/957 nt)	ycjV →	pseudogene; putative ATP‑binding component of a transport system
	WT7	88	1379576	C→T	1	pseudogene (732/957 nt)	ycjV →	pseudogene; putative ATP‑binding component of a transport system
	WT7	88	1379662	A→G	1	pseudogene (818/957 nt)	ycjV →	pseudogene; putative ATP‑binding component of a transport system
	WT7	88	1379696	A→T	1	pseudogene (852/957 nt)	ycjV →	pseudogene; putative ATP‑binding component of a transport system
	WT7	88	1379796	G→A	1	pseudogene (952/957 nt)	ycjV →	pseudogene; putative ATP‑binding component of a transport system
	WT7	88	1379803	(G)5→6	1	pseudogene (3/126 nt)	ycjV →	pseudogene; putative ATP‑binding component of a transport system
	WT7	88	1379918	A→C	1	pseudogene (118/126 nt)	ycjV →	pseudogene; putative ATP‑binding component of a transport system
	WT7	88	1379952	G→A	1	intergenic (+26/‑19)	ycjV → / → ompG	pseudogene; putative ATP‑binding component of a transport system/outer membrane porin G
	WT7	88	1380041	G→A	1	R24K (AGG→AAG)	ompG →	outer membrane porin G
	WT7	88	1380462	T→G	1	T164T (ACT→ACG)	ompG →	outer membrane porin G
	WT7	88	1380483	T→A	1	R171R (CGT→CGA)	ompG →	outer membrane porin G
	WT7	88	1380501	T→C	1	G177G (GGT→GGC)	ompG →	outer membrane porin G
	WT7	88	1380564	C→T	1	F198F (TTC→TTT)	ompG →	outer membrane porin G
	WT7	88	1380600	C→T	1	S210S (TCC→TCT)	ompG →	outer membrane porin G
	WT7	88	1380626	C→T	1	P219L (CCG→CTG)	ompG →	outer membrane porin G
	WT7	88	1380774	A→G	1	G268G (GGA→GGG)	ompG →	outer membrane porin G
	WT7	88	1380831	T→C	1	S287S (AGT→AGC)	ompG →	outer membrane porin G
	WT7	88	1380903	G→A	1	intergenic (+27/+84)	ompG → / ← ycjW	outer membrane porin G/putative DNA‑binding transcriptional regulator
	WT7	88	1380920	T→A	1	intergenic (+44/+67)	ompG → / ← ycjW	outer membrane porin G/putative DNA‑binding transcriptional regulator
	WT7	88	1380961	T→C	1	intergenic (+85/+26)	ompG → / ← ycjW	outer membrane porin G/putative DNA‑binding transcriptional regulator
	WT7	88	1381065	G→A	1	C307C (TGC→TGT)	ycjW ←	putative DNA‑binding transcriptional regulator
	WT7	88	1381089	C→T	1	T299T (ACG→ACA)	ycjW ←	putative DNA‑binding transcriptional regulator
	WT7	88	1381092	C→T	1	P298P (CCG→CCA)	ycjW ←	putative DNA‑binding transcriptional regulator
	WT7	88	1381095	A→G	1	V297I (GTT→ATC)	ycjW ←	putative DNA‑binding transcriptional regulator
	WT7	88	1381097	C→T	1	V297I (GTT→ATC)	ycjW ←	putative DNA‑binding transcriptional regulator
	WT7	88	1381101	G→A	1	I295I (ATC→ATT)	ycjW ←	putative DNA‑binding transcriptional regulator
	WT7	88	1381104	G→A	1	G294G (GGC→GGT)	ycjW ←	putative DNA‑binding transcriptional regulator
	WT7	88	1381110	C→T	1	P292P (CCG→CCA)	ycjW ←	putative DNA‑binding transcriptional regulator
	WT7	88	1381113	T→C	1	A291A (GCA→GCG)	ycjW ←	putative DNA‑binding transcriptional regulator
	WT7	88	1381131	T→C	1	S285S (TCA→TCG)	ycjW ←	putative DNA‑binding transcriptional regulator
	WT7	88	1381146	G→A	1	S280S (AGC→AGT)	ycjW ←	putative DNA‑binding transcriptional regulator
	WT7	88	1381197	T→C	1	A263A (GCA→GCG)	ycjW ←	putative DNA‑binding transcriptional regulator
	WT7	88	1381245	C→T	1	A247A (GCG→GCA)	ycjW ←	putative DNA‑binding transcriptional regulator
	WT7	88	1381277	G→C	1	Q237E (CAA→GAA)	ycjW ←	putative DNA‑binding transcriptional regulator
	WT7	88	1381281	T→C	1	A235A (GCA→GCG)	ycjW ←	putative DNA‑binding transcriptional regulator
	WT7	88	1381284	T→G	1	A234A (GCA→GCC)	ycjW ←	putative DNA‑binding transcriptional regulator
	WT7	88	1381289	2 bp→GC	1	coding (696‑697/999 nt)	ycjW ←	putative DNA‑binding transcriptional regulator
	WT7	88	1381292	A→G	1	L232L (TTA→CTA)	ycjW ←	putative DNA‑binding transcriptional regulator
	WT7	88	1381296	A→T	1	T230T (ACT→ACA)	ycjW ←	putative DNA‑binding transcriptional regulator
	WT7	88	1381317	A→G	1	D223D (GAT→GAC)	ycjW ←	putative DNA‑binding transcriptional regulator
	WT7	88	1381380	A→T	1	V202V (GTT→GTA)	ycjW ←	putative DNA‑binding transcriptional regulator
	WT7	88	1381383	G→C	1	R201R (CGC→CGG)	ycjW ←	putative DNA‑binding transcriptional regulator
	WT7	88	1381389	A→C	1	V199V (GTT→GTG)	ycjW ←	putative DNA‑binding transcriptional regulator
	WT7	88	1381392	C→T	1	S198S (TCG→TCA)	ycjW ←	putative DNA‑binding transcriptional regulator
	WT7	88	1381545	C→G	1	V147V (GTG→GTC)	ycjW ←	putative DNA‑binding transcriptional regulator
	WT7	88	1381548	C→A	1	P146P (CCG→CCT)	ycjW ←	putative DNA‑binding transcriptional regulator
	WT7	88	1381557	A→G	1	Y143Y (TAT→TAC)	ycjW ←	putative DNA‑binding transcriptional regulator
	WT7	88	1381566	G→A	1	L140L (CTC→CTT)	ycjW ←	putative DNA‑binding transcriptional regulator
	WT7	88	1381602	G→T	1	L128L (CTC→CTA)	ycjW ←	putative DNA‑binding transcriptional regulator
	WT7	88	1381647	G→A	1	C113C (TGC→TGT)	ycjW ←	putative DNA‑binding transcriptional regulator
	WT7	88	1381656	C→T	1	L110L (CTG→CTA)	ycjW ←	putative DNA‑binding transcriptional regulator
	WT7	88	1381658	2 bp→AG	1	coding (327‑328/999 nt)	ycjW ←	putative DNA‑binding transcriptional regulator
	WT7	88	1381683	T→C	1	Q101Q (CAA→CAG)	ycjW ←	putative DNA‑binding transcriptional regulator
	WT7	88	1381686	T→C	1	L100L (TTA→TTG)	ycjW ←	putative DNA‑binding transcriptional regulator
	WT7	88	1381689	T→G	1	I99I (ATA→ATC)	ycjW ←	putative DNA‑binding transcriptional regulator
	WT7	88	1381707	T→C	1	E93E (GAA→GAG)	ycjW ←	putative DNA‑binding transcriptional regulator
	WT7	88	1382038	G→C	1	intergenic (‑53/‑103)	ycjW ← / → ycjX	putative DNA‑binding transcriptional regulator/conserved protein with nucleoside triphosphate hydrolase domain
	WT7	88	1382112	(T)8→7	1	intergenic (‑127/‑29)	ycjW ← / → ycjX	putative DNA‑binding transcriptional regulator/conserved protein with nucleoside triphosphate hydrolase domain
	WT7	88	1382164	C→T	1	L8L (CTC→CTT)	ycjX →	conserved protein with nucleoside triphosphate hydrolase domain
	WT7	88	1382209	T→C	1	A23A (GCT→GCC)	ycjX →	conserved protein with nucleoside triphosphate hydrolase domain
	WT7	88	1382221	T→A	1	L27L (CTT→CTA)	ycjX →	conserved protein with nucleoside triphosphate hydrolase domain
	WT7	88	1382251	C→T	1	T37T (ACC→ACT)	ycjX →	conserved protein with nucleoside triphosphate hydrolase domain
	WT7	88	1382260	T→C	1	V40V (GTT→GTC)	ycjX →	conserved protein with nucleoside triphosphate hydrolase domain
	WT7	88	1382272	T→C	1	L44L (CTT→CTC)	ycjX →	conserved protein with nucleoside triphosphate hydrolase domain
	WT7	88	1382293	T→C	1	R51R (CGT→CGC)	ycjX →	conserved protein with nucleoside triphosphate hydrolase domain
	WT7	88	1382308	T→C	1	S56S (AGT→AGC)	ycjX →	conserved protein with nucleoside triphosphate hydrolase domain
	WT7	88	1382338	G→A	1	V66V (GTG→GTA)	ycjX →	conserved protein with nucleoside triphosphate hydrolase domain
	WT7	88	1382350	C→T	1	P70P (CCC→CCT)	ycjX →	conserved protein with nucleoside triphosphate hydrolase domain
	WT7	88	1382380	C→A	1	T80T (ACC→ACA)	ycjX →	conserved protein with nucleoside triphosphate hydrolase domain
	WT7	88	1382386	C→T	1	D82D (GAC→GAT)	ycjX →	conserved protein with nucleoside triphosphate hydrolase domain
	WT7	88	1382392	G→A	1	G84G (GGG→GGA)	ycjX →	conserved protein with nucleoside triphosphate hydrolase domain
	WT7	88	1382416	A→T	1	P92P (CCA→CCT)	ycjX →	conserved protein with nucleoside triphosphate hydrolase domain
	WT7	88	1382428	A→G	1	P96P (CCA→CCG)	ycjX →	conserved protein with nucleoside triphosphate hydrolase domain
	WT7	88	1382482	T→C	1	N114N (AAT→AAC)	ycjX →	conserved protein with nucleoside triphosphate hydrolase domain
	WT7	88	1382503	T→C	1	F121F (TTT→TTC)	ycjX →	conserved protein with nucleoside triphosphate hydrolase domain
	WT7	88	1382509	T→C	1	D123D (GAT→GAC)	ycjX →	conserved protein with nucleoside triphosphate hydrolase domain
	WT7	88	1382530	A→G	1	E130E (GAA→GAG)	ycjX →	conserved protein with nucleoside triphosphate hydrolase domain
	WT7	88	1382599	G→A	1	S153S (TCG→TCA)	ycjX →	conserved protein with nucleoside triphosphate hydrolase domain
	WT7	88	1382635	A→C	1	G165G (GGA→GGC)	ycjX →	conserved protein with nucleoside triphosphate hydrolase domain
	WT7	88	1382646	2 bp→TC	1	coding (506‑507/1398 nt)	ycjX →	conserved protein with nucleoside triphosphate hydrolase domain
	WT7	88	1382663	A→T	1	S175C (AGC→TGC)	ycjX →	conserved protein with nucleoside triphosphate hydrolase domain
	WT7	88	1382710	G→A	1	A190A (GCG→GCA)	ycjX →	conserved protein with nucleoside triphosphate hydrolase domain
	WT7	88	1382753	G→C	1	E205Q (GAG→CAG)	ycjX →	conserved protein with nucleoside triphosphate hydrolase domain
	WT7	88	1382852	A→G	1	T238A (ACC→GCC)	ycjX →	conserved protein with nucleoside triphosphate hydrolase domain
	WT7	88	1382890	T→C	1	H250H (CAT→CAC)	ycjX →	conserved protein with nucleoside triphosphate hydrolase domain
	WT7	88	1382917	C→G	1	R259R (CGC→CGG)	ycjX →	conserved protein with nucleoside triphosphate hydrolase domain
	WT7	88	1382998	G→T	1	V286V (GTG→GTT)	ycjX →	conserved protein with nucleoside triphosphate hydrolase domain
	WT7	88	1383079	T→C	1	F313F (TTT→TTC)	ycjX →	conserved protein with nucleoside triphosphate hydrolase domain
	WT7	88	1383098	C→T	1	L320L (CTG→TTG)	ycjX →	conserved protein with nucleoside triphosphate hydrolase domain
	WT7	88	1383184	T→C	1	A348A (GCT→GCC)	ycjX →	conserved protein with nucleoside triphosphate hydrolase domain
	WT7	88	1383241	C→T	1	F367F (TTC→TTT)	ycjX →	conserved protein with nucleoside triphosphate hydrolase domain
	WT7	88	1383250	C→T	1	I370I (ATC→ATT)	ycjX →	conserved protein with nucleoside triphosphate hydrolase domain
	WT7	88	1383253	C→T	1	S371S (AGC→AGT)	ycjX →	conserved protein with nucleoside triphosphate hydrolase domain
	WT7	88	1383259	C→T	1	D373D (GAC→GAT)	ycjX →	conserved protein with nucleoside triphosphate hydrolase domain
	WT7	88	1383274	G→C	1	A378A (GCG→GCC)	ycjX →	conserved protein with nucleoside triphosphate hydrolase domain
	WT7	88	1383277	A→G	1	S379S (TCA→TCG)	ycjX →	conserved protein with nucleoside triphosphate hydrolase domain
	WT7	88	1383280	T→G	1	V380V (GTT→GTG)	ycjX →	conserved protein with nucleoside triphosphate hydrolase domain
	WT7	88	1383307	T→C	1	D389D (GAT→GAC)	ycjX →	conserved protein with nucleoside triphosphate hydrolase domain
	WT7	88	1383310	T→C	1	V390V (GTT→GTC)	ycjX →	conserved protein with nucleoside triphosphate hydrolase domain
	WT7	88	1383316	T→C	1	G392G (GGT→GGC)	ycjX →	conserved protein with nucleoside triphosphate hydrolase domain
	WT7	88	1383325	C→T	1	I395I (ATC→ATT)	ycjX →	conserved protein with nucleoside triphosphate hydrolase domain
	WT7	88	1383331	2 bp→AT	1	coding (1191‑1192/1398 nt)	ycjX →	conserved protein with nucleoside triphosphate hydrolase domain
	WT7	88	1383337	T→C	1	R399R (CGT→CGC)	ycjX →	conserved protein with nucleoside triphosphate hydrolase domain
	WT7	88	1383343	T→C	1	N401N (AAT→AAC)	ycjX →	conserved protein with nucleoside triphosphate hydrolase domain
	WT7	88	1383346	A→G	1	R402R (CGA→CGG)	ycjX →	conserved protein with nucleoside triphosphate hydrolase domain
	WT7	88	1383349	T→C	1	L403L (CTT→CTC)	ycjX →	conserved protein with nucleoside triphosphate hydrolase domain
	WT7	88	1383358	C→T	1	G406G (GGC→GGT)	ycjX →	conserved protein with nucleoside triphosphate hydrolase domain
	WT7	88	1383361	A→G	1	A407A (GCA→GCG)	ycjX →	conserved protein with nucleoside triphosphate hydrolase domain
	WT7	88	1383364	G→A	1	P408P (CCG→CCA)	ycjX →	conserved protein with nucleoside triphosphate hydrolase domain
	WT7	88	1383370	T→C	1	T410T (ACT→ACC)	ycjX →	conserved protein with nucleoside triphosphate hydrolase domain
	WT7	88	1383379	T→C	1	P413P (CCT→CCC)	ycjX →	conserved protein with nucleoside triphosphate hydrolase domain
	WT7	88	1383382	C→T	1	G414G (GGC→GGT)	ycjX →	conserved protein with nucleoside triphosphate hydrolase domain
	WT7	88	1383391	C→T	1	P417P (CCC→CCT)	ycjX →	conserved protein with nucleoside triphosphate hydrolase domain
	WT7	88	1383394	A→G	1	A418A (GCA→GCG)	ycjX →	conserved protein with nucleoside triphosphate hydrolase domain
	WT7	88	1383403	T→C	1	P421P (CCT→CCC)	ycjX →	conserved protein with nucleoside triphosphate hydrolase domain
	WT7	88	1383421	T→C	1	D427D (GAT→GAC)	ycjX →	conserved protein with nucleoside triphosphate hydrolase domain
	WT7	88	1383430	C→G	1	G430G (GGC→GGG)	ycjX →	conserved protein with nucleoside triphosphate hydrolase domain
	WT7	88	1383442	G→A	1	E434E (GAG→GAA)	ycjX →	conserved protein with nucleoside triphosphate hydrolase domain
	WT7	88	1383445	A→G	1	A435A (GCA→GCG)	ycjX →	conserved protein with nucleoside triphosphate hydrolase domain
	WT7	88	1383451	T→C	1	R437R (CGT→CGC)	ycjX →	conserved protein with nucleoside triphosphate hydrolase domain
	WT7	88	1383478	A→G	1	P446P (CCA→CCG)	ycjX →	conserved protein with nucleoside triphosphate hydrolase domain
	WT7	88	1383481	A→G	1	L447L (CTA→CTG)	ycjX →	conserved protein with nucleoside triphosphate hydrolase domain
	WT7	88	1383502	T→C	1	A454A (GCT→GCC)	ycjX →	conserved protein with nucleoside triphosphate hydrolase domain
	WT7	88	1383508	G→T	1	L456L (CTG→CTT)	ycjX →	conserved protein with nucleoside triphosphate hydrolase domain
	WT7	88	1383576	T→G	1	P14P (CCT→CCG)	ycjF →	inner membrane protein, UPF0283 family
	WT7	88	1383597	T→A	1	P21P (CCT→CCA)	ycjF →	inner membrane protein, UPF0283 family
	WT7	88	1383663	C→T	1	D43D (GAC→GAT)	ycjF →	inner membrane protein, UPF0283 family
	WT7	88	1383671	2 bp→CT	1	coding (137‑138/1062 nt)	ycjF →	inner membrane protein, UPF0283 family
	WT7	88	1383690	C→T	1	V52V (GTC→GTT)	ycjF →	inner membrane protein, UPF0283 family
	WT7	88	1383705	C→T	1	D57D (GAC→GAT)	ycjF →	inner membrane protein, UPF0283 family
	WT7	88	1383753	A→C	1	G73G (GGA→GGC)	ycjF →	inner membrane protein, UPF0283 family
	WT7	88	1383822	C→T	1	T96T (ACC→ACT)	ycjF →	inner membrane protein, UPF0283 family
	WT7	88	1383954	T→C	1	R140R (CGT→CGC)	ycjF →	inner membrane protein, UPF0283 family
	WT7	88	1383960	A→G	1	L142L (TTA→TTG)	ycjF →	inner membrane protein, UPF0283 family
	WT7	88	1383966	T→C	1	H144H (CAT→CAC)	ycjF →	inner membrane protein, UPF0283 family
	WT7	88	1384035	G→T	1	S167S (TCG→TCT)	ycjF →	inner membrane protein, UPF0283 family
	WT7	88	1384041	G→A	1	P169P (CCG→CCA)	ycjF →	inner membrane protein, UPF0283 family
	WT7	88	1384101	2 bp→TT	1	coding (567‑568/1062 nt)	ycjF →	inner membrane protein, UPF0283 family
	WT7	88	1384428	G→A	1	G298G (GGG→GGA)	ycjF →	inner membrane protein, UPF0283 family
	WT7	88	1384437	A→T	1	A301A (GCA→GCT)	ycjF →	inner membrane protein, UPF0283 family
	WT7	88	1384929	G→A	1	A62A (GCG→GCA)	tyrR →	DNA‑binding transcriptional dual regulator, tyrosine‑binding
	WT7	88	1385013	T→C	1	P90P (CCT→CCC)	tyrR →	DNA‑binding transcriptional dual regulator, tyrosine‑binding
	WT7	88	1385084	G→C	1	G114A (GGG→GCG)	tyrR →	DNA‑binding transcriptional dual regulator, tyrosine‑binding
	WT7	88	1385178	G→C	1	S145S (TCG→TCC)	tyrR →	DNA‑binding transcriptional dual regulator, tyrosine‑binding
	WT7	88	1385970	T→A	1	R409R (CGT→CGA)	tyrR →	DNA‑binding transcriptional dual regulator, tyrosine‑binding
	WT7	88	1386258	2 bp→CT	1	coding (1515‑1516/1542 nt)	tyrR →	DNA‑binding transcriptional dual regulator, tyrosine‑binding
	WT7	88	1386261	G→A	1	L506L (CTG→CTA)	tyrR →	DNA‑binding transcriptional dual regulator, tyrosine‑binding
	WT7	88	1386264	T→C	1	S507S (AGT→AGC)	tyrR →	DNA‑binding transcriptional dual regulator, tyrosine‑binding
	WT7	88	1386328	A→C	1	intergenic (+43/+1)	tyrR → / ← tpx	DNA‑binding transcriptional dual regulator, tyrosine‑binding/lipid hydroperoxide peroxidase
	WT7	88	1386483	T→A	1	Y118F (TAC→TTC)	tpx ←	lipid hydroperoxide peroxidase
	WT7	88	1386485	A→G	1	A117A (GCT→GCC)	tpx ←	lipid hydroperoxide peroxidase
	WT7	88	1386617	A→G	1	T73T (ACT→ACC)	tpx ←	lipid hydroperoxide peroxidase
	WT7	88	1386659	A→T	1	G59G (GGT→GGA)	tpx ←	lipid hydroperoxide peroxidase
	WT7	88	1386743	C→T	1	V31V (GTG→GTA)	tpx ←	lipid hydroperoxide peroxidase
	WT7	88	1387152	C→T	1	P67S (CCG→TCG)	ycjG →	L‑Ala‑D/L‑Glu epimerase
	WT7	88	1387158	C→T	1	L69L (CTA→TTA)	ycjG →	L‑Ala‑D/L‑Glu epimerase
	WT7	88	1387258	G→A	1	R102K (AGA→AAA)	ycjG →	L‑Ala‑D/L‑Glu epimerase
	WT7	88	1387328	T→A	1	V125V (GTT→GTA)	ycjG →	L‑Ala‑D/L‑Glu epimerase
	WT7	88	1387382	A→T	1	A143A (GCA→GCT)	ycjG →	L‑Ala‑D/L‑Glu epimerase
	WT7	88	1387424	C→T	1	I157I (ATC→ATT)	ycjG →	L‑Ala‑D/L‑Glu epimerase
	WT7	88	1387466	G→C	1	A171A (GCG→GCC)	ycjG →	L‑Ala‑D/L‑Glu epimerase
	WT7	88	1387589	G→A	1	A212A (GCG→GCA)	ycjG →	L‑Ala‑D/L‑Glu epimerase
	WT7	88	1387613	G→A	1	L220L (TTG→TTA)	ycjG →	L‑Ala‑D/L‑Glu epimerase
	WT7	88	1387653	T→C	1	L234L (TTG→CTG)	ycjG →	L‑Ala‑D/L‑Glu epimerase
	WT7	88	1387688	T→C	1	N245N (AAT→AAC)	ycjG →	L‑Ala‑D/L‑Glu epimerase
	WT7	88	1387712	T→G	1	G253G (GGT→GGG)	ycjG →	L‑Ala‑D/L‑Glu epimerase
	WT7	88	1387760	2 bp→TC	1	coding (807‑808/966 nt)	ycjG →	L‑Ala‑D/L‑Glu epimerase
	WT7	88	1388017	C→G	1	L202L (CTG→CTC)	mpaA ←	murein peptide amidase A
	WT7	88	1388095	A→G	1	A176A (GCT→GCC)	mpaA ←	murein peptide amidase A
	WT7	88	1388221	G→T	1	S134S (TCC→TCA)	mpaA ←	murein peptide amidase A
	WT7	88	1388257	G→A	1	R122R (CGC→CGT)	mpaA ←	murein peptide amidase A
	WT7	88	1388290	G→C	1	T111T (ACC→ACG)	mpaA ←	murein peptide amidase A
	WT7	88	1388367	A→G	1	L86L (TTG→CTG)	mpaA ←	murein peptide amidase A
	WT7	88	1388407	A→G	1	R72R (CGT→CGC)	mpaA ←	murein peptide amidase A
	WT7	88	1388428	C→A	1	T65T (ACG→ACT)	mpaA ←	murein peptide amidase A
	WT7	88	1388509	G→A	1	S38S (AGC→AGT)	mpaA ←	murein peptide amidase A
	WT7	88	1388520	G→T	1	P35T (CCT→ACT)	mpaA ←	murein peptide amidase A
	WT7	88	1388524	A→C	1	P33P (CCT→CCG)	mpaA ←	murein peptide amidase A
	WT7	88	1388612	G→T	1	T4N (ACC→AAC)	mpaA ←	murein peptide amidase A
	WT7	88	1389083	T→C	1	R265R (CGA→CGG)	ycjY ←	putative hydrolase
	WT7	88	1389144	G→A	1	T245M (ACG→ATG)	ycjY ←	putative hydrolase
	WT7	88	1389437	T→C	1	I147M (ATA→ATG)	ycjY ←	putative hydrolase
	WT7	88	1389763	A→C	1	L39V (TTA→GTA)	ycjY ←	putative hydrolase
	WT7	88	1389969	T→C	1	intergenic (‑92/‑46)	ycjY ← / → ycjZ	putative hydrolase/putative DNA‑binding transcriptional regulator
	WT7	88	1390258	A→C	1	M82L (ATG→CTG)	ycjZ →	putative DNA‑binding transcriptional regulator
	WT7	88	1390275	T→G	1	D87E (GAT→GAG)	ycjZ →	putative DNA‑binding transcriptional regulator
	WT7	88	1390943	2 bp→TC	1	intergenic (+29/‑307)	ycjZ → / → mppA	putative DNA‑binding transcriptional regulator/murein tripeptide (L‑ala‑gamma‑D‑glutamyl‑meso‑DAP) transporter subunit
	WT7	88	1390983	C→T	1	intergenic (+69/‑268)	ycjZ → / → mppA	putative DNA‑binding transcriptional regulator/murein tripeptide (L‑ala‑gamma‑D‑glutamyl‑meso‑DAP) transporter subunit
	WT7	88	1391036	G→T	1	intergenic (+122/‑215)	ycjZ → / → mppA	putative DNA‑binding transcriptional regulator/murein tripeptide (L‑ala‑gamma‑D‑glutamyl‑meso‑DAP) transporter subunit
	WT7	88	1391056	C→T	1	intergenic (+142/‑195)	ycjZ → / → mppA	putative DNA‑binding transcriptional regulator/murein tripeptide (L‑ala‑gamma‑D‑glutamyl‑meso‑DAP) transporter subunit
	WT7	88	1391072	A→T	1	intergenic (+158/‑179)	ycjZ → / → mppA	putative DNA‑binding transcriptional regulator/murein tripeptide (L‑ala‑gamma‑D‑glutamyl‑meso‑DAP) transporter subunit
	WT7	88	1391099	A→C	1	intergenic (+185/‑152)	ycjZ → / → mppA	putative DNA‑binding transcriptional regulator/murein tripeptide (L‑ala‑gamma‑D‑glutamyl‑meso‑DAP) transporter subunit
	WT7	88	1391101	A→T	1	intergenic (+187/‑150)	ycjZ → / → mppA	putative DNA‑binding transcriptional regulator/murein tripeptide (L‑ala‑gamma‑D‑glutamyl‑meso‑DAP) transporter subunit
	WT7	88	1391103	T→G	1	intergenic (+189/‑148)	ycjZ → / → mppA	putative DNA‑binding transcriptional regulator/murein tripeptide (L‑ala‑gamma‑D‑glutamyl‑meso‑DAP) transporter subunit
	WT7	88	1391127	G→A	1	intergenic (+213/‑124)	ycjZ → / → mppA	putative DNA‑binding transcriptional regulator/murein tripeptide (L‑ala‑gamma‑D‑glutamyl‑meso‑DAP) transporter subunit
	WT7	88	1391140	T→A	1	intergenic (+226/‑111)	ycjZ → / → mppA	putative DNA‑binding transcriptional regulator/murein tripeptide (L‑ala‑gamma‑D‑glutamyl‑meso‑DAP) transporter subunit
	WT7	88	1391151	G→T	1	intergenic (+237/‑100)	ycjZ → / → mppA	putative DNA‑binding transcriptional regulator/murein tripeptide (L‑ala‑gamma‑D‑glutamyl‑meso‑DAP) transporter subunit
	WT7	88	1391161	T→G	1	intergenic (+247/‑90)	ycjZ → / → mppA	putative DNA‑binding transcriptional regulator/murein tripeptide (L‑ala‑gamma‑D‑glutamyl‑meso‑DAP) transporter subunit
	WT7	88	1391454	T→A	1	G68G (GGT→GGA)	mppA →	murein tripeptide (L‑ala‑gamma‑D‑glutamyl‑meso‑DAP) transporter subunit
	WT7	88	1391472	A→G	1	E74E (GAA→GAG)	mppA →	murein tripeptide (L‑ala‑gamma‑D‑glutamyl‑meso‑DAP) transporter subunit
	WT7	88	1391625	A→G	1	P125P (CCA→CCG)	mppA →	murein tripeptide (L‑ala‑gamma‑D‑glutamyl‑meso‑DAP) transporter subunit
	WT7	88	1391631	2 bp→GC	1	coding (381‑382/1614 nt)	mppA →	murein tripeptide (L‑ala‑gamma‑D‑glutamyl‑meso‑DAP) transporter subunit
	WT7	88	1391634	G→A	1	L128L (TTG→TTA)	mppA →	murein tripeptide (L‑ala‑gamma‑D‑glutamyl‑meso‑DAP) transporter subunit
	WT7	88	1391745	T→C	1	T165T (ACT→ACC)	mppA →	murein tripeptide (L‑ala‑gamma‑D‑glutamyl‑meso‑DAP) transporter subunit
	WT7	88	1391898	G→A	1	E216E (GAG→GAA)	mppA →	murein tripeptide (L‑ala‑gamma‑D‑glutamyl‑meso‑DAP) transporter subunit
	WT7	88	1392080	T→C	1	L277S (TTG→TCG)	mppA →	murein tripeptide (L‑ala‑gamma‑D‑glutamyl‑meso‑DAP) transporter subunit
	WT7	88	1392279	G→C	1	A343A (GCG→GCC)	mppA →	murein tripeptide (L‑ala‑gamma‑D‑glutamyl‑meso‑DAP) transporter subunit
	WT7	88	1392555	G→A	1	S435S (TCG→TCA)	mppA →	murein tripeptide (L‑ala‑gamma‑D‑glutamyl‑meso‑DAP) transporter subunit
	WT7	88	1392648	T→C	1	Y466Y (TAT→TAC)	mppA →	murein tripeptide (L‑ala‑gamma‑D‑glutamyl‑meso‑DAP) transporter subunit
	WT7	88	1392816	T→C	1	N522N (AAT→AAC)	mppA →	murein tripeptide (L‑ala‑gamma‑D‑glutamyl‑meso‑DAP) transporter subunit
	WT7	88	1392819	T→G	1	P523P (CCT→CCG)	mppA →	murein tripeptide (L‑ala‑gamma‑D‑glutamyl‑meso‑DAP) transporter subunit
	WT7	88	1392837	T→C	1	S529S (AGT→AGC)	mppA →	murein tripeptide (L‑ala‑gamma‑D‑glutamyl‑meso‑DAP) transporter subunit
	WT7	88	1392893	C→G	1	intergenic (+29/+22)	mppA → / ← ynaI	murein tripeptide (L‑ala‑gamma‑D‑glutamyl‑meso‑DAP) transporter subunit/mechanosensitive channel protein, very small conductance
	WT7	88	1392921	A→C	1	G342G (GGT→GGG)	ynaI ←	mechanosensitive channel protein, very small conductance
	WT7	88	1392931	G→T	1	P339Q (CCG→CAG)	ynaI ←	mechanosensitive channel protein, very small conductance
	WT7	88	1392996	T→C	1	V317V (GTA→GTG)	ynaI ←	mechanosensitive channel protein, very small conductance
	WT7	88	1393095	A→C	1	S284S (TCT→TCG)	ynaI ←	mechanosensitive channel protein, very small conductance
	WT7	88	1393101	A→G	1	A282A (GCT→GCC)	ynaI ←	mechanosensitive channel protein, very small conductance
	WT7	88	1393176	A→G	1	A257A (GCT→GCC)	ynaI ←	mechanosensitive channel protein, very small conductance
	WT7	88	1393434	A→G	1	I171I (ATT→ATC)	ynaI ←	mechanosensitive channel protein, very small conductance
	WT7	88	1393449	G→A	1	N166N (AAC→AAT)	ynaI ←	mechanosensitive channel protein, very small conductance
	WT7	88	1393584	G→A	1	I121I (ATC→ATT)	ynaI ←	mechanosensitive channel protein, very small conductance
	WT7	88	1393587	A→G	1	R120R (CGT→CGC)	ynaI ←	mechanosensitive channel protein, very small conductance
	WT7	88	1393661	G→A	1	L96L (CTG→TTG)	ynaI ←	mechanosensitive channel protein, very small conductance
	WT7	88	1393830	T→A	1	G39G (GGA→GGT)	ynaI ←	mechanosensitive channel protein, very small conductance
	WT7	88	1393851	A→G	1	R32R (CGT→CGC)	ynaI ←	mechanosensitive channel protein, very small conductance
	WT7	88	1394068	Δ1,199 bp	1		insH1	insH1
	WT7	88	1395487	C→T	1	T33T (ACC→ACT)	ynaJ →	putative inner membrane protein, DUF2534 family
	WT7	88	1395758	G→A	1	L297L (CTG→TTG)	uspE ←	stress‑induced protein
	WT7	88	1395762	G→A	1	D295D (GAC→GAT)	uspE ←	stress‑induced protein
	WT7	88	1395870	C→T	1	E259E (GAG→GAA)	uspE ←	stress‑induced protein
	WT7	88	1395954	G→A	1	A231A (GCC→GCT)	uspE ←	stress‑induced protein
	WT7	88	1396008	G→A	1	D213D (GAC→GAT)	uspE ←	stress‑induced protein
	WT7	88	1396323	T→C	1	G108G (GGA→GGG)	uspE ←	stress‑induced protein
	WT7	88	1396473	G→C	1	T58T (ACC→ACG)	uspE ←	stress‑induced protein
	WT7	88	1396807	G→A	1	N248N (AAC→AAT)	fnr ←	DNA‑binding transcriptional dual regulator, global regulator of anaerobic growth
	WT7	88	1396885	G→A	1	G222G (GGC→GGT)	fnr ←	DNA‑binding transcriptional dual regulator, global regulator of anaerobic growth
	WT7	88	1397212	C→A	1	A113A (GCG→GCT)	fnr ←	DNA‑binding transcriptional dual regulator, global regulator of anaerobic growth
	WT7	88	1397266	T→A	1	A95A (GCA→GCT)	fnr ←	DNA‑binding transcriptional dual regulator, global regulator of anaerobic growth
	WT7	88	1397766	A→G	1	H165H (CAT→CAC)	ogt ←	O‑6‑alkylguanine‑DNA:cysteine‑protein methyltransferase
	WT7	88	1397910	A→G	1	R117R (CGT→CGC)	ogt ←	O‑6‑alkylguanine‑DNA:cysteine‑protein methyltransferase
	WT7	88	1397922	C→T	1	E113E (GAG→GAA)	ogt ←	O‑6‑alkylguanine‑DNA:cysteine‑protein methyltransferase
	WT7	88	1397973	T→A	1	T96T (ACA→ACT)	ogt ←	O‑6‑alkylguanine‑DNA:cysteine‑protein methyltransferase
	WT7	88	1398009	C→T	1	T84T (ACG→ACA)	ogt ←	O‑6‑alkylguanine‑DNA:cysteine‑protein methyltransferase
	WT7	88	1398012	A→G	1	A83A (GCT→GCC)	ogt ←	O‑6‑alkylguanine‑DNA:cysteine‑protein methyltransferase
	WT7	88	1398048	G→A	1	A71A (GCC→GCT)	ogt ←	O‑6‑alkylguanine‑DNA:cysteine‑protein methyltransferase
	WT7	88	1398057	T→A	1	E68D (GAA→GAT)	ogt ←	O‑6‑alkylguanine‑DNA:cysteine‑protein methyltransferase
	WT7	88	1398062	G→T	1	R67S (CGT→AGT)	ogt ←	O‑6‑alkylguanine‑DNA:cysteine‑protein methyltransferase
	WT7	88	1398087	A→G	1	N58N (AAT→AAC)	ogt ←	O‑6‑alkylguanine‑DNA:cysteine‑protein methyltransferase
	WT7	88	1398292	A→C	1	G502G (GGT→GGG)	abgT ←	p‑aminobenzoyl‑glutamate transporter; membrane protein
	WT7	88	1398313	G→A	1	V495V (GTC→GTT)	abgT ←	p‑aminobenzoyl‑glutamate transporter; membrane protein
	WT7	88	1398364	T→C	1	P478P (CCA→CCG)	abgT ←	p‑aminobenzoyl‑glutamate transporter; membrane protein
	WT7	88	1398445	A→G	1	V451V (GTT→GTC)	abgT ←	p‑aminobenzoyl‑glutamate transporter; membrane protein
	WT7	88	1398562	G→C	1	L412L (CTC→CTG)	abgT ←	p‑aminobenzoyl‑glutamate transporter; membrane protein
	WT7	88	1398643	G→T	1	I385I (ATC→ATA)	abgT ←	p‑aminobenzoyl‑glutamate transporter; membrane protein
	WT7	88	1398951	G→C	1	Q283E (CAA→GAA)	abgT ←	p‑aminobenzoyl‑glutamate transporter; membrane protein
	WT7	88	1398970	A→G	1	I276I (ATT→ATC)	abgT ←	p‑aminobenzoyl‑glutamate transporter; membrane protein
	WT7	88	1399201	T→C	1	A199A (GCA→GCG)	abgT ←	p‑aminobenzoyl‑glutamate transporter; membrane protein
	WT7	88	1399462	T→C	1	A112A (GCA→GCG)	abgT ←	p‑aminobenzoyl‑glutamate transporter; membrane protein
	WT7	88	1399489	C→T	1	L103L (CTG→CTA)	abgT ←	p‑aminobenzoyl‑glutamate transporter; membrane protein
	WT7	88	1399492	A→G	1	G102G (GGT→GGC)	abgT ←	p‑aminobenzoyl‑glutamate transporter; membrane protein
	WT7	88	1399522	A→T	1	G92G (GGT→GGA)	abgT ←	p‑aminobenzoyl‑glutamate transporter; membrane protein
	WT7	88	1399555	A→C	1	V81V (GTT→GTG)	abgT ←	p‑aminobenzoyl‑glutamate transporter; membrane protein
	WT7	88	1399609	G→C	1	V63V (GTC→GTG)	abgT ←	p‑aminobenzoyl‑glutamate transporter; membrane protein
	WT7	88	1399654	C→T	1	S48S (TCG→TCA)	abgT ←	p‑aminobenzoyl‑glutamate transporter; membrane protein
	WT7	88	1399687	A→T	1	I37I (ATT→ATA)	abgT ←	p‑aminobenzoyl‑glutamate transporter; membrane protein
	WT7	88	1399707	G→A	1	L31L (CTG→TTG)	abgT ←	p‑aminobenzoyl‑glutamate transporter; membrane protein
	WT7	88	1399897	T→A	1	V461V (GTA→GTT)	abgB ←	p‑aminobenzoyl‑glutamate hydrolase, B subunit
	WT7	88	1399944	G→T	1	L446I (CTT→ATT)	abgB ←	p‑aminobenzoyl‑glutamate hydrolase, B subunit
	WT7	88	1400164	T→C	1	E372E (GAA→GAG)	abgB ←	p‑aminobenzoyl‑glutamate hydrolase, B subunit
	WT7	88	1400265	A→G	1	S339P (TCC→CCC)	abgB ←	p‑aminobenzoyl‑glutamate hydrolase, B subunit
	WT7	88	1400344	C→A	1	Q312H (CAG→CAT)	abgB ←	p‑aminobenzoyl‑glutamate hydrolase, B subunit
	WT7	88	1400468	T→A	1	Y271F (TAT→TTT)	abgB ←	p‑aminobenzoyl‑glutamate hydrolase, B subunit
	WT7	88	1400812	A→G	1	V156V (GTT→GTC)	abgB ←	p‑aminobenzoyl‑glutamate hydrolase, B subunit
	WT7	88	1400869	C→T	1	T137T (ACG→ACA)	abgB ←	p‑aminobenzoyl‑glutamate hydrolase, B subunit
	WT7	88	1402092	C→T	1	Q166Q (CAG→CAA)	abgA ←	p‑aminobenzoyl‑glutamate hydrolase, A subunit
	WT7	88	1402321	G→A	1	A90V (GCT→GTT)	abgA ←	p‑aminobenzoyl‑glutamate hydrolase, A subunit
	WT7	88	1402385	A→G	1	F69L (TTC→CTC)	abgA ←	p‑aminobenzoyl‑glutamate hydrolase, A subunit
	WT7	88	1402397	A→G	1	L65L (TTA→CTA)	abgA ←	p‑aminobenzoyl‑glutamate hydrolase, A subunit
	WT7	88	1402431	A→G	1	G53G (GGT→GGC)	abgA ←	p‑aminobenzoyl‑glutamate hydrolase, A subunit
	WT7	88	1402458	G→C	1	H44Q (CAC→CAG)	abgA ←	p‑aminobenzoyl‑glutamate hydrolase, A subunit
	WT7	88	1402797	G→T	1	R11R (CGG→CGT)	abgR →	putative DNA‑binding transcriptional regulator of abgABT operon
	WT7	88	1402893	A→G	1	L43L (CTA→CTG)	abgR →	putative DNA‑binding transcriptional regulator of abgABT operon
	WT7	88	1402902	G→A	1	G46G (GGG→GGA)	abgR →	putative DNA‑binding transcriptional regulator of abgABT operon
	WT7	88	1402986	A→T	1	L74L (CTA→CTT)	abgR →	putative DNA‑binding transcriptional regulator of abgABT operon
	WT7	88	1402998	G→A	1	E78E (GAG→GAA)	abgR →	putative DNA‑binding transcriptional regulator of abgABT operon
	WT7	88	1403373	C→T	1	S203S (AGC→AGT)	abgR →	putative DNA‑binding transcriptional regulator of abgABT operon
	WT7	88	1403492	A→T	1	K243I (AAA→ATA)	abgR →	putative DNA‑binding transcriptional regulator of abgABT operon
	WT7	88	1403749	A→G	1	noncoding (27/96 nt)	mcaS ←	motility and biofilm regulator sRNA
	WT7	88	1403885	T→C	1	intergenic (‑110/‑118)	mcaS ← / → smrA	motility and biofilm regulator sRNA/DNA endonuclease
	WT7	88	1403930	A→T	1	intergenic (‑155/‑73)	mcaS ← / → smrA	motility and biofilm regulator sRNA/DNA endonuclease
	WT7	88	1404306	G→A	1	V102M (GTG→ATG)	smrA →	DNA endonuclease
	WT7	88	1404317	T→C	1	F105F (TTT→TTC)	smrA →	DNA endonuclease
	WT7	88	1404330	C→A	1	L110M (CTG→ATG)	smrA →	DNA endonuclease
	WT7	88	1404335	G→T	1	A111A (GCG→GCT)	smrA →	DNA endonuclease
	WT7	88	1404368	T→C	1	G122G (GGT→GGC)	smrA →	DNA endonuclease
	WT7	88	1404374	G→A	1	G124G (GGG→GGA)	smrA →	DNA endonuclease
	WT7	88	1404560	T→C	1	S186S (AGT→AGC)	smrA →	DNA endonuclease
	WT7	88	1404713	G→A	1	R369R (CGC→CGT)	ydaM ←	diguanylate cyclase, csgD regulator
	WT7	88	1404752	G→A	1	R356R (CGC→CGT)	ydaM ←	diguanylate cyclase, csgD regulator
	WT7	88	1404974	A→G	1	A282A (GCT→GCC)	ydaM ←	diguanylate cyclase, csgD regulator
	WT7	88	1404986	A→G	1	H278H (CAT→CAC)	ydaM ←	diguanylate cyclase, csgD regulator
	WT7	88	1405004	T→C	1	E272E (GAA→GAG)	ydaM ←	diguanylate cyclase, csgD regulator
	WT7	88	1405007	C→G	1	T271T (ACG→ACC)	ydaM ←	diguanylate cyclase, csgD regulator
	WT7	88	1405154	T→C	1	G222G (GGA→GGG)	ydaM ←	diguanylate cyclase, csgD regulator
	WT7	88	1405181	C→A	1	S213S (TCG→TCT)	ydaM ←	diguanylate cyclase, csgD regulator
	WT7	88	1405184	A→T	1	G212G (GGT→GGA)	ydaM ←	diguanylate cyclase, csgD regulator
	WT7	88	1405226	A→G	1	G198G (GGT→GGC)	ydaM ←	diguanylate cyclase, csgD regulator
	WT7	88	1405241	G→A	1	I193I (ATC→ATT)	ydaM ←	diguanylate cyclase, csgD regulator
	WT7	88	1405283	T→A	1	I179I (ATA→ATT)	ydaM ←	diguanylate cyclase, csgD regulator
	WT7	88	1405367	T→G	1	G151G (GGA→GGC)	ydaM ←	diguanylate cyclase, csgD regulator
	WT7	88	1405379	C→G	1	P147P (CCG→CCC)	ydaM ←	diguanylate cyclase, csgD regulator
	WT7	88	1405540	T→C	1	K94E (AAG→GAG)	ydaM ←	diguanylate cyclase, csgD regulator
	WT7	88	1405562	C→T	1	L86L (TTG→TTA)	ydaM ←	diguanylate cyclase, csgD regulator
	WT7	88	1405719	2 bp→CG	1	coding (100‑101/1233 nt)	ydaM ←	diguanylate cyclase, csgD regulator
	WT7	88	1405829	G→A	1	intergenic (‑10/‑245)	ydaM ← / → ydaN	diguanylate cyclase, csgD regulator/putative Zn(II) transporter
	WT7	88	1406196	T→C	1	C41C (TGT→TGC)	ydaN →	putative Zn(II) transporter
	WT7	88	1406298	G→A	1	T75T (ACG→ACA)	ydaN →	putative Zn(II) transporter
	WT7	88	1406301	T→G	1	R76R (CGT→CGG)	ydaN →	putative Zn(II) transporter
	WT7	88	1406334	G→T	1	L87L (CTG→CTT)	ydaN →	putative Zn(II) transporter
	WT7	88	1406505	G→A	1	G144G (GGG→GGA)	ydaN →	putative Zn(II) transporter
	WT7	88	1406508	A→G	1	G145G (GGA→GGG)	ydaN →	putative Zn(II) transporter
	WT7	88	1406550	T→C	1	S159S (AGT→AGC)	ydaN →	putative Zn(II) transporter
	WT7	88	1406658	T→C	1	I195I (ATT→ATC)	ydaN →	putative Zn(II) transporter
	WT7	88	1406694	T→C	1	V207V (GTT→GTC)	ydaN →	putative Zn(II) transporter
	WT7	88	1406820	C→T	1	G249G (GGC→GGT)	ydaN →	putative Zn(II) transporter
	WT7	88	1406886	G→A	1	S271S (TCG→TCA)	ydaN →	putative Zn(II) transporter
	WT7	88	1406925	C→A	1	T284T (ACC→ACA)	ydaN →	putative Zn(II) transporter
	WT7	88	1407039	T→C	1	H322H (CAT→CAC)	ydaN →	putative Zn(II) transporter
	WT7	88	1407149	T→C	1	intergenic (+92/‑4)	ydaN → / → fnrS	putative Zn(II) transporter/FNR‑activated anaerobic sRNA antisense regulator down regulates cydDC, metE, sodA, sodB, Hfq‑dependent; mediates negative FNR regulation
	WT7	88	1407322	A→G	1	intergenic (+48/‑213)	fnrS → / → dbpA	FNR‑activated anaerobic sRNA antisense regulator down regulates cydDC, metE, sodA, sodB, Hfq‑dependent; mediates negative FNR regulation/ATP‑dependent RNA helicase, specific for 23S rRNA
	WT7	88	1407927	G→T	1	G131G (GGG→GGT)	dbpA →	ATP‑dependent RNA helicase, specific for 23S rRNA
	WT7	88	1407943	C→T	1	L137L (CTG→TTG)	dbpA →	ATP‑dependent RNA helicase, specific for 23S rRNA
	WT7	88	1407973	T→C	1	L147L (TTG→CTG)	dbpA →	ATP‑dependent RNA helicase, specific for 23S rRNA
	WT7	88	1407981	2 bp→TT	1	coding (447‑448/1374 nt)	dbpA →	ATP‑dependent RNA helicase, specific for 23S rRNA
	WT7	88	1408110	T→C	1	A192A (GCT→GCC)	dbpA →	ATP‑dependent RNA helicase, specific for 23S rRNA
	WT7	88	1408209	C→T	1	S225S (AGC→AGT)	dbpA →	ATP‑dependent RNA helicase, specific for 23S rRNA
	WT7	88	1408245	C→T	1	S237S (AGC→AGT)	dbpA →	ATP‑dependent RNA helicase, specific for 23S rRNA
	WT7	88	1408266	C→T	1	C244C (TGC→TGT)	dbpA →	ATP‑dependent RNA helicase, specific for 23S rRNA
	WT7	88	1408344	A→G	1	S270S (TCA→TCG)	dbpA →	ATP‑dependent RNA helicase, specific for 23S rRNA
	WT7	88	1408357	T→C	1	L275L (TTG→CTG)	dbpA →	ATP‑dependent RNA helicase, specific for 23S rRNA
	WT7	88	1408422	C→T	1	V296V (GTC→GTT)	dbpA →	ATP‑dependent RNA helicase, specific for 23S rRNA
	WT7	88	1408660	2 bp→TT	1	coding (1126‑1127/1374 nt)	dbpA →	ATP‑dependent RNA helicase, specific for 23S rRNA
	WT7	88	1408663	A→C	1	T377P (ACG→CCG)	dbpA →	ATP‑dependent RNA helicase, specific for 23S rRNA
	WT7	88	1408743	A→G	1	A403A (GCA→GCG)	dbpA →	ATP‑dependent RNA helicase, specific for 23S rRNA
	WT7	88	1408755	T→C	1	D407D (GAT→GAC)	dbpA →	ATP‑dependent RNA helicase, specific for 23S rRNA
	WT7	88	1408772	C→T	1	A413V (GCA→GTA)	dbpA →	ATP‑dependent RNA helicase, specific for 23S rRNA
	WT7	88	1408949	T→G	1	intergenic (+41/+88)	dbpA → / ← ttcA	ATP‑dependent RNA helicase, specific for 23S rRNA/tRNA 2‑thiocytidine biosynthesis protein
	WT7	88	1409105	A→C	1	C290G (TGC→GGC)	ttcA ←	tRNA 2‑thiocytidine biosynthesis protein
	WT7	88	1409178	G→A	1	I265I (ATC→ATT)	ttcA ←	tRNA 2‑thiocytidine biosynthesis protein
	WT7	88	1409475	A→G	1	G166G (GGT→GGC)	ttcA ←	tRNA 2‑thiocytidine biosynthesis protein
	WT7	88	1410157	G→A	1	A368V (GCA→GTA)	intR ←	Rac prophage; integrase
	WT7	88	1411578	T→A	1	R63* (AGA→TGA)	rcbA ←	double‑strand break reduction protein, Rac prophage
	WT7	88	1411622	T→A	1	K48I (AAA→ATA)	rcbA ←	double‑strand break reduction protein, Rac prophage
	WT7	88	1411841	G→A	1	T37T (ACC→ACT)	ralR ←	Rac prophage; restriction alleviation protein
	WT7	88	1411868	C→T	1	A28A (GCG→GCA)	ralR ←	Rac prophage; restriction alleviation protein
	WT7	88	1411871	T→G	1	R27R (CGA→CGC)	ralR ←	Rac prophage; restriction alleviation protein
	WT7	88	1411922	T→C	1	P10P (CCA→CCG)	ralR ←	Rac prophage; restriction alleviation protein
	WT7	88	1413848	G→A	1	G521G (GGC→GGT)	recE ←	Rac prophage; exonuclease VIII, 5' ‑> 3' specific dsDNA exonuclease
	WT7	88	1413864	G→A	1	A516V (GCC→GTC)	recE ←	Rac prophage; exonuclease VIII, 5' ‑> 3' specific dsDNA exonuclease
	WT7	88	1413902	A→T	1	N503K (AAT→AAA)	recE ←	Rac prophage; exonuclease VIII, 5' ‑> 3' specific dsDNA exonuclease
	WT7	88	1413906	2 bp→GC	1	coding (1504‑1505/2601 nt)	recE ←	Rac prophage; exonuclease VIII, 5' ‑> 3' specific dsDNA exonuclease
	WT7	88	1413911	T→C	1	P500P (CCA→CCG)	recE ←	Rac prophage; exonuclease VIII, 5' ‑> 3' specific dsDNA exonuclease
	WT7	88	1413918	G→A	1	T498I (ACC→ATC)	recE ←	Rac prophage; exonuclease VIII, 5' ‑> 3' specific dsDNA exonuclease
	WT7	88	1413951	C→G	1	C487S (TGT→TCT)	recE ←	Rac prophage; exonuclease VIII, 5' ‑> 3' specific dsDNA exonuclease
	WT7	88	1413974	T→A	1	V479V (GTA→GTT)	recE ←	Rac prophage; exonuclease VIII, 5' ‑> 3' specific dsDNA exonuclease
	WT7	88	1414047	T→G	1	D455A (GAC→GCC)	recE ←	Rac prophage; exonuclease VIII, 5' ‑> 3' specific dsDNA exonuclease
	WT7	88	1414104	2 bp→TT	1	coding (1306‑1307/2601 nt)	recE ←	Rac prophage; exonuclease VIII, 5' ‑> 3' specific dsDNA exonuclease
	WT7	88	1414108	C→T	1	E435K (GAA→AAA)	recE ←	Rac prophage; exonuclease VIII, 5' ‑> 3' specific dsDNA exonuclease
	WT7	88	1414112	A→G	1	Y433Y (TAT→TAC)	recE ←	Rac prophage; exonuclease VIII, 5' ‑> 3' specific dsDNA exonuclease
	WT7	88	1414117	T→C	1	K432E (AAA→GAA)	recE ←	Rac prophage; exonuclease VIII, 5' ‑> 3' specific dsDNA exonuclease
	WT7	88	1414121	A→T	1	D430E (GAT→GAA)	recE ←	Rac prophage; exonuclease VIII, 5' ‑> 3' specific dsDNA exonuclease
	WT7	88	1414129	2 bp→GG	1	coding (1281‑1282/2601 nt)	recE ←	Rac prophage; exonuclease VIII, 5' ‑> 3' specific dsDNA exonuclease
	WT7	88	1414165	C→T	1	D416N (GAC→AAC)	recE ←	Rac prophage; exonuclease VIII, 5' ‑> 3' specific dsDNA exonuclease
	WT7	88	1414180	T→C	1	T411A (ACT→GCT)	recE ←	Rac prophage; exonuclease VIII, 5' ‑> 3' specific dsDNA exonuclease
	WT7	88	1414184	G→A	1	D409D (GAC→GAT)	recE ←	Rac prophage; exonuclease VIII, 5' ‑> 3' specific dsDNA exonuclease
	WT7	88	1414195	T→C	1	M406V (ATG→GTG)	recE ←	Rac prophage; exonuclease VIII, 5' ‑> 3' specific dsDNA exonuclease
	WT7	88	1414206	2 bp→GT	1	coding (1204‑1205/2601 nt)	recE ←	Rac prophage; exonuclease VIII, 5' ‑> 3' specific dsDNA exonuclease
	WT7	88	1414209	C→G	1	G401A (GGA→GCA)	recE ←	Rac prophage; exonuclease VIII, 5' ‑> 3' specific dsDNA exonuclease
	WT7	88	1414218	2 bp→TG	1	coding (1192‑1193/2601 nt)	recE ←	Rac prophage; exonuclease VIII, 5' ‑> 3' specific dsDNA exonuclease
	WT7	88	1414224	G→A	1	T396M (ACG→ATG)	recE ←	Rac prophage; exonuclease VIII, 5' ‑> 3' specific dsDNA exonuclease
	WT7	88	1414228	2 bp→CG	1	coding (1182‑1183/2601 nt)	recE ←	Rac prophage; exonuclease VIII, 5' ‑> 3' specific dsDNA exonuclease
	WT7	88	1414266	C→T	1	G382E (GGA→GAA)	recE ←	Rac prophage; exonuclease VIII, 5' ‑> 3' specific dsDNA exonuclease
	WT7	88	1414280	T→A	1	R377R (CGA→CGT)	recE ←	Rac prophage; exonuclease VIII, 5' ‑> 3' specific dsDNA exonuclease
	WT7	88	1414576	2 bp→CG	1	coding (834‑835/2601 nt)	recE ←	Rac prophage; exonuclease VIII, 5' ‑> 3' specific dsDNA exonuclease
	WT7	88	1414610	G→A	1	D267D (GAC→GAT)	recE ←	Rac prophage; exonuclease VIII, 5' ‑> 3' specific dsDNA exonuclease
	WT7	88	1414637	T→G	1	V258V (GTA→GTC)	recE ←	Rac prophage; exonuclease VIII, 5' ‑> 3' specific dsDNA exonuclease
	WT7	88	1414648	C→T	1	E255K (GAA→AAA)	recE ←	Rac prophage; exonuclease VIII, 5' ‑> 3' specific dsDNA exonuclease
	WT7	88	1414667	T→C	1	G248G (GGA→GGG)	recE ←	Rac prophage; exonuclease VIII, 5' ‑> 3' specific dsDNA exonuclease
	WT7	88	1414700	A→G	1	T237T (ACT→ACC)	recE ←	Rac prophage; exonuclease VIII, 5' ‑> 3' specific dsDNA exonuclease
	WT7	88	1414706	2 bp→AC	1	coding (704‑705/2601 nt)	recE ←	Rac prophage; exonuclease VIII, 5' ‑> 3' specific dsDNA exonuclease
	WT7	88	1414721	A→T	1	G230G (GGT→GGA)	recE ←	Rac prophage; exonuclease VIII, 5' ‑> 3' specific dsDNA exonuclease
	WT7	88	1414724	C→T	1	K229K (AAG→AAA)	recE ←	Rac prophage; exonuclease VIII, 5' ‑> 3' specific dsDNA exonuclease
	WT7	88	1414748	T→A	1	G221G (GGA→GGT)	recE ←	Rac prophage; exonuclease VIII, 5' ‑> 3' specific dsDNA exonuclease
	WT7	88	1414751	T→G	1	R220R (CGA→CGC)	recE ←	Rac prophage; exonuclease VIII, 5' ‑> 3' specific dsDNA exonuclease
	WT7	88	1414768	C→T	1	A215T (GCT→ACT)	recE ←	Rac prophage; exonuclease VIII, 5' ‑> 3' specific dsDNA exonuclease
	WT7	88	1414770	2 bp→CC	1	coding (640‑641/2601 nt)	recE ←	Rac prophage; exonuclease VIII, 5' ‑> 3' specific dsDNA exonuclease
	WT7	88	1414796	T→C	1	I205M (ATA→ATG)	recE ←	Rac prophage; exonuclease VIII, 5' ‑> 3' specific dsDNA exonuclease
	WT7	88	1414802	T→C	1	G203G (GGA→GGG)	recE ←	Rac prophage; exonuclease VIII, 5' ‑> 3' specific dsDNA exonuclease
	WT7	88	1414809	T→C	1	N201S (AAC→AGC)	recE ←	Rac prophage; exonuclease VIII, 5' ‑> 3' specific dsDNA exonuclease
	WT7	88	1414817	A→G	1	G198G (GGT→GGC)	recE ←	Rac prophage; exonuclease VIII, 5' ‑> 3' specific dsDNA exonuclease
	WT7	88	1414820	A→T	1	P197P (CCT→CCA)	recE ←	Rac prophage; exonuclease VIII, 5' ‑> 3' specific dsDNA exonuclease
	WT7	88	1414836	T→C	1	K192R (AAA→AGA)	recE ←	Rac prophage; exonuclease VIII, 5' ‑> 3' specific dsDNA exonuclease
	WT7	88	1414844	G→A	1	D189D (GAC→GAT)	recE ←	Rac prophage; exonuclease VIII, 5' ‑> 3' specific dsDNA exonuclease
	WT7	88	1414850	A→C	1	V187V (GTT→GTG)	recE ←	Rac prophage; exonuclease VIII, 5' ‑> 3' specific dsDNA exonuclease
	WT7	88	1414865	T→A	1	E182D (GAA→GAT)	recE ←	Rac prophage; exonuclease VIII, 5' ‑> 3' specific dsDNA exonuclease
	WT7	88	1414883	G→A	1	D176D (GAC→GAT)	recE ←	Rac prophage; exonuclease VIII, 5' ‑> 3' specific dsDNA exonuclease
	WT7	88	1414928	C→T	1	P161P (CCG→CCA)	recE ←	Rac prophage; exonuclease VIII, 5' ‑> 3' specific dsDNA exonuclease
	WT7	88	1414943	C→T	1	R156R (CGG→CGA)	recE ←	Rac prophage; exonuclease VIII, 5' ‑> 3' specific dsDNA exonuclease
	WT7	88	1414946	A→T	1	A155A (GCT→GCA)	recE ←	Rac prophage; exonuclease VIII, 5' ‑> 3' specific dsDNA exonuclease
	WT7	88	1414968	C→T	1	G148E (GGA→GAA)	recE ←	Rac prophage; exonuclease VIII, 5' ‑> 3' specific dsDNA exonuclease
	WT7	88	1415021	A→G	1	R130R (CGT→CGC)	recE ←	Rac prophage; exonuclease VIII, 5' ‑> 3' specific dsDNA exonuclease
	WT7	88	1415033	T→C	1	E126E (GAA→GAG)	recE ←	Rac prophage; exonuclease VIII, 5' ‑> 3' specific dsDNA exonuclease
	WT7	88	1415039	G→A	1	G124G (GGC→GGT)	recE ←	Rac prophage; exonuclease VIII, 5' ‑> 3' specific dsDNA exonuclease
	WT7	88	1415042	A→G	1	S123S (TCT→TCC)	recE ←	Rac prophage; exonuclease VIII, 5' ‑> 3' specific dsDNA exonuclease
	WT7	88	1415048	T→C	1	P121P (CCA→CCG)	recE ←	Rac prophage; exonuclease VIII, 5' ‑> 3' specific dsDNA exonuclease
	WT7	88	1415590	G→T	1	I66I (ATC→ATA)	racC ←	Rac prophage; putative protein
	WT7	88	1415593	A→G	1	H65H (CAT→CAC)	racC ←	Rac prophage; putative protein
	WT7	88	1415602	G→A	1	C62C (TGC→TGT)	racC ←	Rac prophage; putative protein
	WT7	88	1415614	G→A	1	V58V (GTC→GTT)	racC ←	Rac prophage; putative protein
	WT7	88	1415620	T→A	1	E56D (GAA→GAT)	racC ←	Rac prophage; putative protein
	WT7	88	1415623	A→G	1	D55N (GAT→AAC)	racC ←	Rac prophage; putative protein
	WT7	88	1415625	C→T	1	D55N (GAT→AAC)	racC ←	Rac prophage; putative protein
	WT7	88	1415635	T→A	1	V51V (GTA→GTT)	racC ←	Rac prophage; putative protein
	WT7	88	1415653	A→G	1	D45D (GAT→GAC)	racC ←	Rac prophage; putative protein
	WT7	88	1415701	T→C	1	V29V (GTA→GTG)	racC ←	Rac prophage; putative protein
	WT7	88	1415704	G→A	1	Y28Y (TAC→TAT)	racC ←	Rac prophage; putative protein
	WT7	88	1415713	G→A	1	R25R (CGC→CGT)	racC ←	Rac prophage; putative protein
	WT7	88	1415731	C→A	1	V19V (GTG→GTT)	racC ←	Rac prophage; putative protein
	WT7	88	1415737	G→A	1	H17H (CAC→CAT)	racC ←	Rac prophage; putative protein
	WT7	88	1415752	G→A	1	T12T (ACC→ACT)	racC ←	Rac prophage; putative protein
	WT7	88	1415758	T→A	1	V10V (GTA→GTT)	racC ←	Rac prophage; putative protein
	WT7	88	1415777	T→C	1	N4S (AAT→AGT)	racC ←	Rac prophage; putative protein
	WT7	88	1415813	C→A	1	intergenic (‑26/+49)	racC ← / ← ydaE	Rac prophage; putative protein/Rac prophage; conserved protein
	WT7	88	1415818	A→C	1	intergenic (‑31/+44)	racC ← / ← ydaE	Rac prophage; putative protein/Rac prophage; conserved protein
	WT7	88	1415828	T→G	1	intergenic (‑41/+34)	racC ← / ← ydaE	Rac prophage; putative protein/Rac prophage; conserved protein
	WT7	88	1415857	A→G	1	intergenic (‑70/+5)	racC ← / ← ydaE	Rac prophage; putative protein/Rac prophage; conserved protein
	WT7	88	1416333	40 bp→30 bp	1	intergenic (‑80/‑323)	kilR ← / → sieB	Rac prophage; inhibitor of ftsZ, killing protein/Rac prophage; phage superinfection exclusion protein
	WT7	88	1416384	G→T	1	intergenic (‑131/‑311)	kilR ← / → sieB	Rac prophage; inhibitor of ftsZ, killing protein/Rac prophage; phage superinfection exclusion protein
	WT7	88	1416387	A→G	1	intergenic (‑134/‑308)	kilR ← / → sieB	Rac prophage; inhibitor of ftsZ, killing protein/Rac prophage; phage superinfection exclusion protein
	WT7	88	1416478	G→A	1	intergenic (‑225/‑217)	kilR ← / → sieB	Rac prophage; inhibitor of ftsZ, killing protein/Rac prophage; phage superinfection exclusion protein
	WT7	88	1416493	A→G	1	intergenic (‑240/‑202)	kilR ← / → sieB	Rac prophage; inhibitor of ftsZ, killing protein/Rac prophage; phage superinfection exclusion protein
	WT7	88	1416497	C→T	1	intergenic (‑244/‑198)	kilR ← / → sieB	Rac prophage; inhibitor of ftsZ, killing protein/Rac prophage; phage superinfection exclusion protein
	WT7	88	1416504	T→C	1	intergenic (‑251/‑191)	kilR ← / → sieB	Rac prophage; inhibitor of ftsZ, killing protein/Rac prophage; phage superinfection exclusion protein
	WT7	88	1416566	T→C	1	intergenic (‑313/‑129)	kilR ← / → sieB	Rac prophage; inhibitor of ftsZ, killing protein/Rac prophage; phage superinfection exclusion protein
	WT7	88	1416619	C→T	1	intergenic (‑366/‑76)	kilR ← / → sieB	Rac prophage; inhibitor of ftsZ, killing protein/Rac prophage; phage superinfection exclusion protein
	WT7	88	1416625	T→C	1	intergenic (‑372/‑70)	kilR ← / → sieB	Rac prophage; inhibitor of ftsZ, killing protein/Rac prophage; phage superinfection exclusion protein
	WT7	88	1417294	G→A	1	C14C (TGC→TGT)	ydaF ←	Rac prophage; putative protein
	WT7	88	1417340	C→G	1	intergenic (‑5/+6)	ydaF ← / ← ydaG	Rac prophage; putative protein/Rac prophage; putative protein
	WT7	88	1417344	T→C	1	intergenic (‑9/+2)	ydaF ← / ← ydaG	Rac prophage; putative protein/Rac prophage; putative protein
	WT7	88	1417345	+C	1	intergenic (‑10/+1)	ydaF ← / ← ydaG	Rac prophage; putative protein/Rac prophage; putative protein
	WT7	88	1417359	C→T	1	S41N (AGC→AAC)	ydaG ←	Rac prophage; putative protein
	WT7	88	1417361	A→G	1	R40R (CGT→CGC)	ydaG ←	Rac prophage; putative protein
	WT7	88	1417364	T→G	1	I39I (ATA→ATC)	ydaG ←	Rac prophage; putative protein
	WT7	88	1417369	C→A	1	A38S (GCT→TCT)	ydaG ←	Rac prophage; putative protein
	WT7	88	1417371	A→G	1	V37A (GTC→GCC)	ydaG ←	Rac prophage; putative protein
	WT7	88	1417408	A→G	1	L25L (TTA→CTA)	ydaG ←	Rac prophage; putative protein
	WT7	88	1417415	C→T	1	V22V (GTG→GTA)	ydaG ←	Rac prophage; putative protein
	WT7	88	1417421	C→T	1	Q20Q (CAG→CAA)	ydaG ←	Rac prophage; putative protein
	WT7	88	1417425	T→C	1	N19S (AAC→AGC)	ydaG ←	Rac prophage; putative protein
	WT7	88	1417436	A→G	1	G15G (GGT→GGC)	ydaG ←	Rac prophage; putative protein
	WT7	88	1418773	A→G	1	A22A (GCA→GCG)	ydaT →	Rac prophage; putative protein
	WT7	88	1418779	A→C	1	V24V (GTA→GTC)	ydaT →	Rac prophage; putative protein
	WT7	88	1418782	C→T	1	A25A (GCC→GCT)	ydaT →	Rac prophage; putative protein
	WT7	88	1418785	T→C	1	N26N (AAT→AAC)	ydaT →	Rac prophage; putative protein
	WT7	88	1418806	G→C	1	L33L (CTG→CTC)	ydaT →	Rac prophage; putative protein
	WT7	88	1418818	C→A	1	G37G (GGC→GGA)	ydaT →	Rac prophage; putative protein
	WT7	88	1418821	C→T	1	G38G (GGC→GGT)	ydaT →	Rac prophage; putative protein
	WT7	88	1418828	C→T	1	P41S (CCC→TCT)	ydaT →	Rac prophage; putative protein
	WT7	88	1418830	C→T	1	P41S (CCC→TCT)	ydaT →	Rac prophage; putative protein
	WT7	88	1418834	3 bp→ACA	1	coding (127‑129/423 nt)	ydaT →	Rac prophage; putative protein
	WT7	88	1418866	T→C	1	N53N (AAT→AAC)	ydaT →	Rac prophage; putative protein
	WT7	88	1418874	A→G	1	H56R (CAC→CGC)	ydaT →	Rac prophage; putative protein
	WT7	88	1418884	G→A	1	L59L (TTG→TTA)	ydaT →	Rac prophage; putative protein
	WT7	88	1418897	A→G	1	K64E (AAA→GAA)	ydaT →	Rac prophage; putative protein
	WT7	88	1418900	A→G	1	T65A (ACG→GCG)	ydaT →	Rac prophage; putative protein
	WT7	88	1418908	A→G	1	R67R (AGA→AGG)	ydaT →	Rac prophage; putative protein
	WT7	88	1418956	C→G	1	R83R (CGC→CGG)	ydaT →	Rac prophage; putative protein
	WT7	88	1419022	A→G	1	E105E (GAA→GAG)	ydaT →	Rac prophage; putative protein
	WT7	88	1419028	A→G	1	L107L (TTA→TTG)	ydaT →	Rac prophage; putative protein
	WT7	88	1419064	A→G	1	Q119Q (CAA→CAG)	ydaT →	Rac prophage; putative protein
	WT7	88	1419100	T→G	1	G131G (GGT→GGG)	ydaT →	Rac prophage; putative protein
	WT7	88	1419532	A→T	1	A130A (GCA→GCT)	ydaU →	Rac prophage; conserved protein
	WT7	88	1419716	2 bp→GT	1	coding (574‑575/858 nt)	ydaU →	Rac prophage; conserved protein
	WT7	88	1419826	G→A	1	E228E (GAG→GAA)	ydaU →	Rac prophage; conserved protein
	WT7	88	1419841	C→T	1	R233R (CGC→CGT)	ydaU →	Rac prophage; conserved protein
	WT7	88	1419854	T→A	1	S238T (TCA→ACA)	ydaU →	Rac prophage; conserved protein
	WT7	88	1419902	T→C	1	L254L (TTG→CTG)	ydaU →	Rac prophage; conserved protein
	WT7	88	1419925	A→G	1	R261R (CGA→CGG)	ydaU →	Rac prophage; conserved protein
	WT7	88	1419937	A→G	1	L265L (TTA→TTG)	ydaU →	Rac prophage; conserved protein
	WT7	88	1419964	A→G	1	L274L (TTA→TTG)	ydaU →	Rac prophage; conserved protein
	WT7	88	1419970	T→C	1	D276D (GAT→GAC)	ydaU →	Rac prophage; conserved protein
	WT7	88	1419985	A→T	1	P281P (CCA→CCT)	ydaU →	Rac prophage; conserved protein
	WT7	88	1420002	T→A	1	intergenic (+2/‑5)	ydaU → / → ydaV	Rac prophage; conserved protein/Rac prophage; predicted DNA replication protein
	WT7	88	1420027	C→A	1	G7G (GGC→GGA)	ydaV →	Rac prophage; predicted DNA replication protein
	WT7	88	1420029	2 bp→GC	1	coding (23‑24/747 nt)	ydaV →	Rac prophage; predicted DNA replication protein
	WT7	88	1420036	T→G	1	L10L (CTT→CTG)	ydaV →	Rac prophage; predicted DNA replication protein
	WT7	88	1420039	A→G	1	E11E (GAA→GAG)	ydaV →	Rac prophage; predicted DNA replication protein
	WT7	88	1420055	G→A	1	A17T (GCC→ACC)	ydaV →	Rac prophage; predicted DNA replication protein
	WT7	88	1420060	2 bp→AC	1	coding (54‑55/747 nt)	ydaV →	Rac prophage; predicted DNA replication protein
	WT7	88	1420075	G→C	1	A23A (GCG→GCC)	ydaV →	Rac prophage; predicted DNA replication protein
	WT7	88	1420083	2 bp→GA	1	coding (77‑78/747 nt)	ydaV →	Rac prophage; predicted DNA replication protein
	WT7	88	1420115	T→G	1	S37A (TCC→GCT)	ydaV →	Rac prophage; predicted DNA replication protein
	WT7	88	1420117	C→T	1	S37A (TCC→GCT)	ydaV →	Rac prophage; predicted DNA replication protein
	WT7	88	1420133	T→A	1	C43S (TGT→AGT)	ydaV →	Rac prophage; predicted DNA replication protein
	WT7	88	1420150	T→C	1	R48R (CGT→CGC)	ydaV →	Rac prophage; predicted DNA replication protein
	WT7	88	1420152	A→T	1	Q49L (CAG→CTG)	ydaV →	Rac prophage; predicted DNA replication protein
	WT7	88	1420159	T→C	1	R51R (CGT→CGC)	ydaV →	Rac prophage; predicted DNA replication protein
	WT7	88	1420192	T→A	1	S62S (TCT→TCA)	ydaV →	Rac prophage; predicted DNA replication protein
	WT7	88	1420204	A→G	1	P66P (CCA→CCG)	ydaV →	Rac prophage; predicted DNA replication protein
	WT7	88	1420213	C→T	1	R69R (CGC→CGT)	ydaV →	Rac prophage; predicted DNA replication protein
	WT7	88	1420226	T→G	1	S74A (TCG→GCG)	ydaV →	Rac prophage; predicted DNA replication protein
	WT7	88	1420249	A→C	1	E81D (GAA→GAC)	ydaV →	Rac prophage; predicted DNA replication protein
	WT7	88	1420252	G→C	1	G82G (GGG→GGC)	ydaV →	Rac prophage; predicted DNA replication protein
	WT7	88	1420267	G→A	1	L87L (TTG→TTA)	ydaV →	Rac prophage; predicted DNA replication protein
	WT7	88	1420270	T→C	1	S88S (AGT→AGC)	ydaV →	Rac prophage; predicted DNA replication protein
	WT7	88	1420288	T→C	1	A94A (GCT→GCC)	ydaV →	Rac prophage; predicted DNA replication protein
	WT7	88	1420351	C→T	1	N115N (AAC→AAT)	ydaV →	Rac prophage; predicted DNA replication protein
	WT7	88	1420435	C→T	1	A143A (GCC→GCT)	ydaV →	Rac prophage; predicted DNA replication protein
	WT7	88	1420438	G→A	1	L144L (CTG→CTA)	ydaV →	Rac prophage; predicted DNA replication protein
	WT7	88	1420456	T→C	1	D150D (GAT→GAC)	ydaV →	Rac prophage; predicted DNA replication protein
	WT7	88	1420462	G→A	1	Q152Q (CAG→CAA)	ydaV →	Rac prophage; predicted DNA replication protein
	WT7	88	1420493	G→C	1	E163Q (GAA→CAA)	ydaV →	Rac prophage; predicted DNA replication protein
	WT7	88	1420540	G→A	1	T178T (ACG→ACA)	ydaV →	Rac prophage; predicted DNA replication protein
	WT7	88	1420558	A→G	1	V184V (GTA→GTG)	ydaV →	Rac prophage; predicted DNA replication protein
	WT7	88	1420595	C→T	1	R197C (CGC→TGC)	ydaV →	Rac prophage; predicted DNA replication protein
	WT7	88	1420655	C→A	1	R217R (CGG→AGG)	ydaV →	Rac prophage; predicted DNA replication protein
	WT7	88	1420663	G→A	1	M219I (ATG→ATA)	ydaV →	Rac prophage; predicted DNA replication protein
	WT7	88	1420688	C→A	1	R228R (CGA→AGA)	ydaV →	Rac prophage; predicted DNA replication protein
	WT7	88	1420705	C→T	1	N233N (AAC→AAT)	ydaV →	Rac prophage; predicted DNA replication protein
	WT7	88	1420752	A→G	1	*249* (TAA→TGA) pseudogene (28/500 nt)	ydaV →ydaW →	Rac prophage; predicted DNA replication proteinRac prophage; pseudogene, DNA‑binding protein homoolgy;Phage or Prophage Related
	WT7	88	1420767	A→G	1	pseudogene (43/500 nt)	ydaW →	Rac prophage; pseudogene, DNA‑binding protein homoolgy;Phage or Prophage Related
	WT7	88	1420771	A→T	1	pseudogene (47/500 nt)	ydaW →	Rac prophage; pseudogene, DNA‑binding protein homoolgy;Phage or Prophage Related
	WT7	88	1420781	G→A	1	pseudogene (57/500 nt)	ydaW →	Rac prophage; pseudogene, DNA‑binding protein homoolgy;Phage or Prophage Related
	WT7	88	1420784	T→C	1	pseudogene (60/500 nt)	ydaW →	Rac prophage; pseudogene, DNA‑binding protein homoolgy;Phage or Prophage Related
	WT7	88	1420793	C→T	1	pseudogene (69/500 nt)	ydaW →	Rac prophage; pseudogene, DNA‑binding protein homoolgy;Phage or Prophage Related
	WT7	88	1420820	A→G	1	pseudogene (96/500 nt)	ydaW →	Rac prophage; pseudogene, DNA‑binding protein homoolgy;Phage or Prophage Related
	WT7	88	1420823	2 bp→GG	1	pseudogene (99‑100/500 nt)	ydaW →	Rac prophage; pseudogene, DNA‑binding protein homoolgy;Phage or Prophage Related
	WT7	88	1420832	T→G	1	pseudogene (108/500 nt)	ydaW →	Rac prophage; pseudogene, DNA‑binding protein homoolgy;Phage or Prophage Related
	WT7	88	1420874	A→G	1	pseudogene (150/500 nt)	ydaW →	Rac prophage; pseudogene, DNA‑binding protein homoolgy;Phage or Prophage Related
	WT7	88	1420877	A→G	1	pseudogene (153/500 nt)	ydaW →	Rac prophage; pseudogene, DNA‑binding protein homoolgy;Phage or Prophage Related
	WT7	88	1420898	T→A	1	pseudogene (174/500 nt)	ydaW →	Rac prophage; pseudogene, DNA‑binding protein homoolgy;Phage or Prophage Related
	WT7	88	1420901	T→C	1	pseudogene (177/500 nt)	ydaW →	Rac prophage; pseudogene, DNA‑binding protein homoolgy;Phage or Prophage Related
	WT7	88	1420925	G→A	1	pseudogene (201/500 nt)	ydaW →	Rac prophage; pseudogene, DNA‑binding protein homoolgy;Phage or Prophage Related
	WT7	88	1420934	T→C	1	pseudogene (210/500 nt)	ydaW →	Rac prophage; pseudogene, DNA‑binding protein homoolgy;Phage or Prophage Related
	WT7	88	1420943	T→C	1	pseudogene (219/500 nt)	ydaW →	Rac prophage; pseudogene, DNA‑binding protein homoolgy;Phage or Prophage Related
	WT7	88	1420958	G→T	1	pseudogene (234/500 nt)	ydaW →	Rac prophage; pseudogene, DNA‑binding protein homoolgy;Phage or Prophage Related
	WT7	88	1420963	C→T	1	pseudogene (239/500 nt)	ydaW →	Rac prophage; pseudogene, DNA‑binding protein homoolgy;Phage or Prophage Related
	WT7	88	1420966	A→C	1	pseudogene (242/500 nt)	ydaW →	Rac prophage; pseudogene, DNA‑binding protein homoolgy;Phage or Prophage Related
	WT7	88	1420969	C→A	1	pseudogene (245/500 nt)	ydaW →	Rac prophage; pseudogene, DNA‑binding protein homoolgy;Phage or Prophage Related
	WT7	88	1420975	T→A	1	pseudogene (251/500 nt)	ydaW →	Rac prophage; pseudogene, DNA‑binding protein homoolgy;Phage or Prophage Related
	WT7	88	1420989	A→G	1	pseudogene (265/500 nt)	ydaW →	Rac prophage; pseudogene, DNA‑binding protein homoolgy;Phage or Prophage Related
	WT7	88	1420994	A→G	1	pseudogene (270/500 nt)	ydaW →	Rac prophage; pseudogene, DNA‑binding protein homoolgy;Phage or Prophage Related
	WT7	88	1421048	A→C	1	pseudogene (324/500 nt)	ydaW →	Rac prophage; pseudogene, DNA‑binding protein homoolgy;Phage or Prophage Related
	WT7	88	1421063	T→G	1	pseudogene (339/500 nt)	ydaW →	Rac prophage; pseudogene, DNA‑binding protein homoolgy;Phage or Prophage Related
	WT7	88	1421069	G→A	1	pseudogene (345/500 nt)	ydaW →	Rac prophage; pseudogene, DNA‑binding protein homoolgy;Phage or Prophage Related
	WT7	88	1421078	2 bp→GC	1	pseudogene (354‑355/500 nt)	ydaW →	Rac prophage; pseudogene, DNA‑binding protein homoolgy;Phage or Prophage Related
	WT7	88	1421084	T→C	1	pseudogene (360/500 nt)	ydaW →	Rac prophage; pseudogene, DNA‑binding protein homoolgy;Phage or Prophage Related
	WT7	88	1421096	A→C	1	pseudogene (372/500 nt)	ydaW →	Rac prophage; pseudogene, DNA‑binding protein homoolgy;Phage or Prophage Related
	WT7	88	1421105	G→T	1	pseudogene (381/500 nt)	ydaW →	Rac prophage; pseudogene, DNA‑binding protein homoolgy;Phage or Prophage Related
	WT7	88	1421138	T→A	1	pseudogene (414/500 nt)	ydaW →	Rac prophage; pseudogene, DNA‑binding protein homoolgy;Phage or Prophage Related
	WT7	88	1421141	T→C	1	pseudogene (417/500 nt)	ydaW →	Rac prophage; pseudogene, DNA‑binding protein homoolgy;Phage or Prophage Related
	WT7	88	1421249	G→A	1	pseudogene (25/444 nt)	rzpR →	pseudogene, Rac prophage; predicted defective peptidase;Phage or Prophage Related; putative Rac prophage endopeptidase
	WT7	88	1421257	C→T	1	pseudogene (33/444 nt)	rzpR →	pseudogene, Rac prophage; predicted defective peptidase;Phage or Prophage Related; putative Rac prophage endopeptidase
	WT7	88	1421262	C→T	1	pseudogene (38/444 nt)	rzpR →	pseudogene, Rac prophage; predicted defective peptidase;Phage or Prophage Related; putative Rac prophage endopeptidase
	WT7	88	1421268	2 bp→TG	1	pseudogene (44‑45/444 nt)	rzpR →	pseudogene, Rac prophage; predicted defective peptidase;Phage or Prophage Related; putative Rac prophage endopeptidase
	WT7	88	1425445	T→G	1	pseudogene (33/210 nt)	lomR →	pseudogene, Rac prophage lom homolog;Phage or Prophage Related; interrupted by IS5 and N‑ter deletion
	WT7	88	1425484	G→T	1	pseudogene (72/210 nt)	lomR →	pseudogene, Rac prophage lom homolog;Phage or Prophage Related; interrupted by IS5 and N‑ter deletion
	WT7	88	1425505	G→A	1	pseudogene (93/210 nt)	lomR →	pseudogene, Rac prophage lom homolog;Phage or Prophage Related; interrupted by IS5 and N‑ter deletion
	WT7	88	1425510	T→C	1	pseudogene (98/210 nt)	lomR →	pseudogene, Rac prophage lom homolog;Phage or Prophage Related; interrupted by IS5 and N‑ter deletion
	WT7	88	1425563	A→G	1	pseudogene (151/210 nt)	lomR →	pseudogene, Rac prophage lom homolog;Phage or Prophage Related; interrupted by IS5 and N‑ter deletion
	WT7	88	1425565	G→A	1	pseudogene (153/210 nt)	lomR →	pseudogene, Rac prophage lom homolog;Phage or Prophage Related; interrupted by IS5 and N‑ter deletion
	WT7	88	1425604	C→T	1	pseudogene (192/210 nt)	lomR →	pseudogene, Rac prophage lom homolog;Phage or Prophage Related; interrupted by IS5 and N‑ter deletion
	WT7	88	1425625	Δ1,200 bp	1		insH1–[lomR]	insH1, [lomR]
	WT7	88	1426830	C→A	1	pseudogene (12/190 nt)	lomR →	pseudogene, Rac prophage lom homolog;Phage or Prophage Related; interrupted by IS5 and N‑ter deletion
	WT7	88	1426837	C→T	1	pseudogene (19/190 nt)	lomR →	pseudogene, Rac prophage lom homolog;Phage or Prophage Related; interrupted by IS5 and N‑ter deletion
	WT7	88	1426870	C→T	1	pseudogene (52/190 nt)	lomR →	pseudogene, Rac prophage lom homolog;Phage or Prophage Related; interrupted by IS5 and N‑ter deletion
	WT7	88	1426876	G→C	1	pseudogene (58/190 nt)	lomR →	pseudogene, Rac prophage lom homolog;Phage or Prophage Related; interrupted by IS5 and N‑ter deletion
	WT7	88	1426891	A→G	1	pseudogene (73/190 nt)	lomR →	pseudogene, Rac prophage lom homolog;Phage or Prophage Related; interrupted by IS5 and N‑ter deletion
	WT7	88	1426934	A→G	1	pseudogene (116/190 nt)	lomR →	pseudogene, Rac prophage lom homolog;Phage or Prophage Related; interrupted by IS5 and N‑ter deletion
	WT7	88	1426936	T→C	1	pseudogene (118/190 nt)	lomR →	pseudogene, Rac prophage lom homolog;Phage or Prophage Related; interrupted by IS5 and N‑ter deletion
	WT7	88	1426949	C→T	1	pseudogene (131/190 nt)	lomR →	pseudogene, Rac prophage lom homolog;Phage or Prophage Related; interrupted by IS5 and N‑ter deletion
	WT7	88	1426960	C→T	1	pseudogene (142/190 nt)	lomR →	pseudogene, Rac prophage lom homolog;Phage or Prophage Related; interrupted by IS5 and N‑ter deletion
	WT7	88	1427061	(T)6→5	1	intergenic (+53/‑12)	lomR → / → stfR	pseudogene, Rac prophage lom homolog;Phage or Prophage Related; interrupted by IS5 and N‑ter deletion/Rac prophage; predicted tail fiber protein
	WT7	88	1427066	G→A	1	intergenic (+58/‑7)	lomR → / → stfR	pseudogene, Rac prophage lom homolog;Phage or Prophage Related; interrupted by IS5 and N‑ter deletion/Rac prophage; predicted tail fiber protein
	WT7	88	1427071	A→G	1	intergenic (+63/‑2)	lomR → / → stfR	pseudogene, Rac prophage lom homolog;Phage or Prophage Related; interrupted by IS5 and N‑ter deletion/Rac prophage; predicted tail fiber protein
	WT7	88	1427082	A→C	1	K4Q (AAG→CAG)	stfR →	Rac prophage; predicted tail fiber protein
	WT7	88	1427093	T→C	1	G7G (GGT→GGC)	stfR →	Rac prophage; predicted tail fiber protein
	WT7	88	1427096	A→G	1	V8V (GTA→GTG)	stfR →	Rac prophage; predicted tail fiber protein
	WT7	88	1432919	A→G	1	intergenic (‑671/+63)	ynaE ← / ← ttcC	cold shock protein, function unknown, Rac prophage/pseudogene, prophage Rac integration site ttcA duplication;Phage or Prophage Related
	WT7	88	1432925	C→T	1	intergenic (‑677/+57)	ynaE ← / ← ttcC	cold shock protein, function unknown, Rac prophage/pseudogene, prophage Rac integration site ttcA duplication;Phage or Prophage Related
	WT7	88	1432947	A→G	1	intergenic (‑699/+35)	ynaE ← / ← ttcC	cold shock protein, function unknown, Rac prophage/pseudogene, prophage Rac integration site ttcA duplication;Phage or Prophage Related
	WT7	88	1637554	T→A	0.315	E176D (GAA→GAT)	rrrQ ←	Qin prophage; predicted lysozyme
	WT7	88	1637566	G→A	0.353	C172C (TGC→TGT)	rrrQ ←	Qin prophage; predicted lysozyme
	WT7	88	1637571	T→C	0.444	T171A (ACC→GCC)	rrrQ ←	Qin prophage; predicted lysozyme
	WT7	88	1637581	C→T	0.374	E167E (GAG→GAA)	rrrQ ←	Qin prophage; predicted lysozyme
	WT7	88	1637605	A→T	0.309	G159G (GGT→GGA)	rrrQ ←	Qin prophage; predicted lysozyme
	WT7	88	1637608	G→A	0.296	Y158Y (TAC→TAT)	rrrQ ←	Qin prophage; predicted lysozyme
	WT7	88	1637611	A→G	0.306	C157C (TGT→TGC)	rrrQ ←	Qin prophage; predicted lysozyme
	WT7	88	1637626	A→T	0.401	I152I (ATT→ATA)	rrrQ ←	Qin prophage; predicted lysozyme
	WT7	88	1637641	T→C	0.384	G147G (GGA→GGG)	rrrQ ←	Qin prophage; predicted lysozyme
	WT7	88	1637644	G→A	0.368	G146G (GGC→GGT)	rrrQ ←	Qin prophage; predicted lysozyme
	WT7	88	1637650	C→T	0.39	K144K (AAG→AAA)	rrrQ ←	Qin prophage; predicted lysozyme
	WT7	88	1637653	A→T	0.358	I143I (ATT→ATA)	rrrQ ←	Qin prophage; predicted lysozyme
	WT7	88	1637671	T→C	0.432	E137E (GAA→GAG)	rrrQ ←	Qin prophage; predicted lysozyme
	WT7	88	1637680	A→C	0.436	G134G (GGT→GGG)	rrrQ ←	Qin prophage; predicted lysozyme
	WT7	88	1637683	T→C	0.529	K133K (AAA→AAG)	rrrQ ←	Qin prophage; predicted lysozyme
	WT7	88	1637695	A→G	0.426	A129A (GCT→GCC)	rrrQ ←	Qin prophage; predicted lysozyme
	WT7	88	1637701	C→A	0.384	L127L (CTG→CTT)	rrrQ ←	Qin prophage; predicted lysozyme
	WT7	88	1637727	A→G	0.436	F119L (TTC→CTC)	rrrQ ←	Qin prophage; predicted lysozyme
	WT7	88	1637767	G→T	0.4	I105I (ATC→ATA)	rrrQ ←	Qin prophage; predicted lysozyme
	WT7	88	1637779	T→C	0.393	Q101Q (CAA→CAG)	rrrQ ←	Qin prophage; predicted lysozyme
	WT7	88	1637797	T→C	0.345	V95V (GTA→GTG)	rrrQ ←	Qin prophage; predicted lysozyme
	WT7	88	1637851	G→A	0.642	V77V (GTC→GTT)	rrrQ ←	Qin prophage; predicted lysozyme
	WT7	88	1637858	T→G	0.658	D75A (GAC→GCC)	rrrQ ←	Qin prophage; predicted lysozyme
	WT7	88	1637884	A→T	0.594	N66K (AAT→AAA) ‡	rrrQ ←	Qin prophage; predicted lysozyme
	WT7	88	1637885	T→C	0.579	N66S (AAT→AGT) ‡	rrrQ ←	Qin prophage; predicted lysozyme
	WT7	88	1637886	T→C	0.56	N66D (AAT→GAT) ‡	rrrQ ←	Qin prophage; predicted lysozyme
	WT7	88	1637887	G→C	0.563	P65P (CCC→CCG)	rrrQ ←	Qin prophage; predicted lysozyme
	WT7	88	1637892	A→T	0.575	F64I (TTT→ATT)	rrrQ ←	Qin prophage; predicted lysozyme
	WT7	88	1637896	G→A	0.576	T62T (ACC→ACT) ‡	rrrQ ←	Qin prophage; predicted lysozyme
	WT7	88	1637898	T→G	0.59	T62P (ACC→CCC) ‡	rrrQ ←	Qin prophage; predicted lysozyme
	WT7	88	1637902	T→A	0.574	G60G (GGA→GGT)	rrrQ ←	Qin prophage; predicted lysozyme
	WT7	88	1637905	A→G	0.573	D59D (GAT→GAC)	rrrQ ←	Qin prophage; predicted lysozyme
	WT7	88	1637913	C→T	0.585	V57M (GTG→ATG)	rrrQ ←	Qin prophage; predicted lysozyme
	WT7	88	1637914	T→C	0.587	T56T (ACA→ACG)	rrrQ ←	Qin prophage; predicted lysozyme
	WT7	88	1637917	G→T	0.575	A55A (GCC→GCA)	rrrQ ←	Qin prophage; predicted lysozyme
	WT7	88	1637920	A→T	0.565	G54G (GGT→GGA)	rrrQ ←	Qin prophage; predicted lysozyme
	WT7	88	1637944	A→G	0.6	S46S (TCT→TCC)	rrrQ ←	Qin prophage; predicted lysozyme
	WT7	88	1637947	A→G	0.628	G45G (GGT→GGC)	rrrQ ←	Qin prophage; predicted lysozyme
	WT7	88	1637962	C→A	0.488	M40I (ATG→ATT) ‡	rrrQ ←	Qin prophage; predicted lysozyme
	WT7	88	1637963	A→G	0.523	M40T (ATG→ACG) ‡	rrrQ ←	Qin prophage; predicted lysozyme
	WT7	88	1637965	T→G	0.534	T39T (ACA→ACC)	rrrQ ←	Qin prophage; predicted lysozyme
	WT7	88	1637971	G→A	0.49	N37N (AAC→AAT)	rrrQ ←	Qin prophage; predicted lysozyme
	WT7	88	1637974	A→C	0.534	G36G (GGT→GGG)	rrrQ ←	Qin prophage; predicted lysozyme
	WT7	88	1637977	T→C	0.511	E35E (GAA→GAG)	rrrQ ←	Qin prophage; predicted lysozyme
	WT7	88	1637986	G→A	0.502	D32D (GAC→GAT)	rrrQ ←	Qin prophage; predicted lysozyme
	WT7	88	1637998	G→A	0.381	D28D (GAC→GAT)	rrrQ ←	Qin prophage; predicted lysozyme
	WT7	88	1638001	A→G	0.429	L27L (CTT→CTC)	rrrQ ←	Qin prophage; predicted lysozyme
	WT7	88	1638004	T→A	0.37	I26I (ATA→ATT)	rrrQ ←	Qin prophage; predicted lysozyme
	WT7	88	1638007	C→G	0.371	Q25H (CAG→CAC) ‡	rrrQ ←	Qin prophage; predicted lysozyme
	WT7	88	1638009	G→C	0.373	Q25E (CAG→GAG) ‡	rrrQ ←	Qin prophage; predicted lysozyme
	WT7	88	1638010	A→G	0.379	P24P (CCT→CCC)	rrrQ ←	Qin prophage; predicted lysozyme
	WT7	88	1638013	A→G	0.365	A23A (GCT→GCC)	rrrQ ←	Qin prophage; predicted lysozyme
	WT7	88	1638018	A→G	0.373	S22P (TCT→CCT)	rrrQ ←	Qin prophage; predicted lysozyme
	WT7	88	1638019	T→A	0.335	A21A (GCA→GCT)	rrrQ ←	Qin prophage; predicted lysozyme
	WT7	88	1638022	G→A	0.358	G20G (GGC→GGT) ‡	rrrQ ←	Qin prophage; predicted lysozyme
	WT7	88	1638024	C→T	0.357	G20S (GGC→AGC) ‡	rrrQ ←	Qin prophage; predicted lysozyme
	WT7	88	1638025	A→G	0.36	A19A (GCT→GCC)	rrrQ ←	Qin prophage; predicted lysozyme
	WT7	88	1638028	A→G	0.35	G18G (GGT→GGC) ‡	rrrQ ←	Qin prophage; predicted lysozyme
	WT7	88	1638029	C→G	0.37	G18A (GGT→GCT) ‡	rrrQ ←	Qin prophage; predicted lysozyme
	WT7	88	1638052	C→T	0.347	S10S (TCG→TCA)	rrrQ ←	Qin prophage; predicted lysozyme
	WT7	88	1638060	C→T	0.335	G8S (GGC→AGC)	rrrQ ←	Qin prophage; predicted lysozyme
	WT7	88	1638074	G→A	0.151	T3I (ACA→ATA) ‡	rrrQ ←	Qin prophage; predicted lysozyme
	WT7	88	1638075	T→C	0.149	T3A (ACA→GCA) ‡	rrrQ ←	Qin prophage; predicted lysozyme
	WT7	88	1638082	A→G	0.082	L103P (CTA→CCA)	ydfR ←	Qin prophage; putative protein
	WT7	88	1642861	T→C	0.134	E22E (GAA→GAG)	rem ←	Qin prophage; putative protein
	WT7	88	1642869	A→G	0.129	C20R (TGC→CGC)	rem ←	Qin prophage; putative protein
	WT7	88	1642887	C→T	0.26	D14N (GAT→AAT)	rem ←	Qin prophage; putative protein
	WT7	88	1642893	A→T	0.244	C12S (TGT→AGT)	rem ←	Qin prophage; putative protein
	WT7	88	1642931	A→G	0.344	intergenic (‑5/+212)	rem ← / ← hokD	Qin prophage; putative protein/Qin prophage; small toxic polypeptide
	WT7	88	1642947	A→C	0.41	intergenic (‑21/+196)	rem ← / ← hokD	Qin prophage; putative protein/Qin prophage; small toxic polypeptide
	WT7	88	1642950	T→A	0.425	intergenic (‑24/+193)	rem ← / ← hokD	Qin prophage; putative protein/Qin prophage; small toxic polypeptide
	WT7	88	1642959	T→C	0.437	intergenic (‑33/+184)	rem ← / ← hokD	Qin prophage; putative protein/Qin prophage; small toxic polypeptide
	WT7	88	1642961	A→G	0.439	intergenic (‑35/+182)	rem ← / ← hokD	Qin prophage; putative protein/Qin prophage; small toxic polypeptide
	WT7	88	1643026	G→A	0.544	intergenic (‑100/+117)	rem ← / ← hokD	Qin prophage; putative protein/Qin prophage; small toxic polypeptide
	WT7	88	1643036	C→T	0.514	intergenic (‑110/+107)	rem ← / ← hokD	Qin prophage; putative protein/Qin prophage; small toxic polypeptide
	WT7	88	1643101	C→A	0.498	intergenic (‑175/+42)	rem ← / ← hokD	Qin prophage; putative protein/Qin prophage; small toxic polypeptide
	WT7	88	1643125	T→A	0.528	intergenic (‑199/+18)	rem ← / ← hokD	Qin prophage; putative protein/Qin prophage; small toxic polypeptide
	WT7	88	1643127	Δ1 bp	0.42	intergenic (‑201/+16)	rem ← / ← hokD	Qin prophage; putative protein/Qin prophage; small toxic polypeptide
	WT7	88	1643131	C→T	0.394	intergenic (‑205/+12)	rem ← / ← hokD	Qin prophage; putative protein/Qin prophage; small toxic polypeptide
	WT7	88	1643136	G→T	0.423	intergenic (‑210/+7)	rem ← / ← hokD	Qin prophage; putative protein/Qin prophage; small toxic polypeptide
	WT7	88	1643162	G→A	0.404	A46V (GCT→GTT)	hokD ←	Qin prophage; small toxic polypeptide
	WT7	88	2753949	C→T	0.333	intergenic (+549/‑232)	smpB → / → intA	trans‑translation protein/CP4‑57 prophage; integrase
	WT7	88	2753950	G→A	0.302	intergenic (+550/‑231)	smpB → / → intA	trans‑translation protein/CP4‑57 prophage; integrase
	WT7	88	4173434	G→A	0.148	noncoding (24/76 nt)	thrU →	tRNA‑Thr
	WT7	88	4173701	C→T	0.134	noncoding (6/75 nt)	glyT →	tRNA‑Gly
	WT7	88	4173761	G→A	0.052	noncoding (66/75 nt)	glyT →	tRNA‑Gly
