# Supplementary material for: Clonal interference and genomic repair during strain coexistence in the gut
Source: PLoS Genet. 2025 Jul 7;21(7):e1011777. doi: 10.1371/journal.pgen.1011777 (PMC12251178; doi:10.1371/journal.pgen.1011777)
Supplement: S8 Table — (XLSX) [file pgen.1011777.s016.xlsx]

## Sheet: S8 Table
	S8 Table. List of mutations obtained from the Breseq output for 2 fnr-positive clones from strain A from mouse 7 at day 88 after Nanopore sequencing.
	mouse	day	position	mutation	annotation	gene	Description
	WT7 clone 5	88	1300641	C→T	T479M (ACG→ATG)	oppA →	oligopeptide transporter subunit
	WT7 clone 5	88	1339235 - 1432947	93,712 bp	Transduction event	Transduction event	Transduction event located next to KingRac prophage
	WT7 clone 5	88	2284291	14,424 bp	Integration of incomplete phage in proL	Integration of incomplete phage in proL	Integration of incomplete phage in proL
	WT7 clone 5	88	2913733	G→A	G219R (GGG→AGG)	barA →	hybrid sensory histidine kinase, in two‑component regulatory system with UvrY
	WT7 clone 5	88	3873294	G→A	intergenic (‑111/‑167)	dgoR ← / → yidX	putative DNA‑binding transcriptional regulator/putative lipoproteinC
	WT7 clone 7	88	1339235 - 1432947	93,712 bp	Transduction event	Transduction event	Transduction event located next to KingRac prophage
	WT7 clone 7	88	2284291	14,424 bp	Integration of incomplete phage in proL	Integration of incomplete phage in proL	Integration of incomplete phage in proL
	WT7 clone 7	88	2914436	G→A	G453D (GGC→GAC)	barA →	hybrid sensory histidine kinase, in two‑component regulatory system with UvrY
	WT7 clone 7	88	3017854	G→T	L224F (TTG→TTT)	ssnA →	putative chlorohydrolase/aminohydrolase
	WT7 clone 7	88	3666718	G→A	A165V (GCT→GTT)	yhjA ←	putative cytochrome C peroxidase
	WT7 clone 7	88	4184626	A→C	E418D (GAA→GAC)	rpoC →	RNA polymerase, beta prime subunit
