# Supplementary material for: Clonal interference and genomic repair during strain coexistence in the gut
Source: PLoS Genet. 2025 Jul 7;21(7):e1011777. doi: 10.1371/journal.pgen.1011777 (PMC12251178; doi:10.1371/journal.pgen.1011777)
Supplement: S9 Table — (XLSX) [file pgen.1011777.s017.xlsx]

## Sheet: S9 Table
	S9 Table. Competition of an Escherichia coli clone evolved in mouse 7 with a double lysogen clone with Nef and KingRac prophages.
					Evolved Clone with transduced fnr region	Ancestral double lysogen of Nef and KingRac
	Mouse	Sex	day	feces weight (g)	YFP	CFP
	M1	male	0.208333	0.0492	2.30352e+06	1.60908e+06
	M1	male	1	0.0557	3.94973e+07	3.62059e+07
	M1	male	2	0.0676	9.39349e+07	23175.5
	M1	male	3	0.0671	1.13761e+08	993.542
	M1	male	4	0.1962	8.50323e+07	0
	M2	male	0.208333	0.0308	3.20346e+06	2.84091e+06
	M2	male	1	0.0423	6.89519e+07	5.43735e+07
	M2	male	2	0.0754	7.97966e+07	9283.82
	M2	male	3	0.0921	4.90409e+07	108.578
	M2	male	4	0.0584	1.6895e+08	0
	F3	female	0.208333	0.0271	3.86224e+06	2.44157e+06
	F3	female	1	0.1075	2.93023e+08	2.97674e+07
	F3	female	2	0.0759	4.1502e+08	1.47123e+06
	F3	female	3	0.1339	3.87105e+08	32362.5
	F3	female	4	0.0418	4.86443e+08	0
	F4	female	0.208333	0.0373	2.69884e+06	2.79714e+06
	F4	female	1	0.0381	8.26772e+08	8.39895e+07
	F4	female	2	0.0424	4.63836e+08	1.25786e+06
	F4	female	3	0.0373	6.07685e+08	134048
	F4	female	4	0.0493	5.17241e+08	0
	Note: at day 4 of the competition no colonies of the CFP clone can be detected.
