# Supplementary material for: Clonal interference and genomic repair during strain coexistence in the gut
Source: PLoS Genet. 2025 Jul 7;21(7):e1011777. doi: 10.1371/journal.pgen.1011777 (PMC12251178; doi:10.1371/journal.pgen.1011777)
Supplement: S10 Table — (XLSX) [file pgen.1011777.s018.xlsx]

## Sheet: S10 Table
	S10 Table. PHASTEST predicted prophages.
	Strain B1
	Region	Region Length	Completeness	Score	# Total Proteins	Region Position	Most Common Phage	GC %	Known Phage	Region Transferred
	1	79.7Kb	intact	150	90	1314728-1394436	PHAGE_Entero_DE3_NC_042057(19)	0.4843	Nef	1337587-1384703
	2	25.4Kb	incomplete	40	20	1809906-1835390	PHAGE_Entero_mEp460_NC_019716(3)	0.5142		1821195-1835600
	3	67.8Kb	intact	150	60	2062841-2130675	PHAGE_Salmon_118970_sal3_NC_031940(13)	0.4897
	4	40.3Kb	intact	150	54	2182740-2223082	PHAGE_Entero_P88_NC_026014(34)	0.5154
	5	47Kb	intact	150	72	2286353-2333386	PHAGE_Salmon_SEN34_NC_028699(27)	0.485
	6	69.5Kb	intact	150	62	2595852-2665372	PHAGE_Entero_mEp460_NC_019716(22)	0.484
	7	59.2Kb	intact	150	64	2849919-2909216	PHAGE_Entero_DE3_NC_042057(20)	0.5045	KingRac	2858409-2977859
	8	58.5Kb	intact	150	81	3486199-3544719	PHAGE_Edward_GF_2_NC_026611(18)	0.4738
	9	34.5Kb	intact	150	18	4690392-4724898	PHAGE_Escher_SH2026Stx1_NC_049919(3)	0.4778
	10	34.9Kb	intact	150	53	5206358-5241330	PHAGE_Burkho_BcepMu_NC_005882(31)	0.5422
