# Supplementary material for: Clonal interference and genomic repair during strain coexistence in the gut
Source: PLoS Genet. 2025 Jul 7;21(7):e1011777. doi: 10.1371/journal.pgen.1011777 (PMC12251178; doi:10.1371/journal.pgen.1011777)
Supplement: S11 Table — (XLSX) [file pgen.1011777.s019.xlsx]

## Sheet: S11 Table
	S11 Table. Satellite genes and putative annotated functions.
	Protein Number	HMM Annotation DB	Description	PHROG category	HMM Profile ID
	1	PFAM	AIDA	NA	PF16168.8
	1	PFAM	AIDA	NA	PF16168.8
	1	PFAM	ATP-synt_DE_N	NA	PF02823.19
	1	PFAM	Autotransporter	NA	PF03797.22
	1	PFAM	MBG	NA	PF17883.4
	1	PFAM	Pertactin	NA	PF03212.17
	2	PHROGS	transcriptional activator	transcription regulation	phrog_10396
	2	PHROGS	NA	unknown function	phrog_2227
	2	PHROGS	transcriptional activator	transcription regulation	phrog_2608
	2	PHROGS	NA	unknown function	phrog_33603
	2	PHROGS	transcriptional activator	transcription regulation	phrog_868
	2	PHROGS	NA	unknown function	phrog_994
	2	PFAM	Atx10homo_assoc	NA	PF09759.12
	2	PFAM	PerC	NA	PF06069.14
	4	PHROGS	NA	unknown function	phrog_1561
	4	PHROGS	NA	unknown function	phrog_16671
	4	PHROGS	NA	unknown function	phrog_7271
	5	PHROGS	terminase small subunit	head and packaging	phrog_141
	5	PHROGS	HTH DNA binding protein	DNA, RNA and nucleotide metabolism	phrog_15534
	5	PHROGS	terminase small subunit	head and packaging	phrog_1790
	5	PHROGS	NA	unknown function	phrog_37736
	5	PHROGS	DNA binding protein	DNA, RNA and nucleotide metabolism	phrog_4745
	5	PHROGS	terminase small subunit	head and packaging	phrog_57
	5	PFAM	MerR	NA	PF00376.26
	5	PFAM	Phage_Nu1	NA	PF07471.15
	7	PHROGS	terminase small subunit	head and packaging	phrog_141
	7	PHROGS	NA	unknown function	phrog_21782
	7	PHROGS	terminase small subunit	head and packaging	phrog_57
	7	PHROGS	NA	unknown function	phrog_5710
	7	PHROGS	NA	unknown function	phrog_6039
	7	PFAM	DUF1441	NA	PF07278.14
	7	PFAM	HTH_11	NA	PF08279.15
	7	PFAM	HTH_3	NA	PF01381.25
	7	PFAM	HTH_30	NA	PF13556.9
	7	PFAM	HTH_Crp_2	NA	PF13545.9
	8	PHROGS	transcriptional activator	transcription regulation	phrog_10396
	8	PHROGS	NA	unknown function	phrog_2227
	8	PHROGS	transcriptional activator	transcription regulation	phrog_2608
	8	PHROGS	NA	unknown function	phrog_33603
	8	PHROGS	transcriptional activator	transcription regulation	phrog_868
	8	PHROGS	NA	unknown function	phrog_994
	8	PFAM	PerC	NA	PF06069.14
	9	PHROGS	NA	unknown function	phrog_18752
	9	PHROGS	NA	unknown function	phrog_18901
	9	PHROGS	NA	unknown function	phrog_21591
	9	PHROGS	NA	unknown function	phrog_30855
	9	PHROGS	NA	unknown function	phrog_35316
	9	PFAM	ProQ	NA	PF04352.16
	10	PHROGS	NA	unknown function	phrog_28350
	10	PHROGS	single strand DNA binding protein	DNA, RNA and nucleotide metabolism	phrog_44
	10	PHROGS	single strand DNA binding protein	DNA, RNA and nucleotide metabolism	phrog_4932
	10	PHROGS	NA	unknown function	phrog_9384
	10	PFAM	SSB	NA	PF00436.28
	11	PHROGS	NA	unknown function	phrog_1231
	11	PHROGS	NA	unknown function	phrog_33602
	12	PHROGS	DNA primase	DNA, RNA and nucleotide metabolism	phrog_1139
	12	PHROGS	DNA primase/helicase	DNA, RNA and nucleotide metabolism	phrog_8841
	12	PFAM	DUF927	NA	PF06048.14
	13	PHROGS	NA	unknown function	phrog_1343
	13	PHROGS	NA	unknown function	phrog_285
	13	PFAM	DUF4222	NA	PF13973.9
	14	PHROGS	NA	unknown function	phrog_2196
	14	PHROGS	NA	unknown function	phrog_5796
	15	PHROGS	NA	unknown function	phrog_24341
	15	PHROGS	NA	unknown function	phrog_2512
	15	PHROGS	NA	unknown function	phrog_4587
	16	PHROGS	NA	unknown function	phrog_2512
	16	PHROGS	NA	unknown function	phrog_5146
	17	PHROGS	NA	unknown function	phrog_1426
	17	PHROGS	transcriptional repressor	transcription regulation	phrog_1743
	17	PHROGS	NA	unknown function	phrog_29966
	17	PHROGS	transcriptional regulator	transcription regulation	phrog_3960
	17	PHROGS	NA	unknown function	phrog_4908
	17	PHROGS	transcriptional repressor	transcription regulation	phrog_6196
	17	PHROGS	transcriptional repressor	transcription regulation	phrog_6928
	17	PFAM	Phage_ASH	NA	PF10554.12
	18	PHROGS	NA	unknown function	phrog_6522
	18	PHROGS	NA	unknown function	phrog_949
	19	PHROGS	HTH DNA binding protein	DNA, RNA and nucleotide metabolism	phrog_10045
	19	PHROGS	excisionase and transcriptional regulator	integration and excision	phrog_2790
	19	PHROGS	excisionase	integration and excision	phrog_4691
	19	PHROGS	DNA binding protein	DNA, RNA and nucleotide metabolism	phrog_6401
	19	PHROGS	excisionase and transcriptional regulator	integration and excision	phrog_9834
	19	PFAM	HTH_17	NA	PF12728.10
	19	PFAM	Phage_AlpA	NA	PF05930.15
	21	PHROGS	integrase	integration and excision	phrog_1
	21	PHROGS	NA	unknown function	phrog_14880
	21	PHROGS	NA	unknown function	phrog_17497
	21	PHROGS	integrase	integration and excision	phrog_216
	21	PHROGS	NA	unknown function	phrog_24775
	21	PHROGS	NA	unknown function	phrog_31590
	21	PHROGS	NA	unknown function	phrog_32081
	21	PHROGS	NA	unknown function	phrog_3423
	21	PHROGS	NA	unknown function	phrog_37801
	21	PHROGS	NA	unknown function	phrog_4710
	21	PFAM	Arm-DNA-bind_3	NA	PF13356.9
	21	PFAM	Phage_integrase	NA	PF00589.25
	21	PFAM	Phage_int_SAM_3	NA	PF14659.9
