# Supplementary material for: Clonal interference and genomic repair during strain coexistence in the gut
Source: PLoS Genet. 2025 Jul 7;21(7):e1011777. doi: 10.1371/journal.pgen.1011777 (PMC12251178; doi:10.1371/journal.pgen.1011777)
Supplement: S12 Table — (XLSX) [file pgen.1011777.s020.xlsx]

## Sheet: S12 Table
	S12 Table. Mutations of Ancestral strain B1 and Ancestral strain A relative to reference genomes.
								Low frequency polymorphims detected by BRESEQ when reads from ancestral strain A are run with polymorphims mode on.								Low frequency polymorphims detected by BRESEQ when reads from ancestral strain B1 are run with polymorphims mode on.
	strain	position	mutation	annotation	gene	description		strain	position	mutation	freq	annotation	gene	description		strain	position	mutation	freq	annotation	gene	description
	Ancestral strain A CFP	547694	A→G	pseudogene (114/252 nt)	ylbE →	putative protein, C‑ter fragment (pseudogene)		Ancestral strain A CFP	12389	G→A	0.043	R76H (CGC→CAC)	dnaK →	chaperone Hsp70, co‑chaperone with DnaJ		Ancestral Donor sfGFP	53337	G→A	0.485	A731A (GCC→GCT)	flu_1 ←	Antigen 43 precursor
	Ancestral strain A CFP	547835:1	+G	pseudogene (4/1008 nt)	ylbE →	putative protein, C‑ter fragment (pseudogene)		Ancestral strain A CFP	45155	G→A	0.054	A326T (GCC→ACC)	fixC →	putative oxidoreductase with FAD/NAD(P)‑binding domain		Ancestral Donor sfGFP	60341	G→A	0.108	E338K (GAA→AAA)	PROKKA_00058 →	Transposase IS66 family protein
	Ancestral strain A CFP	1219715:1	(T)7→8	pseudogene (892/2648 nt)	ycgH →	pseudogene; putative ATP‑binding component of a transport system		Ancestral strain A CFP	71482	G→A	0.04	G44G (GGG→GGA)	yabI →	inner membrane protein, SNARE_assoc family		Ancestral Donor sfGFP	60395	G→A	0.174	V356M (GTG→ATG)	PROKKA_00058 →	Transposase IS66 family protein
	Ancestral strain A CFP	1395405	Δ13,756 bp		[ynaJ]–[ttcA]	15 genes		Ancestral strain A CFP	72399	G→A	0.054	Q177* (CAG→TAG)	thiQ ←	thiamin transporter subunit		Ancestral Donor sfGFP	60473	A→T	0.286	T382S (ACA→TCA)	PROKKA_00058 →	Transposase IS66 family protein
	Ancestral strain A CFP	1976527	Δ776 bp		insB1–insA	insB1, insA		Ancestral strain A CFP	105358	Δ3 bp	0.037	coding (54‑56/1152 nt)	ftsZ →	GTP‑binding tubulin‑like cell division protein		Ancestral Donor sfGFP	60493	G→A	0.264	A388A (GCG→GCA)	PROKKA_00058 →	Transposase IS66 family protein
	Ancestral strain A CFP	2173522	IS1 (+) +9 bp	coding (814‑822/1263 nt)	gatZ ←	D‑tagatose 1,6‑bisphosphate aldolase 2, subunit		Ancestral strain A CFP	225308	C→A	0.531	noncoding (1538/1542 nt)	rrsH →	16S ribosomal RNA of rrnH operon		Ancestral Donor sfGFP	60511	T→C	0.288	A394A (GCT→GCC)	PROKKA_00058 →	Transposase IS66 family protein
	Ancestral strain A CFP	2369550	+GGCT	coding (621/1653 nt)	arnT →	4‑amino‑4‑deoxy‑L‑arabinose transferase		Ancestral strain A CFP	262031	G→A	0.05	intergenic (+51/‑64)	proA → / → thrW	gamma‑glutamylphosphate reductase/tRNA‑Thr		Ancestral Donor sfGFP	60548	A→C	0.341	T407P (ACT→CCT) ‡	PROKKA_00058 →	Transposase IS66 family protein
	Ancestral strain A CFP	3434719	G→A	E60E (GAG→GAA)	trkA →	NAD‑binding component of TrK potassium transporter		Ancestral strain A CFP	318511	C→T	0.032	A239T (GCC→ACC)	ykgC ←	putative pyridine nucleotide‑disulfide oxidoreductase		Ancestral Donor sfGFP	60549	C→A	0.241	T407N (ACT→AAT) ‡	PROKKA_00058 →	Transposase IS66 family protein
	Ancestral strain A CFP	3472447	T→C	K43R (AAA→AGA)	rpsL ←	30S ribosomal subunit protein S12		Ancestral strain A CFP	392589	T→C	0.039	pseudogene (396/1449 nt)	yaiT →	putative protein;putative structure; Not classified; putative flagellin structural protein; interrupted by IS3		Ancestral Donor sfGFP	60550	T→A	0.26	T407T (ACT→ACA) ‡	PROKKA_00058 →	Transposase IS66 family protein
	Ancestral strain A CFP	3844290	A→C	F301V (TTT→GTT)	uhpT ←	hexose phosphate transporter		Ancestral strain A CFP	478172	Δ1 bp	0.027	coding (304/471 nt)	ylaC ←	inner membrane protein, DUF1449 family		Ancestral Donor sfGFP	60577	G→A	0.271	S416S (TCG→TCA)	PROKKA_00058 →	Transposase IS66 family protein
	Ancestral strain A CFP	3957957	C→T	intergenic (‑121/+78)	ppiC ← / ← yifN	peptidyl‑prolyl cis‑trans isomerase C (rotamase C)/conserved protein (pseudogene)		Ancestral strain A CFP	478173	Δ1 bp	0.028	coding (303/471 nt)	ylaC ←	inner membrane protein, DUF1449 family		Ancestral Donor sfGFP	60621	G→C	0.224	G431A (GGC→GCC) ‡	PROKKA_00058 →	Transposase IS66 family protein
	Ancestral strain A CFP	4095684	T→C	intergenic (‑213/‑75)	rhaB ← / → rhaS	rhamnulokinase/DNA‑binding transcriptional activator for rhaBAD and rhaT, L‑rhamnose‑binding		Ancestral strain A CFP	505690	C→T	0.048	T518I (ACC→ATC)	ushA →	bifunctional UDP‑sugar hydrolase/5'‑nucleotidase		Ancestral Donor sfGFP	60622	C→A	0.198	G431G (GGC→GGA) ‡	PROKKA_00058 →	Transposase IS66 family protein
	Ancestral strain A CFP	4294403:1	+CG	intergenic (+586/+56)	gltP → / ← yjcO	glutamate/aspartate:proton symporter/hypothetical protein		Ancestral strain A CFP	534587	A→T	0.046	Q483L (CAA→CTA)	gcl →	glyoxylate carboligase		Ancestral Donor sfGFP	76534	G→T	0.134	M1257I (ATG→ATT)	shlA_1 →	Hemolysin precursor
	Ancestral strain A YFP	547694	A→G	pseudogene (114/252 nt)	ylbE →	putative protein, C‑ter fragment (pseudogene)		Ancestral strain A CFP	755541	G→A	0.057	A138T (GCT→ACT)	sdhA →	succinate dehydrogenase, flavoprotein subunit		Ancestral Donor sfGFP	76624	T→G	0.168	L1287L (CTT→CTG)	shlA_1 →	Hemolysin precursor
	Ancestral strain A YFP	547835:1	+G	pseudogene (4/1008 nt)	ylbE →	putative protein, C‑ter fragment (pseudogene)		Ancestral strain A CFP	817105	(GCG)2→1	0.03	coding (839‑841/990 nt)	moaA →	molybdopterin biosynthesis protein A		Ancestral Donor sfGFP	76647	G→C	0.117	G1295A (GGC→GCC)	shlA_1 →	Hemolysin precursor
	Ancestral strain A YFP	1395405	Δ13,756 bp		[ynaJ]–[ttcA]	15 genes		Ancestral strain A CFP	1124113	G→A	0.059	A146V (GCC→GTC)	mdtH ←	multidrug resistance efflux transporter conferring overexpression resistance to norfloxacin and enoxacin		Ancestral Donor sfGFP	100433	T→A	0.178	S44S (TCA→TCT)	PROKKA_00096 ←	Transposase
	Ancestral strain A YFP	1976527	Δ776 bp		insB1–insA	insB1, insA		Ancestral strain A CFP	1161450	Δ1 bp	0.031	coding (343/360 nt)	hinT →	purine nucleoside phosphoramidase, dadA activator protein		Ancestral Donor sfGFP	100493	C→T	0.215	L24L (CTG→CTA)	PROKKA_00096 ←	Transposase
	Ancestral strain A YFP	2173522	IS1 (+) +9 bp	coding (814‑822/1263 nt)	gatZ ←	D‑tagatose 1,6‑bisphosphate aldolase 2, subunit		Ancestral strain A CFP	1161451	Δ1 bp	0.031	coding (344/360 nt)	hinT →	purine nucleoside phosphoramidase, dadA activator protein		Ancestral Donor sfGFP	105327	T→A	0.19	S44S (TCA→TCT)	PROKKA_00100 ←	Transposase
	Ancestral strain A YFP	2369550	+GGCT	coding (621/1653 nt)	arnT →	4‑amino‑4‑deoxy‑L‑arabinose transferase		Ancestral strain A CFP	1225704	G→A	0.028	intergenic (‑401/‑119)	minC ← / → ycgJ	cell division inhibitor/hypothetical protein		Ancestral Donor sfGFP	105387	C→T	0.241	L24L (CTG→CTA)	PROKKA_00100 ←	Transposase
	Ancestral strain A YFP	3434719	G→A	E60E (GAG→GAA)	trkA →	NAD‑binding component of TrK potassium transporter		Ancestral strain A CFP	1232127	G→T	0.044	L43I (CTC→ATC)	dsbB ←	oxidoreductase that catalyzes reoxidation of DsbA protein disulfide isomerase I		Ancestral Donor sfGFP	108683	Δ1 bp	0.284	coding (1291/1386 nt)	PROKKA_00105 ←	Transposase IS66 family protein
	Ancestral strain A YFP	3472447	T→C	K43R (AAA→AGA)	rpsL ←	30S ribosomal subunit protein S12		Ancestral strain A CFP	1276124	C→A	0.044	G240W (GGG→TGG)	narX ←	sensory histidine kinase in two‑component regulatory system with NarL		Ancestral Donor sfGFP	112674	Δ1 bp	0.328	coding (922/1119 nt)	PROKKA_00110 ←	Transposase IS66 family protein
	Ancestral strain A YFP	3844290	A→C	F301V (TTT→GTT)	uhpT ←	hexose phosphate transporter		Ancestral strain A CFP	1380946	C→T	0.034	intergenic (+70/+41)	ompG → / ← ycjW	outer membrane porin G/putative DNA‑binding transcriptional regulator		Ancestral Donor sfGFP	112720	T→C	0.431	R292R (AGA→AGG)	PROKKA_00110 ←	Transposase IS66 family protein
	Ancestral strain A YFP	3957957	C→T	intergenic (‑121/+78)	ppiC ← / ← yifN	peptidyl‑prolyl cis‑trans isomerase C (rotamase C)/conserved protein (pseudogene)		Ancestral strain A CFP	1606691	G→A	0.041	A119V (GCT→GTT)	yneE ←	putative inner membrane protein, bestrophin family		Ancestral Donor sfGFP	112828	C→T	0.318	P256P (CCG→CCA)	PROKKA_00110 ←	Transposase IS66 family protein
	Ancestral strain A YFP	4095684	T→C	intergenic (‑213/‑75)	rhaB ← / → rhaS	rhamnulokinase/DNA‑binding transcriptional activator for rhaBAD and rhaT, L‑rhamnose‑binding		Ancestral strain A CFP	1656700	C→T	0.039	A203V (GCC→GTC)	ynfE →	putative selenate reductase, periplasmic		Ancestral Donor sfGFP	112833	T→G	0.363	M255L (ATG→CTG)	PROKKA_00110 ←	Transposase IS66 family protein
	Ancestral strain A YFP	4294403:1	+CG	intergenic (+586/+56)	gltP → / ← yjcO	glutamate/aspartate:proton symporter/hypothetical protein		Ancestral strain A CFP	1711804	G→A	0.04	A338T (GCT→ACT)	dtpA →	dipeptide and tripeptide permease A		Ancestral Donor sfGFP	112846	T→C	0.34	P250P (CCA→CCG)	PROKKA_00110 ←	Transposase IS66 family protein
	Ancestral strain B1 sfGFP	224403	2 bp→AG	intergenic (+248/+98)	mipA_1 → / ← sgbE	MltA‑interacting protein precursor/L‑ribulose‑5‑phosphate 4‑epimerase SgbE		Ancestral strain A CFP	1718605	C→A	0.036	A82S (GCC→TCC)	slyA ←	DNA‑binding transcriptional activator		Ancestral Donor sfGFP	112943	A→C	0.541	V218G (GTC→GGC)	PROKKA_00110 ←	Transposase IS66 family protein
	Ancestral strain B1 sfGFP	224407	G→A	intergenic (+252/+95)	mipA_1 → / ← sgbE	MltA‑interacting protein precursor/L‑ribulose‑5‑phosphate 4‑epimerase SgbE		Ancestral strain A CFP	1718616	C→T	0.036	R78H (CGT→CAT)	slyA ←	DNA‑binding transcriptional activator		Ancestral Donor sfGFP	112950	A→G	0.48	L216L (TTG→CTG)	PROKKA_00110 ←	Transposase IS66 family protein
	Ancestral strain B1 sfGFP	224410	C→T	intergenic (+255/+92)	mipA_1 → / ← sgbE	MltA‑interacting protein precursor/L‑ribulose‑5‑phosphate 4‑epimerase SgbE		Ancestral strain A CFP	1850174	G→A	0.052	V88V (GTG→GTA)	pncA →	nicotinamidase/pyrazinamidase		Ancestral Donor sfGFP	113018	T→C	0.332	E193G (GAG→GGG)	PROKKA_00110 ←	Transposase IS66 family protein
	Ancestral strain B1 sfGFP	224413	C→T	intergenic (+258/+89)	mipA_1 → / ← sgbE	MltA‑interacting protein precursor/L‑ribulose‑5‑phosphate 4‑epimerase SgbE		Ancestral strain A CFP	1864438	G→A	0.046	A20V (GCG→GTG)	mipA ←	scaffolding protein for murein synthesizing machinery		Ancestral Donor sfGFP	113064	A→C	0.056	S178A (TCC→GCC)	PROKKA_00110 ←	Transposase IS66 family protein
	Ancestral strain B1 sfGFP	1421217	C→T	E63K (GAG→AAG)	PROKKA_01357 ←	DTW domain protein		Ancestral strain A CFP	2270481	C→T	0.042	G32G (GGC→GGT)	yejA →	microcin C transporter YejABEF, periplasmic binding protein; ABC family		Ancestral Donor sfGFP	113068	C→A	0.066	G176G (GGG→GGT)	PROKKA_00110 ←	Transposase IS66 family protein
	Ancestral strain B1 sfGFP	2751227	G→A	G62R (GGA→AGA)	narW →	putative nitrate reductase molybdenum cofactor assembly chaperone NarW		Ancestral strain A CFP	2639730	T→C	0.062	M33V (ATG→GTG)	ispG ←	1‑hydroxy‑2‑methyl‑2‑(E)‑butenyl 4‑diphosphate synthase		Ancestral Donor sfGFP	113077	G→A	0.209	I173I (ATC→ATT)	PROKKA_00110 ←	Transposase IS66 family protein
	Ancestral strain B1 sfGFP	4371042	G→A	intergenic (+15/+89)	PROKKA_04224 → / ← dnaJ_2	small toxic polypeptide/Chaperone protein DnaJ		Ancestral strain A CFP	2712216	C→T	0.042	S433S (AGC→AGT)	srmB →	ATP‑dependent RNA helicase		Ancestral Donor sfGFP	113171	T→C	0.507	H142R (CAT→CGT)	PROKKA_00110 ←	Transposase IS66 family protein
	Ancestral strain B1 sfGFP	4687087	C→T	G464G (GGG→GGA)	shlB_4 ←	Hemolysin transporter protein ShlB precursor		Ancestral strain A CFP	2848804	T→C	0.052	F46L (TTT→CTT)	hypA →	protein involved in nickel insertion into hydrogenases 3		Ancestral Donor sfGFP	113359	T→C	0.417	T79T (ACA→ACG)	PROKKA_00110 ←	Transposase IS66 family protein
	Ancestral strain B1 mCherry	224403	2 bp→AG	intergenic (+248/+98)	mipA_1 → / ← sgbE	MltA‑interacting protein precursor/L‑ribulose‑5‑phosphate 4‑epimerase SgbE		Ancestral strain A CFP	2859068	C→T	0.038	A63A (GCG→GCA)	ygbI ←	putative transcriptional regulator, DeoR family		Ancestral Donor sfGFP	113364	T→C	0.349	N78D (AAT→GAT)	PROKKA_00110 ←	Transposase IS66 family protein
	Ancestral strain B1 mCherry	224407	G→A	intergenic (+252/+95)	mipA_1 → / ← sgbE	MltA‑interacting protein precursor/L‑ribulose‑5‑phosphate 4‑epimerase SgbE		Ancestral strain A CFP	3056001	C→T	0.047	A144A (GCG→GCA)	serA ←	D‑3‑phosphoglycerate dehydrogenase		Ancestral Donor sfGFP	113470	C→A	0.394	A42A (GCG→GCT)	PROKKA_00110 ←	Transposase IS66 family protein
	Ancestral strain B1 mCherry	224410	C→T	intergenic (+255/+92)	mipA_1 → / ← sgbE	MltA‑interacting protein precursor/L‑ribulose‑5‑phosphate 4‑epimerase SgbE		Ancestral strain A CFP	3123436	Δ1 bp	0.06	coding (46/1224 nt)	glcF ←	glycolate oxidase 4Fe‑4S iron‑sulfur cluster subunit		Ancestral Donor sfGFP	113544	T→C	0.591	K18E (AAA→GAA)	PROKKA_00110 ←	Transposase IS66 family protein
	Ancestral strain B1 mCherry	224413	C→T	intergenic (+258/+89)	mipA_1 → / ← sgbE	MltA‑interacting protein precursor/L‑ribulose‑5‑phosphate 4‑epimerase SgbE		Ancestral strain A CFP	3123437	Δ1 bp	0.062	coding (45/1224 nt)	glcF ←	glycolate oxidase 4Fe‑4S iron‑sulfur cluster subunit		Ancestral Donor sfGFP	113720	C→T	0.521	A91A (GCG→GCA)	PROKKA_00111 ←	IS66 Orf2 like protein
	Ancestral strain B1 mCherry	2760392	A→C	V189G (GTG→GGG)	rhsC_2 ←	Putative deoxyribonuclease RhsC		Ancestral strain A CFP	3136354	C→T	0.037	R64H (CGC→CAC)	gss ←	fused glutathionylspermidine amidase/glutathionylspermidine synthetase		Ancestral Donor sfGFP	113727	A→G	0.515	I89T (ATA→ACA)	PROKKA_00111 ←	IS66 Orf2 like protein
	Ancestral strain B1 mCherry	4371042	G→A	intergenic (+15/+89)	PROKKA_04224 → / ← dnaJ_2	small toxic polypeptide/Chaperone protein DnaJ		Ancestral strain A CFP	3270574	G→A	0.047	S67F (TCC→TTC)	garR ←	tartronate semialdehyde reductase		Ancestral Donor sfGFP	113763	G→A	0.434	A77V (GCC→GTC)	PROKKA_00111 ←	IS66 Orf2 like protein
	Ancestral strain B1 mCherry	4687087	C→T	G464G (GGG→GGA)	shlB_4 ←	Hemolysin transporter protein ShlB precursor		Ancestral strain A CFP	3286338	C→A	0.035	P76Q (CCA→CAA)	yraI →	putative periplasmic pilin chaperone		Ancestral Donor sfGFP	113843	G→A	0.457	S50S (AGC→AGT)	PROKKA_00111 ←	IS66 Orf2 like protein
								Ancestral strain A CFP	3321855	G→A	0.035	P80S (CCA→TCA)	glmM ←	phosphoglucosamine mutase		Ancestral Donor sfGFP	114020	T→A	0.039	intergenic (‑28/‑787)	PROKKA_00111 ← / → yadA_1	IS66 Orf2 like protein/Adhesin YadA precursor
								Ancestral strain A CFP	3322033	C→T	0.037	P20P (CCG→CCA)	glmM ←	phosphoglucosamine mutase		Ancestral Donor sfGFP	114023	C→A	0.031	intergenic (‑31/‑784)	PROKKA_00111 ← / → yadA_1	IS66 Orf2 like protein/Adhesin YadA precursor
	strain and plasmid	position	mutation	annotation	gene	description		Ancestral strain A CFP	3343288	C→T	0.033	R184W (CGG→TGG)	rpoN →	RNA polymerase, sigma 54 (sigma N) factor		Ancestral Donor sfGFP	114048	G→A	0.047	intergenic (‑56/‑759)	PROKKA_00111 ← / → yadA_1	IS66 Orf2 like protein/Adhesin YadA precursor
	Ancestral strain B1 sfGFP 108557 bp Plasmid	100096	A→T	R157R (CGT→CGA)	CP054663_00118 ←	IS3 family transposase ISEc17		Ancestral strain A CFP	3425247	G→T	0.537	noncoding (1538/1542 nt)	rrsD ←	16S ribosomal RNA of rrnD operon		Ancestral Donor sfGFP	114063	A→G	0.068	intergenic (‑71/‑744)	PROKKA_00111 ← / → yadA_1	IS66 Orf2 like protein/Adhesin YadA precursor
	Ancestral strain B1 sfGFP 108557 bp Plasmid	100486	G→A	S27S (AGC→AGT)	CP054663_00118 ←	IS3 family transposase ISEc17		Ancestral strain A CFP	3497337	C→T	0.026	intergenic (+114/‑133)	cysG → / → yhfL	fused siroheme synthase 1,3‑dimethyluroporphyriongen III dehydrogenase and siroheme ferrochelatase/uroporphyrinogen methyltransferase/small lipoprotein		Ancestral Donor sfGFP	114079	G→A	0.088	intergenic (‑87/‑728)	PROKKA_00111 ← / → yadA_1	IS66 Orf2 like protein/Adhesin YadA precursor
	Ancestral strain B1 mCherry 108557 bp Plasmid	100096	A→T	R157R (CGT→CGA)	CP054663_00118 ←	IS3 family transposase ISEc17		Ancestral strain A CFP	3511908	C→T	0.048	P168P (CCG→CCA)	gph ←	phosphoglycolate phosphatase		Ancestral Donor sfGFP	114096	G→T	0.047	intergenic (‑104/‑711)	PROKKA_00111 ← / → yadA_1	IS66 Orf2 like protein/Adhesin YadA precursor
	Ancestral strain B1 mCherry 108557 bp Plasmid	100486	G→A	S27S (AGC→AGT)	CP054663_00118 ←	IS3 family transposase ISEc17		Ancestral strain A CFP	3701970	G→A	0.043	P272L (CCG→CTG)	dppC ←	dipeptide/heme transporter		Ancestral Donor sfGFP	114097	G→T	0.066	intergenic (‑105/‑710)	PROKKA_00111 ← / → yadA_1	IS66 Orf2 like protein/Adhesin YadA precursor
								Ancestral strain A CFP	3873733	C→T	0.035	N91N (AAC→AAT)	yidX →	putative lipoproteinC		Ancestral Donor sfGFP	114098	G→T	0.068	intergenic (‑106/‑709)	PROKKA_00111 ← / → yadA_1	IS66 Orf2 like protein/Adhesin YadA precursor
								Ancestral strain A CFP	4205676	C→T	0.032	intergenic (‑121/‑494)	purH ← / → rrsE	fused IMP cyclohydrolase/phosphoribosylaminoimidazolecarboxamide formyltransferase/16S ribosomal RNA of rrnE operon		Ancestral Donor sfGFP	114104	G→T	0.054	intergenic (‑112/‑703)	PROKKA_00111 ← / → yadA_1	IS66 Orf2 like protein/Adhesin YadA precursor
								Ancestral strain A CFP	4294083	C→T	0.072	intergenic (+266/+376)	gltP → / ← yjcO	glutamate/aspartate:proton symporter/hypothetical protein		Ancestral Donor sfGFP	114105	A→C	0.092	intergenic (‑113/‑702)	PROKKA_00111 ← / → yadA_1	IS66 Orf2 like protein/Adhesin YadA precursor
								Ancestral strain A CFP	4297841	G→A	0.066	L405L (CTG→TTG)	mdtP ←	outer membrane factor of efflux pump		Ancestral Donor sfGFP	114109	A→T	0.087	intergenic (‑117/‑698)	PROKKA_00111 ← / → yadA_1	IS66 Orf2 like protein/Adhesin YadA precursor
								Ancestral strain A CFP	4344819	C→T	0.052	E177E (GAG→GAA)	fumB ←	anaerobic class I fumarate hydratase (fumarase B)		Ancestral Donor sfGFP	114113	G→A	0.075	intergenic (‑121/‑694)	PROKKA_00111 ← / → yadA_1	IS66 Orf2 like protein/Adhesin YadA precursor
								Ancestral strain A CFP	4364410	C→T	0.04	P129P (CCG→CCA)	dcuA ←	C4‑dicarboxylate antiporter		Ancestral Donor sfGFP	114226	C→G	0.412	intergenic (‑234/‑581)	PROKKA_00111 ← / → yadA_1	IS66 Orf2 like protein/Adhesin YadA precursor
								Ancestral strain A CFP	4405117	A→C	0.057	P147P (CCA→CCC)	rnr →	exoribonuclease R, RNase R		Ancestral Donor sfGFP	114235	G→C	0.417	intergenic (‑243/‑572)	PROKKA_00111 ← / → yadA_1	IS66 Orf2 like protein/Adhesin YadA precursor
								Ancestral strain A CFP	4413802	C→T	0.036	A502V (GCT→GTT)	aidB →	DNA alkylation damage repair protein; flavin‑containing DNA binding protein, weak isovaleryl CoA dehydrogenase		Ancestral Donor sfGFP	114302	C→T	0.428	intergenic (‑310/‑505)	PROKKA_00111 ← / → yadA_1	IS66 Orf2 like protein/Adhesin YadA precursor
								Ancestral strain A CFP	4534343	A→G	0.023	intergenic (+289/+294)	yjhR → / ← nanS	pseudogene, helicase family; putative frameshift suppressor/9‑O‑acetyl N‑acetylneuraminic acid esterase		Ancestral Donor sfGFP	114426	G→C	0.137	intergenic (‑434/‑381)	PROKKA_00111 ← / → yadA_1	IS66 Orf2 like protein/Adhesin YadA precursor
								Ancestral strain A CFP	303494:1	+G	0.032	intergenic (‑88/+225)	ykgJ ← / ← ecpE	UPF0153 cysteine cluster protein, function unknown/hypothetical protein		Ancestral Donor sfGFP	123511	C→T	0.038	P74L (CCA→CTA)	PROKKA_00116 →	Transposase
								Ancestral strain A CFP	303494:2	+T	0.032	intergenic (‑88/+225)	ykgJ ← / ← ecpE	UPF0153 cysteine cluster protein, function unknown/hypothetical protein		Ancestral Donor sfGFP	123534	A→G	0.049	T82A (ACT→GCT)	PROKKA_00116 →	Transposase
								Ancestral strain A YFP	157577	G→A	0.037	P52P (CCC→CCT)	folK ←	2‑amino‑4‑hydroxy‑6‑hydroxymethyldihyropteridine pyrophosphokinase		Ancestral Donor sfGFP	123550	T→A	0.03	V87E (GTA→GAA)	PROKKA_00116 →	Transposase
								Ancestral strain A YFP	225308	C→A	0.444	noncoding (1538/1542 nt)	rrsH →	16S ribosomal RNA of rrnH operon		Ancestral Donor sfGFP	123573	C→A	0.029	P95T (CCC→ACC)	PROKKA_00116 →	Transposase
								Ancestral strain A YFP	491626	C→T	0.05	T104I (ACC→ATC)	dnaX →	DNA polymerase III/DNA elongation factor III, tau and gamma subunits		Ancestral Donor sfGFP	123609	A→G	0.047	R107G (AGG→GGG)	PROKKA_00116 →	Transposase
								Ancestral strain A YFP	602225	C→T	0.047	S348S (TCC→TCT)	pheP →	phenylalanine transporter		Ancestral Donor sfGFP	123621	C→T	0.033	L111F (CTC→TTC)	PROKKA_00116 →	Transposase
								Ancestral strain A YFP	662560	G→A	0.035	Y209Y (TAC→TAT)	dacA ←	D‑alanyl‑D‑alanine carboxypeptidase (penicillin‑binding protein 5)		Ancestral Donor sfGFP	123638	A→G	0.019	E116E (GAA→GAG)	PROKKA_00116 →	Transposase
								Ancestral strain A YFP	822538	T→A	0.048	E142V (GAG→GTG)	clsB ←	cardiolipin synthase 2		Ancestral Donor sfGFP	131727	A→G	0.569	I241M (ATA→ATG)	virF_1 →	Virulence regulon transcriptional activator VirF
								Ancestral strain A YFP	958975	C→T	0.025	A314V (GCG→GTG)	aroA →	5‑enolpyruvylshikimate‑3‑phosphate synthetase		Ancestral Donor sfGFP	132224	G→A	0.467	intergenic (+44/+599)	PROKKA_00122 → / ← intS_1	hypothetical protein/Putative prophage CPS‑53 integrase
								Ancestral strain A YFP	1286188	A→G	0.12	intergenic (+439/+101)	narI → / ← rttR	nitrate reductase 1, gamma (cytochrome b(NR)) subunit/rtT sRNA, processed from tyrT transcript		Ancestral Donor sfGFP	194345	A→G	0.048	N700N (AAT→AAC)	yadA_2 ←	Adhesin YadA precursor
								Ancestral strain A YFP	1464225	T→C	0.057	pseudogene (810/2513 nt)	ydbA →	pseudogene, autotransporter homolog; interrupted by IS2 and IS30		Ancestral Donor sfGFP	194651	A→G	0.039	A598A (GCT→GCC)	yadA_2 ←	Adhesin YadA precursor
								Ancestral strain A YFP	1464234	G→A	0.067	pseudogene (819/2513 nt)	ydbA →	pseudogene, autotransporter homolog; interrupted by IS2 and IS30		Ancestral Donor sfGFP	279586	A→T	0.026	I27I (ATT→ATA)	PROKKA_00255 ←	hypothetical protein
								Ancestral strain A YFP	1473554	Δ1 bp	0.018	coding (387/2307 nt)	ydbD →	putative PF10971 family periplasmic methylglyoxal resistance protein		Ancestral Donor sfGFP	280307	T→C	0.019	N32N (AAT→AAC)	ldrD_3 →	Small toxic polypeptide LdrD
								Ancestral strain A YFP	1605131	C→T	0.039	R37C (CGC→TGC)	lsrG →	autoinducer‑2 (AI‑2) degrading protein LsrG		Ancestral Donor sfGFP	530549	A→G	0.44	intergenic (+114/‑72)	PROKKA_00505 → / → PROKKA_00506	tRNA‑Ala/23S ribosomal RNA
								Ancestral strain A YFP	1629348	G→A	0.025	pseudogene (962/1284 nt)	ydfJ ←	pseudogene, MFS transporter family; interrupted by Qin prophage;Phage or Prophage Related; putative transport protein		Ancestral Donor sfGFP	530596	C→A	0.354	intergenic (+161/‑25)	PROKKA_00505 → / → PROKKA_00506	tRNA‑Ala/23S ribosomal RNA
								Ancestral strain A YFP	1798021	C→T	0.045	M1M (ATG→ATA) †	rpmI ←	50S ribosomal subunit protein L35		Ancestral Donor sfGFP	683694	A→G	0.047	intergenic (+796/+340)	garK → / ← PROKKA_00654	Glycerate 2‑kinase/hypothetical protein
								Ancestral strain A YFP	2186108	G→A	0.024	T110M (ACG→ATG)	yehA ←	putative fimbrial‑like adhesin protein		Ancestral Donor sfGFP	774557	A→T	0.022	intergenic (‑271/+10)	yqaB ← / ← PROKKA_00738	Fructose‑1‑phosphate phosphatase YqaB/tRNA‑Arg
								Ancestral strain A YFP	2465446	G→A	0.039	A294T (GCC→ACC)	intS →	CPS‑53 (KpLE1) prophage; predicted prophage CPS‑53 integrase		Ancestral Donor sfGFP	774774	A→C	0.05	intergenic (‑131/+68)	PROKKA_00738 ← / ← PROKKA_00739	tRNA‑Arg/tRNA‑Arg
								Ancestral strain A YFP	2527226	G→A	0.06	R325C (CGT→TGT)	ligA ←	DNA ligase, NAD(+)‑dependent		Ancestral Donor sfGFP	774796	T→A	0.025	intergenic (‑153/+46)	PROKKA_00738 ← / ← PROKKA_00739	tRNA‑Arg/tRNA‑Arg
								Ancestral strain A YFP	2527477	C→T	0.051	G241D (GGC→GAC)	ligA ←	DNA ligase, NAD(+)‑dependent		Ancestral Donor sfGFP	774832	T→A	0.027	intergenic (‑189/+10)	PROKKA_00738 ← / ← PROKKA_00739	tRNA‑Arg/tRNA‑Arg
								Ancestral strain A YFP	2816346	G→A	0.039	intergenic (‑50/+149)	argY ← / ← argV	tRNA‑Arg/tRNA‑Arg		Ancestral Donor sfGFP	774953	C→T	0.028	intergenic (‑35/+164)	PROKKA_00739 ← / ← PROKKA_00740	tRNA‑Arg/tRNA‑Arg
								Ancestral strain A YFP	2816353	G→T	0.039	intergenic (‑57/+142)	argY ← / ← argV	tRNA‑Arg/tRNA‑Arg		Ancestral Donor sfGFP	775069	G→A	0.045	intergenic (‑151/+48)	PROKKA_00739 ← / ← PROKKA_00740	tRNA‑Arg/tRNA‑Arg
								Ancestral strain A YFP	3182187	G→A	0.026	A101V (GCA→GTA)	ribB ←	3,4‑dihydroxy‑2‑butanone‑4‑phosphate synthase		Ancestral Donor sfGFP	791981	C→T	0.025	G326G (GGC→GGT)	norW →	Nitric oxide reductase FlRd‑NAD(+) reductase
								Ancestral strain A YFP	3203751	C→T	0.023	L176L (CTG→CTA)	ttdR ←	transcriptional activator of ttdABT		Ancestral Donor sfGFP	963277	Δ3 bp	0.038	coding (362‑364/480 nt)	fliP_1 ←	Flagellar biosynthetic protein FliP precursor
								Ancestral strain A YFP	3425247	G→T	0.516	noncoding (1538/1542 nt)	rrsD ←	16S ribosomal RNA of rrnD operon		Ancestral Donor sfGFP	1024419	C→T	0.037	intergenic (+174/+607)	PROKKA_00977 → / ← serA	5‑formyltetrahydrofolate cyclo‑ligase family protein/D‑3‑phosphoglycerate dehydrogenase
								Ancestral strain A YFP	3716255	C→T	0.04	A308V (GCG→GTG)	ghrB →	glyoxylate/hydroxypyruvate reductase B		Ancestral Donor sfGFP	1024784	A→G	0.026	intergenic (+539/+242)	PROKKA_00977 → / ← serA	5‑formyltetrahydrofolate cyclo‑ligase family protein/D‑3‑phosphoglycerate dehydrogenase
								Ancestral strain A YFP	3724651	G→A	0.023	A248T (GCA→ACA)	wecH →	O‑acetyltransferase for enterobacterial common antigen (ECA)		Ancestral Donor sfGFP	1083487	C→T	0.477	intergenic (+599/+44)	intS_3 → / ← PROKKA_01036	Putative prophage CPS‑53 integrase/hypothetical protein
								Ancestral strain A YFP	4158376	G→A	0.025	C146C (TGC→TGT)	sthA ←	pyridine nucleotide transhydrogenase, soluble		Ancestral Donor sfGFP	1083984	T→C	0.5	I241M (ATA→ATG)	virF_2 ←	Virulence regulon transcriptional activator VirF
								Ancestral strain A YFP	4261115	C→T	0.041	intergenic (+10/+156)	pspG → / ← qorA	phage shock protein G/quinone oxidoreductase, NADPH‑dependent		Ancestral Donor sfGFP	1089637	T→C	0.179	intergenic (+1227/+846)	PROKKA_01042 → / ← rcsB_1	IS66 Orf2 like protein/Transcriptional regulatory protein RcsB
								Ancestral strain A YFP	4294083	C→T	0.116	intergenic (+266/+376)	gltP → / ← yjcO	glutamate/aspartate:proton symporter/hypothetical protein		Ancestral Donor sfGFP	1089652	G→A	0.264	intergenic (+1242/+831)	PROKKA_01042 → / ← rcsB_1	IS66 Orf2 like protein/Transcriptional regulatory protein RcsB
								Ancestral strain A YFP	4507104	A→G	0.029	pseudogene (73/785 nt)	insO →	pseudogene, IS911 transposase B;IS, phage, Tn; Transposon‑related functions; extrachromosomal; transposon related		Ancestral Donor sfGFP	1089689	G→A	0.507	intergenic (+1279/+794)	PROKKA_01042 → / ← rcsB_1	IS66 Orf2 like protein/Transcriptional regulatory protein RcsB
								Ancestral strain A YFP	4517795	G→A	0.044	P185S (CCC→TCC)	yjhU ←	putative DNA‑binding transcriptional regulator; KpLE2 phage‑like element		Ancestral Donor sfGFP	1089702	A→G	0.653	intergenic (+1292/+781)	PROKKA_01042 → / ← rcsB_1	IS66 Orf2 like protein/Transcriptional regulatory protein RcsB
								Ancestral strain A YFP	4533753	C→T	0.026	pseudogene (728/1029 nt)	yjhR →	pseudogene, helicase family; putative frameshift suppressor		Ancestral Donor sfGFP	1089705	T→G	0.588	intergenic (+1295/+778)	PROKKA_01042 → / ← rcsB_1	IS66 Orf2 like protein/Transcriptional regulatory protein RcsB
								Ancestral strain A YFP	4556025	G→A	0.042	S96S (AGC→AGT)	yjiE ←	hypochlorite‑responsive transcription factor		Ancestral Donor sfGFP	1089730	T→G	0.622	intergenic (+1320/+753)	PROKKA_01042 → / ← rcsB_1	IS66 Orf2 like protein/Transcriptional regulatory protein RcsB
								Ancestral strain A YFP	2624114:1	+C	0.047	coding (978/1542 nt)	ppx →	exopolyphosphatase		Ancestral Donor sfGFP	1089796	A→G	0.658	intergenic (+1386/+687)	PROKKA_01042 → / ← rcsB_1	IS66 Orf2 like protein/Transcriptional regulatory protein RcsB
								Ancestral strain A YFP	2624114:2	+A	0.034	coding (978/1542 nt)	ppx →	exopolyphosphatase		Ancestral Donor sfGFP	1089801	A→T	0.65	intergenic (+1391/+682)	PROKKA_01042 → / ← rcsB_1	IS66 Orf2 like protein/Transcriptional regulatory protein RcsB
																Ancestral Donor sfGFP	1089806	T→G	0.652	intergenic (+1396/+677)	PROKKA_01042 → / ← rcsB_1	IS66 Orf2 like protein/Transcriptional regulatory protein RcsB
																Ancestral Donor sfGFP	1089812	A→G	0.637	intergenic (+1402/+671)	PROKKA_01042 → / ← rcsB_1	IS66 Orf2 like protein/Transcriptional regulatory protein RcsB
																Ancestral Donor sfGFP	1089882	G→A	0.534	intergenic (+1472/+601)	PROKKA_01042 → / ← rcsB_1	IS66 Orf2 like protein/Transcriptional regulatory protein RcsB
																Ancestral Donor sfGFP	1089883	C→T	0.532	intergenic (+1473/+600)	PROKKA_01042 → / ← rcsB_1	IS66 Orf2 like protein/Transcriptional regulatory protein RcsB
																Ancestral Donor sfGFP	1089884	A→C	0.569	intergenic (+1474/+599)	PROKKA_01042 → / ← rcsB_1	IS66 Orf2 like protein/Transcriptional regulatory protein RcsB
																Ancestral Donor sfGFP	1089983	G→A	0.272	intergenic (+1573/+500)	PROKKA_01042 → / ← rcsB_1	IS66 Orf2 like protein/Transcriptional regulatory protein RcsB
																Ancestral Donor sfGFP	1095072	C→T	0.402	V1037I (GTT→ATT)	PROKKA_01045 ←	Ser‑Thr‑rich glycosyl‑phosphatidyl‑inositol‑anchored membrane family protein
																Ancestral Donor sfGFP	1095073	C→G	0.426	G1036G (GGG→GGC) ‡	PROKKA_01045 ←	Ser‑Thr‑rich glycosyl‑phosphatidyl‑inositol‑anchored membrane family protein
																Ancestral Donor sfGFP	1095074	C→G	0.438	G1036A (GGG→GCG) ‡	PROKKA_01045 ←	Ser‑Thr‑rich glycosyl‑phosphatidyl‑inositol‑anchored membrane family protein
																Ancestral Donor sfGFP	1095079	A→G	0.446	I1034I (ATT→ATC) ‡	PROKKA_01045 ←	Ser‑Thr‑rich glycosyl‑phosphatidyl‑inositol‑anchored membrane family protein
																Ancestral Donor sfGFP	1095081	T→C	0.434	I1034V (ATT→GTT) ‡	PROKKA_01045 ←	Ser‑Thr‑rich glycosyl‑phosphatidyl‑inositol‑anchored membrane family protein
																Ancestral Donor sfGFP	1096077	C→T	0.51	V702I (GTT→ATT)	PROKKA_01045 ←	Ser‑Thr‑rich glycosyl‑phosphatidyl‑inositol‑anchored membrane family protein
																Ancestral Donor sfGFP	1096084	A→G	0.538	I699I (ATT→ATC) ‡	PROKKA_01045 ←	Ser‑Thr‑rich glycosyl‑phosphatidyl‑inositol‑anchored membrane family protein
																Ancestral Donor sfGFP	1096086	T→C	0.534	I699V (ATT→GTT) ‡	PROKKA_01045 ←	Ser‑Thr‑rich glycosyl‑phosphatidyl‑inositol‑anchored membrane family protein
																Ancestral Donor sfGFP	1116288	Δ1 bp	0.37	coding (1261/1356 nt)	PROKKA_01055 →	Transposase IS66 family protein
																Ancestral Donor sfGFP	1123641	A→T	0.521	S1285R (AGT→AGA)	shlA_2 ←	Hemolysin precursor
																Ancestral Donor sfGFP	1123695	A→C	0.418	L1267L (CTT→CTG)	shlA_2 ←	Hemolysin precursor
																Ancestral Donor sfGFP	1123803	C→G	0.214	V1231V (GTG→GTC)	shlA_2 ←	Hemolysin precursor
																Ancestral Donor sfGFP	1123889	C→T	0.373	V1203I (GTT→ATT)	shlA_2 ←	Hemolysin precursor
																Ancestral Donor sfGFP	1127766	T→C	0.048	R450R (CGA→CGG)	shlB_2 ←	Hemolysin transporter protein ShlB precursor
																Ancestral Donor sfGFP	1153154	Δ3 bp	0.0078	intergenic (+1108/‑330)	PROKKA_01087 → / → PROKKA_01088	hypothetical protein/hypothetical protein
																Ancestral Donor sfGFP	1158028	C→T	0.403	A731A (GCC→GCT)	flu_2 →	Antigen 43 precursor
																Ancestral Donor sfGFP	1264552	C→T	0.035	intergenic (+224/+570)	yqiK → / ← hldE	Inner membrane protein YqiK/Bifunctional protein HldE
																Ancestral Donor sfGFP	1274619	A→G	0.019	L47L (TTA→TTG)	plsY →	putative glycerol‑3‑phosphate acyltransferase
																Ancestral Donor sfGFP	1296271	G→A	0.111	E273K (GAA→AAA)	PROKKA_01229 →	Transposase IS66 family protein
																Ancestral Donor sfGFP	1296325	G→A	0.202	V291M (GTG→ATG)	PROKKA_01229 →	Transposase IS66 family protein
																Ancestral Donor sfGFP	1296403	A→T	0.287	T317S (ACA→TCA)	PROKKA_01229 →	Transposase IS66 family protein
																Ancestral Donor sfGFP	1296423	G→A	0.29	A323A (GCG→GCA)	PROKKA_01229 →	Transposase IS66 family protein
																Ancestral Donor sfGFP	1296441	T→C	0.33	A329A (GCT→GCC)	PROKKA_01229 →	Transposase IS66 family protein
																Ancestral Donor sfGFP	1296478	A→C	0.343	T342P (ACT→CCT) ‡	PROKKA_01229 →	Transposase IS66 family protein
																Ancestral Donor sfGFP	1296479	C→A	0.275	T342N (ACT→AAT) ‡	PROKKA_01229 →	Transposase IS66 family protein
																Ancestral Donor sfGFP	1296480	T→A	0.297	T342T (ACT→ACA) ‡	PROKKA_01229 →	Transposase IS66 family protein
																Ancestral Donor sfGFP	1296507	G→A	0.315	S351S (TCG→TCA)	PROKKA_01229 →	Transposase IS66 family protein
																Ancestral Donor sfGFP	1296551	G→C	0.284	G366A (GGC→GCC) ‡	PROKKA_01229 →	Transposase IS66 family protein
																Ancestral Donor sfGFP	1296552	C→A	0.242	G366G (GGC→GGA) ‡	PROKKA_01229 →	Transposase IS66 family protein
																Ancestral Donor sfGFP	1381399	A→G	0.013	intergenic (+409/+1642)	PROKKA_01317 → / ← PROKKA_01318	hypothetical protein/hypothetical protein
																Ancestral Donor sfGFP	1409730	A→G	0.511	noncoding (260/1538 nt)	PROKKA_01349 →	16S ribosomal RNA
																Ancestral Donor sfGFP	1968280	A→C	0.022	intergenic (‑749/‑467)	mdtA ← / → PROKKA_01861	Multidrug resistance protein MdtA precursor/von Willebrand factor type A domain protein
																Ancestral Donor sfGFP	2096801	G→A	0.46	M7I (ATG→ATA)	PROKKA_01989 →	helix‑turn‑helix protein
																Ancestral Donor sfGFP	2130233	A→G	0.016	intergenic (+1349/+612)	PROKKA_02026 → / ← PROKKA_02027	hypothetical protein/hypothetical protein
																Ancestral Donor sfGFP	2130244	T→C	0.019	intergenic (+1360/+601)	PROKKA_02026 → / ← PROKKA_02027	hypothetical protein/hypothetical protein
																Ancestral Donor sfGFP	2541025	T→C	0.167	K666K (AAA→AAG)	rnfC_2 ←	Electron transport complex protein RnfC
																Ancestral Donor sfGFP	2762912	G→A	0.05	G43G (GGC→GGT)	PROKKA_02690 ←	Transposase DDE domain protein
																Ancestral Donor sfGFP	2762915	T→C	0.065	E42E (GAA→GAG)	PROKKA_02690 ←	Transposase DDE domain protein
																Ancestral Donor sfGFP	2763026	T→C	0.012	K5K (AAA→AAG)	PROKKA_02690 ←	Transposase DDE domain protein
																Ancestral Donor sfGFP	2763109	G→A	0.06	intergenic (‑69/+439)	PROKKA_02690 ← / ← PROKKA_02691	Transposase DDE domain protein/hypothetical protein
																Ancestral Donor sfGFP	2859898	T→A	0.012	K127N (AAA→AAT)	PROKKA_02776 ←	hypothetical protein
																Ancestral Donor sfGFP	2893357	C→T	0.491	M7I (ATG→ATA)	PROKKA_02820 ←	helix‑turn‑helix protein
																Ancestral Donor sfGFP	3204100	C→T	0.254	intergenic (+16/+358)	PROKKA_03140 → / ← PROKKA_03141	tRNA‑Ser/hypothetical protein
																Ancestral Donor sfGFP	3204281	C→T	0.137	intergenic (+197/+177)	PROKKA_03140 → / ← PROKKA_03141	tRNA‑Ser/hypothetical protein
																Ancestral Donor sfGFP	3612151	T→C	0.014	intergenic (‑157/+62)	PROKKA_03546 ← / ← PROKKA_03547	Transposase DDE domain protein/hypothetical protein
																Ancestral Donor sfGFP	3612249	G→A	0.021	T73T (ACC→ACT)	PROKKA_03547 ←	hypothetical protein
																Ancestral Donor sfGFP	4030654	A→G	0.535	T373T (ACA→ACG)	PROKKA_03925 →	putative autotransporter precursor
																Ancestral Donor sfGFP	4030705	C→T	0.437	A390A (GCC→GCT)	PROKKA_03925 →	putative autotransporter precursor
																Ancestral Donor sfGFP	4030720	T→C	0.392	T395T (ACT→ACC)	PROKKA_03925 →	putative autotransporter precursor
																Ancestral Donor sfGFP	4030723	G→A	0.355	L396L (CTG→CTA)	PROKKA_03925 →	putative autotransporter precursor
																Ancestral Donor sfGFP	4030735	A→T	0.338	G400G (GGA→GGT)	PROKKA_03925 →	putative autotransporter precursor
																Ancestral Donor sfGFP	4030750	C→T	0.267	D405D (GAC→GAT)	PROKKA_03925 →	putative autotransporter precursor
																Ancestral Donor sfGFP	4030754	C→A	0.303	R407S (CGT→AGT)	PROKKA_03925 →	putative autotransporter precursor
																Ancestral Donor sfGFP	4074360	Δ1 bp	0.011	coding (764/795 nt)	PROKKA_03963 ←	hypothetical protein
																Ancestral Donor sfGFP	4074361	Δ1 bp	0.012	coding (763/795 nt)	PROKKA_03963 ←	hypothetical protein
																Ancestral Donor sfGFP	4107813	A→C	0.015	G51G (GGT→GGG)	PROKKA_03996 ←	Transposase DDE domain protein
																Ancestral Donor sfGFP	4115902	T→C	0.16	E21E (GAA→GAG)	PROKKA_04002 ←	Transposase DDE domain protein
																Ancestral Donor sfGFP	4115905	C→T	0.145	A20A (GCG→GCA)	PROKKA_04002 ←	Transposase DDE domain protein
																Ancestral Donor sfGFP	4115947	G→C	0.125	S6S (TCC→TCG)	PROKKA_04002 ←	Transposase DDE domain protein
																Ancestral Donor sfGFP	4116414	A→G	0.017	H238H (CAT→CAC)	PROKKA_04003 ←	Transposase DDE domain protein
																Ancestral Donor sfGFP	4117002	T→C	0.216	E42E (GAA→GAG)	PROKKA_04003 ←	Transposase DDE domain protein
																Ancestral Donor sfGFP	4117005	C→T	0.176	A41A (GCG→GCA)	PROKKA_04003 ←	Transposase DDE domain protein
																Ancestral Donor sfGFP	4117047	G→C	0.15	S27S (TCC→TCG)	PROKKA_04003 ←	Transposase DDE domain protein
																Ancestral Donor sfGFP	4117146	A→G	0.228	intergenic (‑19/+381)	PROKKA_04003 ← / ← PROKKA_04004	Transposase DDE domain protein/hypothetical protein
																Ancestral Donor sfGFP	4237441	A→T	0.028	E250V (GAA→GTA)	panB →	3‑methyl‑2‑oxobutanoate hydroxymethyltransferase
																Ancestral Donor sfGFP	4249131	A→G	0.017	intergenic (‑75/‑130)	cueO ← / → PROKKA_04122	Blue copper oxidase CueO precursor/Bacterial chaperone lipoprotein (PulS_OutS)
																Ancestral Donor sfGFP	4280649	Δ3 bp	0.015	coding (66‑68/1152 nt)	ftsZ ←	Cell division protein FtsZ
																Ancestral Donor sfGFP	4436082	Δ3 bp	0.018	coding (1497‑1499/1656 nt)	tsr ←	Methyl‑accepting chemotaxis protein I
																Ancestral Donor sfGFP	4534466	T→C	0.013	K251K (AAA→AAG)	PROKKA_04374 ←	hypothetical protein
																Ancestral Donor sfGFP	4682938	A→T	0.472	S1307R (AGT→AGA)	shlA_3 ←	Hemolysin precursor
																Ancestral Donor sfGFP	4682992	A→C	0.369	L1289L (CTT→CTG)	shlA_3 ←	Hemolysin precursor
																Ancestral Donor sfGFP	4683100	C→G	0.23	V1253V (GTG→GTC)	shlA_3 ←	Hemolysin precursor
																Ancestral Donor sfGFP	4683186	C→T	0.394	V1225I (GTT→ATT)	shlA_3 ←	Hemolysin precursor
																Ancestral Donor sfGFP	4700641	T→C	0.146	intergenic (+74/‑68)	PROKKA_04528 → / → tibC_1	Transposase IS66 family protein/Glycosyltransferase TibC
																Ancestral Donor sfGFP	4700651	G→T	0.238	intergenic (+84/‑58)	PROKKA_04528 → / → tibC_1	Transposase IS66 family protein/Glycosyltransferase TibC
																Ancestral Donor sfGFP	4700657	T→C	0.298	intergenic (+90/‑52)	PROKKA_04528 → / → tibC_1	Transposase IS66 family protein/Glycosyltransferase TibC
																Ancestral Donor sfGFP	4700716	C→A	0.506	T3K (ACA→AAA) ‡	tibC_1 →	Glycosyltransferase TibC
																Ancestral Donor sfGFP	4700717	A→G	0.591	T3T (ACA→ACG) ‡	tibC_1 →	Glycosyltransferase TibC
																Ancestral Donor sfGFP	4700721	C→T	0.486	L5L (CTA→TTA)	tibC_1 →	Glycosyltransferase TibC
																Ancestral Donor sfGFP	4700724	A→G	0.537	K6E (AAA→GAA) ‡	tibC_1 →	Glycosyltransferase TibC
																Ancestral Donor sfGFP	4700725	A→C	0.538	K6T (AAA→ACA) ‡	tibC_1 →	Glycosyltransferase TibC
																Ancestral Donor sfGFP	4700729	A→G	0.536	T7T (ACA→ACG)	tibC_1 →	Glycosyltransferase TibC
																Ancestral Donor sfGFP	4700741	C→T	0.545	S11S (TCC→TCT)	tibC_1 →	Glycosyltransferase TibC
																Ancestral Donor sfGFP	4700744	G→T	0.538	P12P (CCG→CCT)	tibC_1 →	Glycosyltransferase TibC
																Ancestral Donor sfGFP	4700750	A→G	0.538	E14E (GAA→GAG)	tibC_1 →	Glycosyltransferase TibC
																Ancestral Donor sfGFP	4700753	A→T	0.549	I15I (ATA→ATT)	tibC_1 →	Glycosyltransferase TibC
																Ancestral Donor sfGFP	4700756	G→C	0.52	P16P (CCG→CCC)	tibC_1 →	Glycosyltransferase TibC
																Ancestral Donor sfGFP	4700759	A→T	0.543	T17T (ACA→ACT)	tibC_1 →	Glycosyltransferase TibC
																Ancestral Donor sfGFP	4700762	A→G	0.59	Q18Q (CAA→CAG)	tibC_1 →	Glycosyltransferase TibC
																Ancestral Donor sfGFP	4700765	C→T	0.491	H19H (CAC→CAT)	tibC_1 →	Glycosyltransferase TibC
																Ancestral Donor sfGFP	4700769	G→C	0.507	V21L (GTC→CTC) ‡	tibC_1 →	Glycosyltransferase TibC
																Ancestral Donor sfGFP	4700770	T→C	0.564	V21A (GTC→GCC) ‡	tibC_1 →	Glycosyltransferase TibC
																Ancestral Donor sfGFP	4700816	C→T	0.504	L36L (CTC→CTT)	tibC_1 →	Glycosyltransferase TibC
																Ancestral Donor sfGFP	4700864	C→T	0.525	N52N (AAC→AAT)	tibC_1 →	Glycosyltransferase TibC
																Ancestral Donor sfGFP	4700901	A→G	0.642	T65A (ACC→GCC)	tibC_1 →	Glycosyltransferase TibC
																Ancestral Donor sfGFP	4700960	G→T	0.582	E84D (GAG→GAT)	tibC_1 →	Glycosyltransferase TibC
																Ancestral Donor sfGFP	4701212	G→A	0.571	G168G (GGG→GGA)	tibC_1 →	Glycosyltransferase TibC
																Ancestral Donor sfGFP	4701327	G→A	0.515	E207K (GAA→AAA) ‡	tibC_1 →	Glycosyltransferase TibC
																Ancestral Donor sfGFP	4701329	A→C	0.576	E207D (GAA→GAC) ‡	tibC_1 →	Glycosyltransferase TibC
																Ancestral Donor sfGFP	4701342	C→T	0.548	R212W (CGG→TGG) ‡	tibC_1 →	Glycosyltransferase TibC
																Ancestral Donor sfGFP	4701344	G→T	0.528	R212R (CGG→CGT) ‡	tibC_1 →	Glycosyltransferase TibC
																Ancestral Donor sfGFP	4701347	T→C	0.602	T213T (ACT→ACC)	tibC_1 →	Glycosyltransferase TibC
																Ancestral Donor sfGFP	4701348	G→A	0.533	V214I (GTC→ATC)	tibC_1 →	Glycosyltransferase TibC
																Ancestral Donor sfGFP	4701482	T→G	0.629	D258E (GAT→GAG)	tibC_1 →	Glycosyltransferase TibC
																Ancestral Donor sfGFP	4701530	G→T	0.563	A274A (GCG→GCT)	tibC_1 →	Glycosyltransferase TibC
																Ancestral Donor sfGFP	4701548	G→T	0.563	R280S (AGG→AGT)	tibC_1 →	Glycosyltransferase TibC
																Ancestral Donor sfGFP	4701552	T→C	0.57	S282P (TCG→CCG) ‡	tibC_1 →	Glycosyltransferase TibC
																Ancestral Donor sfGFP	4701554	G→A	0.567	S282S (TCG→TCA) ‡	tibC_1 →	Glycosyltransferase TibC
																Ancestral Donor sfGFP	4701605	G→T	0.636	L299L (CTG→CTT)	tibC_1 →	Glycosyltransferase TibC
																Ancestral Donor sfGFP	4701677	C→G	0.606	P323P (CCC→CCG)	tibC_1 →	Glycosyltransferase TibC
																Ancestral Donor sfGFP	4701678	G→A	0.557	D324N (GAC→AAC)	tibC_1 →	Glycosyltransferase TibC
																Ancestral Donor sfGFP	4701716	T→C	0.619	S336S (TCT→TCC)	tibC_1 →	Glycosyltransferase TibC
																Ancestral Donor sfGFP	4701764	C→T	0.575	H352H (CAC→CAT)	tibC_1 →	Glycosyltransferase TibC
																Ancestral Donor sfGFP	4701776	G→T	0.585	L356L (CTG→CTT)	tibC_1 →	Glycosyltransferase TibC
																Ancestral Donor sfGFP	4701782	C→T	0.55	C358C (TGC→TGT)	tibC_1 →	Glycosyltransferase TibC
																Ancestral Donor sfGFP	4701845	G→T	0.528	V379V (GTG→GTT)	tibC_1 →	Glycosyltransferase TibC
																Ancestral Donor sfGFP	4701897	A→G	0.545	I397V (ATC→GTC) ‡	tibC_1 →	Glycosyltransferase TibC
																Ancestral Donor sfGFP	4701898	T→C	0.536	I397T (ATC→ACC) ‡	tibC_1 →	Glycosyltransferase TibC
																Ancestral Donor sfGFP	4701920	T→C	0.57	N404N (AAT→AAC)	tibC_1 →	Glycosyltransferase TibC
																Ancestral Donor sfGFP	4701945	A→C	0.534	V8V (GTA→GTC)	PROKKA_04530 →	putative autotransporter precursor
																Ancestral Donor sfGFP	4702008	T→C	0.582	R29R (CGT→CGC)	PROKKA_04530 →	putative autotransporter precursor
																Ancestral Donor sfGFP	4702057	C→T	0.517	L46F (CTT→TTT)	PROKKA_04530 →	putative autotransporter precursor
																Ancestral Donor sfGFP	4702068	T→A	0.528	S49S (TCT→TCA)	PROKKA_04530 →	putative autotransporter precursor
																Ancestral Donor sfGFP	4702193	C→A	0.029	S91Y (TCT→TAT)	PROKKA_04530 →	putative autotransporter precursor
																Ancestral Donor sfGFP	4702197	T→C	0.012	V92V (GTT→GTC)	PROKKA_04530 →	putative autotransporter precursor
																Ancestral Donor sfGFP	4702300	T→A	0.015	Y127N (TAC→AAC)	PROKKA_04530 →	putative autotransporter precursor
																Ancestral Donor sfGFP	4702358	A→T	0.016	D146V (GAT→GTT)	PROKKA_04530 →	putative autotransporter precursor
																Ancestral Donor sfGFP	4702392	C→T	0.022	S157S (AGC→AGT)	PROKKA_04530 →	putative autotransporter precursor
																Ancestral Donor sfGFP	4702398	C→T	0.019	T159T (ACC→ACT)	PROKKA_04530 →	putative autotransporter precursor
																Ancestral Donor sfGFP	4702414	T→A	0.101	Y165N (TAC→AAC) ‡	PROKKA_04530 →	putative autotransporter precursor
																Ancestral Donor sfGFP	4702415	A→T	0.106	Y165F (TAC→TTC) ‡	PROKKA_04530 →	putative autotransporter precursor
																Ancestral Donor sfGFP	4702420	T→G	0.116	S167A (TCC→GCC) ‡	PROKKA_04530 →	putative autotransporter precursor
																Ancestral Donor sfGFP	4702421	C→G	0.106	S167C (TCC→TGC) ‡	PROKKA_04530 →	putative autotransporter precursor
																Ancestral Donor sfGFP	4702464	T→C	0.166	S181S (AGT→AGC)	PROKKA_04530 →	putative autotransporter precursor
																Ancestral Donor sfGFP	4702478	T→C	0.146	F186S (TTT→TCT)	PROKKA_04530 →	putative autotransporter precursor
																Ancestral Donor sfGFP	4702480	A→G	0.135	T187A (ACA→GCA)	PROKKA_04530 →	putative autotransporter precursor
																Ancestral Donor sfGFP	4702483	A→G	0.148	T188A (ACC→GCC) ‡	PROKKA_04530 →	putative autotransporter precursor
																Ancestral Donor sfGFP	4702484	C→A	0.086	T188N (ACC→AAC) ‡	PROKKA_04530 →	putative autotransporter precursor
																Ancestral Donor sfGFP	4702488	A→T	0.138	T189T (ACA→ACT)	PROKKA_04530 →	putative autotransporter precursor
																Ancestral Donor sfGFP	4702489	G→T	0.123	D190Y (GAT→TAT) ‡	PROKKA_04530 →	putative autotransporter precursor
																Ancestral Donor sfGFP	4702490	A→C	0.155	D190A (GAT→GCT) ‡	PROKKA_04530 →	putative autotransporter precursor
																Ancestral Donor sfGFP	4702495	A→G	0.189	T192A (ACT→GCT)	PROKKA_04530 →	putative autotransporter precursor
																Ancestral Donor sfGFP	4702506	T→G	0.224	G195G (GGT→GGG)	PROKKA_04530 →	putative autotransporter precursor
																Ancestral Donor sfGFP	4702512	T→C	0.281	N197N (AAT→AAC)	PROKKA_04530 →	putative autotransporter precursor
																Ancestral Donor sfGFP	4702533	T→C	0.303	I204I (ATT→ATC)	PROKKA_04530 →	putative autotransporter precursor
																Ancestral Donor sfGFP	4702577	C→A	0.38	S219Y (TCT→TAT)	PROKKA_04530 →	putative autotransporter precursor
																Ancestral Donor sfGFP	4702582	T→G	0.388	S221A (TCT→GCT)	PROKKA_04530 →	putative autotransporter precursor
																Ancestral Donor sfGFP	4702602	A→G	0.426	Q227Q (CAA→CAG)	PROKKA_04530 →	putative autotransporter precursor
																Ancestral Donor sfGFP	4702634	T→G	0.478	I238S (ATC→AGC)	PROKKA_04530 →	putative autotransporter precursor
																Ancestral Donor sfGFP	4702640	C→A	0.447	S240Y (TCT→TAT)	PROKKA_04530 →	putative autotransporter precursor
																Ancestral Donor sfGFP	4702697	T→A	0.031	L259* (TTA→TAA)	PROKKA_04530 →	putative autotransporter precursor
																Ancestral Donor sfGFP	4702972	G→T	0.262	V351F (GTT→TTT) ‡	PROKKA_04530 →	putative autotransporter precursor
																Ancestral Donor sfGFP	4702973	T→A	0.31	V351D (GTT→GAT) ‡	PROKKA_04530 →	putative autotransporter precursor
																Ancestral Donor sfGFP	4702977	A→G	0.255	Q352Q (CAA→CAG)	PROKKA_04530 →	putative autotransporter precursor
																Ancestral Donor sfGFP	4702984	A→G	0.273	N355D (AAC→GAC) ‡	PROKKA_04530 →	putative autotransporter precursor
																Ancestral Donor sfGFP	4702986	C→T	0.223	N355N (AAC→AAT) ‡	PROKKA_04530 →	putative autotransporter precursor
																Ancestral Donor sfGFP	4702994	G→C	0.241	G358A (GGT→GCT) ‡	PROKKA_04530 →	putative autotransporter precursor
																Ancestral Donor sfGFP	4702995	T→C	0.238	G358G (GGT→GGC) ‡	PROKKA_04530 →	putative autotransporter precursor
																Ancestral Donor sfGFP	4703000	C→T	0.184	A360V (GCC→GTC)	PROKKA_04530 →	putative autotransporter precursor
																Ancestral Donor sfGFP	4703007	T→C	0.209	S362S (AGT→AGC)	PROKKA_04530 →	putative autotransporter precursor
																Ancestral Donor sfGFP	4703010	C→T	0.188	T363T (ACC→ACT)	PROKKA_04530 →	putative autotransporter precursor
																Ancestral Donor sfGFP	4703013	T→C	0.203	T364T (ACT→ACC)	PROKKA_04530 →	putative autotransporter precursor
																Ancestral Donor sfGFP	4703029	T→A	0.143	Y370N (TAC→AAC) ‡	PROKKA_04530 →	putative autotransporter precursor
																Ancestral Donor sfGFP	4703030	A→G	0.138	Y370C (TAC→TGC) ‡	PROKKA_04530 →	putative autotransporter precursor
																Ancestral Donor sfGFP	4703036	A→C	0.015	Y372S (TAT→TCT)	PROKKA_04530 →	putative autotransporter precursor
																Ancestral Donor sfGFP	4703040	T→C	0.017	V373V (GTT→GTC)	PROKKA_04530 →	putative autotransporter precursor
																Ancestral Donor sfGFP	4703046	T→C	0.024	S375S (AGT→AGC)	PROKKA_04530 →	putative autotransporter precursor
																Ancestral Donor sfGFP	4703049	T→C	0.037	G376G (GGT→GGC)	PROKKA_04530 →	putative autotransporter precursor
																Ancestral Donor sfGFP	4703091	A→G	0.017	Q390Q (CAA→CAG)	PROKKA_04530 →	putative autotransporter precursor
																Ancestral Donor sfGFP	4703098	A→G	0.022	N393D (AAC→GAC) ‡	PROKKA_04530 →	putative autotransporter precursor
																Ancestral Donor sfGFP	4703100	C→T	0.016	N393N (AAC→AAT) ‡	PROKKA_04530 →	putative autotransporter precursor
																Ancestral Donor sfGFP	4703127	C→T	0.016	T402T (ACC→ACT)	PROKKA_04530 →	putative autotransporter precursor
																Ancestral Donor sfGFP	4703143	T→A	0.108	Y408N (TAC→AAC) ‡	PROKKA_04530 →	putative autotransporter precursor
																Ancestral Donor sfGFP	4703144	A→T	0.114	Y408F (TAC→TTC) ‡	PROKKA_04530 →	putative autotransporter precursor
																Ancestral Donor sfGFP	4703147	T→A	0.015	L409Q (CTG→CAG)	PROKKA_04530 →	putative autotransporter precursor
																Ancestral Donor sfGFP	4703149	T→G	0.124	S410A (TCC→GCC) ‡	PROKKA_04530 →	putative autotransporter precursor
																Ancestral Donor sfGFP	4703150	C→G	0.103	S410C (TCC→TGC) ‡	PROKKA_04530 →	putative autotransporter precursor
																Ancestral Donor sfGFP	4703193	T→C	0.155	S424S (AGT→AGC)	PROKKA_04530 →	putative autotransporter precursor
																Ancestral Donor sfGFP	4703207	T→C	0.148	F429S (TTT→TCT)	PROKKA_04530 →	putative autotransporter precursor
																Ancestral Donor sfGFP	4703209	A→G	0.138	T430A (ACA→GCA)	PROKKA_04530 →	putative autotransporter precursor
																Ancestral Donor sfGFP	4703212	A→G	0.138	T431A (ACC→GCC) ‡	PROKKA_04530 →	putative autotransporter precursor
																Ancestral Donor sfGFP	4703213	C→A	0.082	T431N (ACC→AAC) ‡	PROKKA_04530 →	putative autotransporter precursor
																Ancestral Donor sfGFP	4703217	A→T	0.13	T432T (ACA→ACT)	PROKKA_04530 →	putative autotransporter precursor
																Ancestral Donor sfGFP	4703218	G→T	0.133	D433Y (GAT→TAT) ‡	PROKKA_04530 →	putative autotransporter precursor
																Ancestral Donor sfGFP	4703219	A→C	0.153	D433A (GAT→GCT) ‡	PROKKA_04530 →	putative autotransporter precursor
																Ancestral Donor sfGFP	4703224	A→G	0.136	T435A (ACT→GCT)	PROKKA_04530 →	putative autotransporter precursor
																Ancestral Donor sfGFP	4703235	T→G	0.127	G438G (GGT→GGG)	PROKKA_04530 →	putative autotransporter precursor
																Ancestral Donor sfGFP	4703241	T→C	0.166	N440N (AAT→AAC)	PROKKA_04530 →	putative autotransporter precursor
																Ancestral Donor sfGFP	4703262	T→C	0.117	I447I (ATT→ATC)	PROKKA_04530 →	putative autotransporter precursor
																Ancestral Donor sfGFP	4703456	C→T	0.538	T512I (ACC→ATC)	PROKKA_04530 →	putative autotransporter precursor
																Ancestral Donor sfGFP	4703474	C→T	0.586	T518I (ACT→ATT)	PROKKA_04530 →	putative autotransporter precursor
																Ancestral Donor sfGFP	4703490	T→C	0.675	G523G (GGT→GGC)	PROKKA_04530 →	putative autotransporter precursor
																Ancestral Donor sfGFP	4703496	C→T	0.598	S525S (AGC→AGT)	PROKKA_04530 →	putative autotransporter precursor
																Ancestral Donor sfGFP	4703543	G→A	0.589	S541N (AGT→AAT)	PROKKA_04530 →	putative autotransporter precursor
																Ancestral Donor sfGFP	4703556	C→T	0.525	A545A (GCC→GCT)	PROKKA_04530 →	putative autotransporter precursor
																Ancestral Donor sfGFP	4703824	A→G	0.574	S635G (AGC→GGC)	PROKKA_04530 →	putative autotransporter precursor
																Ancestral Donor sfGFP	4703876	G→T	0.498	G652V (GGT→GTT) ‡	PROKKA_04530 →	putative autotransporter precursor
																Ancestral Donor sfGFP	4703877	T→C	0.573	G652G (GGT→GGC) ‡	PROKKA_04530 →	putative autotransporter precursor
																Ancestral Donor sfGFP	4704015	G→A	0.545	L698L (CTG→CTA)	PROKKA_04530 →	putative autotransporter precursor
																Ancestral Donor sfGFP	4704099	T→C	0.647	R726R (CGT→CGC)	PROKKA_04530 →	putative autotransporter precursor
																Ancestral Donor sfGFP	4704109	C→T	0.577	L730L (CTG→TTG)	PROKKA_04530 →	putative autotransporter precursor
																Ancestral Donor sfGFP	4704133	G→A	0.539	A738T (GCC→ACC)	PROKKA_04530 →	putative autotransporter precursor
																Ancestral Donor sfGFP	4704164	A→T	0.501	D748V (GAT→GTT)	PROKKA_04530 →	putative autotransporter precursor
																Ancestral Donor sfGFP	4704199	T→C	0.559	S760P (TCA→CCA)	PROKKA_04530 →	putative autotransporter precursor
																Ancestral Donor sfGFP	4704255	A→T	0.492	G778G (GGA→GGT)	PROKKA_04530 →	putative autotransporter precursor
																Ancestral Donor sfGFP	4704262	A→T	0.545	T781S (ACT→TCT)	PROKKA_04530 →	putative autotransporter precursor
																Ancestral Donor sfGFP	4704268	A→G	0.513	T783A (ACA→GCA)	PROKKA_04530 →	putative autotransporter precursor
																Ancestral Donor sfGFP	4704274	G→A	0.526	D785N (GAC→AAC)	PROKKA_04530 →	putative autotransporter precursor
																Ancestral Donor sfGFP	4704282	T→G	0.544	T787T (ACT→ACG)	PROKKA_04530 →	putative autotransporter precursor
																Ancestral Donor sfGFP	4704288	G→A	0.548	K789K (AAG→AAA)	PROKKA_04530 →	putative autotransporter precursor
																Ancestral Donor sfGFP	4704291	A→T	0.544	G790G (GGA→GGT)	PROKKA_04530 →	putative autotransporter precursor
																Ancestral Donor sfGFP	4704328	A→G	0.521	S803G (AGT→GGT)	PROKKA_04530 →	putative autotransporter precursor
																Ancestral Donor sfGFP	4704339	A→G	0.579	T806T (ACA→ACG)	PROKKA_04530 →	putative autotransporter precursor
																Ancestral Donor sfGFP	4704354	T→C	0.541	T811T (ACT→ACC)	PROKKA_04530 →	putative autotransporter precursor
																Ancestral Donor sfGFP	4704357	C→T	0.487	V812V (GTC→GTT)	PROKKA_04530 →	putative autotransporter precursor
																Ancestral Donor sfGFP	4704366	T→C	0.559	R815R (CGT→CGC)	PROKKA_04530 →	putative autotransporter precursor
																Ancestral Donor sfGFP	4704375	A→C	0.582	A818A (GCA→GCC)	PROKKA_04530 →	putative autotransporter precursor
																Ancestral Donor sfGFP	4704403	C→T	0.419	P828S (CCA→TCA) ‡	PROKKA_04530 →	putative autotransporter precursor
																Ancestral Donor sfGFP	4704405	A→G	0.542	P828P (CCA→CCG) ‡	PROKKA_04530 →	putative autotransporter precursor
																Ancestral Donor sfGFP	4704465	T→C	0.562	I848I (ATT→ATC)	PROKKA_04530 →	putative autotransporter precursor
																Ancestral Donor sfGFP	4704513	C→T	0.546	G864G (GGC→GGT)	PROKKA_04530 →	putative autotransporter precursor
																Ancestral Donor sfGFP	4704515	G→A	0.54	S865N (AGC→AAC) ‡	PROKKA_04530 →	putative autotransporter precursor
																Ancestral Donor sfGFP	4704516	C→T	0.557	S865S (AGC→AGT) ‡	PROKKA_04530 →	putative autotransporter precursor
																Ancestral Donor sfGFP	4704558	C→T	0.583	S879S (TCC→TCT)	PROKKA_04530 →	putative autotransporter precursor
																Ancestral Donor sfGFP	4704564	C→T	0.564	G881G (GGC→GGT)	PROKKA_04530 →	putative autotransporter precursor
																Ancestral Donor sfGFP	4704654	C→T	0.574	Y911Y (TAC→TAT)	PROKKA_04530 →	putative autotransporter precursor
																Ancestral Donor sfGFP	4704750	(GGAACAGATAATCCA)2→4	0.204	coding (2829/3747 nt)	PROKKA_04530 →	putative autotransporter precursor
																Ancestral Donor sfGFP	4704764	(AGGAACAGATAATCC)2→5	0.178	coding (2843/3747 nt)	PROKKA_04530 →	putative autotransporter precursor
																Ancestral Donor sfGFP	4704768	T→A	0.411	V949V (GTT→GTA)	PROKKA_04530 →	putative autotransporter precursor
																Ancestral Donor sfGFP	4704846	T→C	0.597	S975S (AGT→AGC)	PROKKA_04530 →	putative autotransporter precursor
																Ancestral Donor sfGFP	4704900	A→G	0.594	S993S (TCA→TCG)	PROKKA_04530 →	putative autotransporter precursor
																Ancestral Donor sfGFP	4704942	C→T	0.532	R1007R (CGC→CGT)	PROKKA_04530 →	putative autotransporter precursor
																Ancestral Donor sfGFP	4704987	A→C	0.543	G1022G (GGA→GGC)	PROKKA_04530 →	putative autotransporter precursor
																Ancestral Donor sfGFP	4705008	T→C	0.571	T1029T (ACT→ACC)	PROKKA_04530 →	putative autotransporter precursor
																Ancestral Donor sfGFP	4705149	C→T	0.552	D1076D (GAC→GAT)	PROKKA_04530 →	putative autotransporter precursor
																Ancestral Donor sfGFP	4705161	G→A	0.539	V1080V (GTG→GTA)	PROKKA_04530 →	putative autotransporter precursor
																Ancestral Donor sfGFP	4705171	A→G	0.592	I1084V (ATC→GTC) ‡	PROKKA_04530 →	putative autotransporter precursor
																Ancestral Donor sfGFP	4705173	C→T	0.56	I1084I (ATC→ATT) ‡	PROKKA_04530 →	putative autotransporter precursor
																Ancestral Donor sfGFP	4705179	T→C	0.579	V1086V (GTT→GTC)	PROKKA_04530 →	putative autotransporter precursor
																Ancestral Donor sfGFP	4705398	T→C	0.553	T1159T (ACT→ACC)	PROKKA_04530 →	putative autotransporter precursor
																Ancestral Donor sfGFP	4705473	C→T	0.495	Y1184Y (TAC→TAT)	PROKKA_04530 →	putative autotransporter precursor
																Ancestral Donor sfGFP	4705533	A→C	0.312	R1204S (AGA→AGC)	PROKKA_04530 →	putative autotransporter precursor
																Ancestral Donor sfGFP	4705560	C→T	0.123	G1213G (GGC→GGT)	PROKKA_04530 →	putative autotransporter precursor
																Ancestral Donor sfGFP	4708197	C→A	0.095	intergenic (+112/‑198)	PROKKA_04532 → / → yahA_3	transposase/IS protein/Cyclic di‑GMP phosphodiesterase YahA
																Ancestral Donor sfGFP	4708305	G→A	0.472	intergenic (+220/‑90)	PROKKA_04532 → / → yahA_3	transposase/IS protein/Cyclic di‑GMP phosphodiesterase YahA
																Ancestral Donor sfGFP	4708380	T→C	0.562	intergenic (+295/‑15)	PROKKA_04532 → / → yahA_3	transposase/IS protein/Cyclic di‑GMP phosphodiesterase YahA
																Ancestral Donor sfGFP	4708542	A→C	0.622	S50R (AGT→CGT)	yahA_3 →	Cyclic di‑GMP phosphodiesterase YahA
																Ancestral Donor sfGFP	4708576	C→A	0.584	P61Q (CCA→CAA)	yahA_3 →	Cyclic di‑GMP phosphodiesterase YahA
																Ancestral Donor sfGFP	4708700	A→G	0.619	intergenic (+9/+202)	yahA_3 → / ← PROKKA_04534	Cyclic di‑GMP phosphodiesterase YahA/Transposase IS66 family protein
																Ancestral Donor sfGFP	4708719	G→A	0.595	intergenic (+28/+183)	yahA_3 → / ← PROKKA_04534	Cyclic di‑GMP phosphodiesterase YahA/Transposase IS66 family protein
																Ancestral Donor sfGFP	4708734	T→C	0.645	intergenic (+43/+168)	yahA_3 → / ← PROKKA_04534	Cyclic di‑GMP phosphodiesterase YahA/Transposase IS66 family protein
																Ancestral Donor sfGFP	4708833	G→A	0.389	intergenic (+142/+69)	yahA_3 → / ← PROKKA_04534	Cyclic di‑GMP phosphodiesterase YahA/Transposase IS66 family protein
																Ancestral Donor sfGFP	4801800	Δ1 bp	0.0089	coding (1108/1293 nt)	pipB2 →	Secreted effector protein pipB2
																Ancestral Donor sfGFP	4857758	T→A	0.022	Y448F (TAT→TTT)	PROKKA_04679 ←	Na+/Pi‑cotransporter
																Ancestral Donor sfGFP	5054582	G→T	0.386	intergenic (‑25/+161)	PROKKA_04856 ← / ← PROKKA_04857	23S ribosomal RNA/tRNA‑Ala
																Ancestral Donor sfGFP	5054629	T→C	0.531	intergenic (‑72/+114)	PROKKA_04856 ← / ← PROKKA_04857	23S ribosomal RNA/tRNA‑Ala
																Ancestral Donor sfGFP	108680:1	+T	0.25	coding (1294/1386 nt)	PROKKA_00105 ←	Transposase IS66 family protein
																Ancestral Donor sfGFP	1116290:1	+A	0.349	coding (1263/1356 nt)	PROKKA_01055 →	Transposase IS66 family protein
																Ancestral Donor sfGFP	112671:1	+A	0.371	coding (925/1119 nt)	PROKKA_00110 ←	Transposase IS66 family protein
																Ancestral Donor sfGFP	113439:1	+C	0.366	coding (157/1119 nt)	PROKKA_00110 ←	Transposase IS66 family protein
																Ancestral Donor mCherry	53337	G→A	0.562	A731A (GCC→GCT)	flu_1 ←	Antigen 43 precursor
																Ancestral Donor mCherry	60341	G→A	0.091	E338K (GAA→AAA)	PROKKA_00058 →	Transposase IS66 family protein
																Ancestral Donor mCherry	60395	G→A	0.231	V356M (GTG→ATG)	PROKKA_00058 →	Transposase IS66 family protein
																Ancestral Donor mCherry	60473	A→T	0.294	T382S (ACA→TCA)	PROKKA_00058 →	Transposase IS66 family protein
																Ancestral Donor mCherry	60493	G→A	0.367	A388A (GCG→GCA)	PROKKA_00058 →	Transposase IS66 family protein
																Ancestral Donor mCherry	60511	T→C	0.358	A394A (GCT→GCC)	PROKKA_00058 →	Transposase IS66 family protein
																Ancestral Donor mCherry	60548	A→C	0.365	T407P (ACT→CCT) ‡	PROKKA_00058 →	Transposase IS66 family protein
																Ancestral Donor mCherry	60549	C→A	0.3	T407N (ACT→AAT) ‡	PROKKA_00058 →	Transposase IS66 family protein
																Ancestral Donor mCherry	60550	T→A	0.301	T407T (ACT→ACA) ‡	PROKKA_00058 →	Transposase IS66 family protein
																Ancestral Donor mCherry	60577	G→A	0.331	S416S (TCG→TCA)	PROKKA_00058 →	Transposase IS66 family protein
																Ancestral Donor mCherry	60621	G→C	0.271	G431A (GGC→GCC) ‡	PROKKA_00058 →	Transposase IS66 family protein
																Ancestral Donor mCherry	60622	C→A	0.241	G431G (GGC→GGA) ‡	PROKKA_00058 →	Transposase IS66 family protein
																Ancestral Donor mCherry	76534	G→T	0.169	M1257I (ATG→ATT)	shlA_1 →	Hemolysin precursor
																Ancestral Donor mCherry	76624	T→G	0.196	L1287L (CTT→CTG)	shlA_1 →	Hemolysin precursor
																Ancestral Donor mCherry	76647	G→C	0.164	G1295A (GGC→GCC)	shlA_1 →	Hemolysin precursor
																Ancestral Donor mCherry	100433	T→A	0.238	S44S (TCA→TCT)	PROKKA_00096 ←	Transposase
																Ancestral Donor mCherry	100493	C→T	0.281	L24L (CTG→CTA)	PROKKA_00096 ←	Transposase
																Ancestral Donor mCherry	105327	T→A	0.263	S44S (TCA→TCT)	PROKKA_00100 ←	Transposase
																Ancestral Donor mCherry	105387	C→T	0.338	L24L (CTG→CTA)	PROKKA_00100 ←	Transposase
																Ancestral Donor mCherry	108683	Δ1 bp	0.216	coding (1291/1386 nt)	PROKKA_00105 ←	Transposase IS66 family protein
																Ancestral Donor mCherry	112674	Δ1 bp	0.422	coding (922/1119 nt)	PROKKA_00110 ←	Transposase IS66 family protein
																Ancestral Donor mCherry	112720	T→C	0.508	R292R (AGA→AGG)	PROKKA_00110 ←	Transposase IS66 family protein
																Ancestral Donor mCherry	112828	C→T	0.447	P256P (CCG→CCA)	PROKKA_00110 ←	Transposase IS66 family protein
																Ancestral Donor mCherry	112833	T→G	0.527	M255L (ATG→CTG)	PROKKA_00110 ←	Transposase IS66 family protein
																Ancestral Donor mCherry	112846	T→C	0.488	P250P (CCA→CCG)	PROKKA_00110 ←	Transposase IS66 family protein
																Ancestral Donor mCherry	112943	A→C	0.533	V218G (GTC→GGC)	PROKKA_00110 ←	Transposase IS66 family protein
																Ancestral Donor mCherry	112950	A→G	0.474	L216L (TTG→CTG)	PROKKA_00110 ←	Transposase IS66 family protein
																Ancestral Donor mCherry	113018	T→C	0.304	E193G (GAG→GGG)	PROKKA_00110 ←	Transposase IS66 family protein
																Ancestral Donor mCherry	113064	A→C	0.101	S178A (TCC→GCC)	PROKKA_00110 ←	Transposase IS66 family protein
																Ancestral Donor mCherry	113077	G→A	0.223	I173I (ATC→ATT)	PROKKA_00110 ←	Transposase IS66 family protein
																Ancestral Donor mCherry	113171	T→C	0.58	H142R (CAT→CGT)	PROKKA_00110 ←	Transposase IS66 family protein
																Ancestral Donor mCherry	113359	T→C	0.485	T79T (ACA→ACG)	PROKKA_00110 ←	Transposase IS66 family protein
																Ancestral Donor mCherry	113364	T→C	0.406	N78D (AAT→GAT)	PROKKA_00110 ←	Transposase IS66 family protein
																Ancestral Donor mCherry	113470	C→A	0.493	A42A (GCG→GCT)	PROKKA_00110 ←	Transposase IS66 family protein
																Ancestral Donor mCherry	113544	T→C	0.659	K18E (AAA→GAA)	PROKKA_00110 ←	Transposase IS66 family protein
																Ancestral Donor mCherry	113720	C→T	0.636	A91A (GCG→GCA)	PROKKA_00111 ←	IS66 Orf2 like protein
																Ancestral Donor mCherry	113727	A→G	0.629	I89T (ATA→ACA)	PROKKA_00111 ←	IS66 Orf2 like protein
																Ancestral Donor mCherry	113763	G→A	0.562	A77V (GCC→GTC)	PROKKA_00111 ←	IS66 Orf2 like protein
																Ancestral Donor mCherry	113843	G→A	0.562	S50S (AGC→AGT)	PROKKA_00111 ←	IS66 Orf2 like protein
																Ancestral Donor mCherry	114020	T→A	0.055	intergenic (‑28/‑787)	PROKKA_00111 ← / → yadA_1	IS66 Orf2 like protein/Adhesin YadA precursor
																Ancestral Donor mCherry	114226	C→G	0.476	intergenic (‑234/‑581)	PROKKA_00111 ← / → yadA_1	IS66 Orf2 like protein/Adhesin YadA precursor
																Ancestral Donor mCherry	114235	G→C	0.483	intergenic (‑243/‑572)	PROKKA_00111 ← / → yadA_1	IS66 Orf2 like protein/Adhesin YadA precursor
																Ancestral Donor mCherry	114302	C→T	0.537	intergenic (‑310/‑505)	PROKKA_00111 ← / → yadA_1	IS66 Orf2 like protein/Adhesin YadA precursor
																Ancestral Donor mCherry	114426	G→C	0.23	intergenic (‑434/‑381)	PROKKA_00111 ← / → yadA_1	IS66 Orf2 like protein/Adhesin YadA precursor
																Ancestral Donor mCherry	123502	A→G	0.082	N71S (AAC→AGC)	PROKKA_00116 →	Transposase
																Ancestral Donor mCherry	123511	C→T	0.063	P74L (CCA→CTA)	PROKKA_00116 →	Transposase
																Ancestral Donor mCherry	123534	A→G	0.069	T82A (ACT→GCT)	PROKKA_00116 →	Transposase
																Ancestral Donor mCherry	123550	T→A	0.067	V87E (GTA→GAA)	PROKKA_00116 →	Transposase
																Ancestral Donor mCherry	123573	C→A	0.039	P95T (CCC→ACC)	PROKKA_00116 →	Transposase
																Ancestral Donor mCherry	131727	A→G	0.563	I241M (ATA→ATG)	virF_1 →	Virulence regulon transcriptional activator VirF
																Ancestral Donor mCherry	132224	G→A	0.506	intergenic (+44/+599)	PROKKA_00122 → / ← intS_1	hypothetical protein/Putative prophage CPS‑53 integrase
																Ancestral Donor mCherry	530549	A→G	0.529	intergenic (+114/‑72)	PROKKA_00505 → / → PROKKA_00506	tRNA‑Ala/23S ribosomal RNA
																Ancestral Donor mCherry	530596	C→A	0.426	intergenic (+161/‑25)	PROKKA_00505 → / → PROKKA_00506	tRNA‑Ala/23S ribosomal RNA
																Ancestral Donor mCherry	1083487	C→T	0.434	intergenic (+599/+44)	intS_3 → / ← PROKKA_01036	Putative prophage CPS‑53 integrase/hypothetical protein
																Ancestral Donor mCherry	1083984	T→C	0.462	I241M (ATA→ATG)	virF_2 ←	Virulence regulon transcriptional activator VirF
																Ancestral Donor mCherry	1089637	T→C	0.233	intergenic (+1227/+846)	PROKKA_01042 → / ← rcsB_1	IS66 Orf2 like protein/Transcriptional regulatory protein RcsB
																Ancestral Donor mCherry	1089652	G→A	0.284	intergenic (+1242/+831)	PROKKA_01042 → / ← rcsB_1	IS66 Orf2 like protein/Transcriptional regulatory protein RcsB
																Ancestral Donor mCherry	1089689	G→A	0.495	intergenic (+1279/+794)	PROKKA_01042 → / ← rcsB_1	IS66 Orf2 like protein/Transcriptional regulatory protein RcsB
																Ancestral Donor mCherry	1089702	A→G	0.607	intergenic (+1292/+781)	PROKKA_01042 → / ← rcsB_1	IS66 Orf2 like protein/Transcriptional regulatory protein RcsB
																Ancestral Donor mCherry	1089705	T→G	0.561	intergenic (+1295/+778)	PROKKA_01042 → / ← rcsB_1	IS66 Orf2 like protein/Transcriptional regulatory protein RcsB
																Ancestral Donor mCherry	1089730	T→G	0.607	intergenic (+1320/+753)	PROKKA_01042 → / ← rcsB_1	IS66 Orf2 like protein/Transcriptional regulatory protein RcsB
																Ancestral Donor mCherry	1089796	A→G	0.69	intergenic (+1386/+687)	PROKKA_01042 → / ← rcsB_1	IS66 Orf2 like protein/Transcriptional regulatory protein RcsB
																Ancestral Donor mCherry	1089801	A→T	0.674	intergenic (+1391/+682)	PROKKA_01042 → / ← rcsB_1	IS66 Orf2 like protein/Transcriptional regulatory protein RcsB
																Ancestral Donor mCherry	1089806	T→G	0.687	intergenic (+1396/+677)	PROKKA_01042 → / ← rcsB_1	IS66 Orf2 like protein/Transcriptional regulatory protein RcsB
																Ancestral Donor mCherry	1089812	A→G	0.682	intergenic (+1402/+671)	PROKKA_01042 → / ← rcsB_1	IS66 Orf2 like protein/Transcriptional regulatory protein RcsB
																Ancestral Donor mCherry	1089864	G→A	0.671	intergenic (+1454/+619)	PROKKA_01042 → / ← rcsB_1	IS66 Orf2 like protein/Transcriptional regulatory protein RcsB
																Ancestral Donor mCherry	1089871	G→A	0.658	intergenic (+1461/+612)	PROKKA_01042 → / ← rcsB_1	IS66 Orf2 like protein/Transcriptional regulatory protein RcsB
																Ancestral Donor mCherry	1089874	A→G	0.689	intergenic (+1464/+609)	PROKKA_01042 → / ← rcsB_1	IS66 Orf2 like protein/Transcriptional regulatory protein RcsB
																Ancestral Donor mCherry	1089878	C→G	0.679	intergenic (+1468/+605)	PROKKA_01042 → / ← rcsB_1	IS66 Orf2 like protein/Transcriptional regulatory protein RcsB
																Ancestral Donor mCherry	1089882	G→A	0.684	intergenic (+1472/+601)	PROKKA_01042 → / ← rcsB_1	IS66 Orf2 like protein/Transcriptional regulatory protein RcsB
																Ancestral Donor mCherry	1089883	C→T	0.666	intergenic (+1473/+600)	PROKKA_01042 → / ← rcsB_1	IS66 Orf2 like protein/Transcriptional regulatory protein RcsB
																Ancestral Donor mCherry	1089884	A→C	0.695	intergenic (+1474/+599)	PROKKA_01042 → / ← rcsB_1	IS66 Orf2 like protein/Transcriptional regulatory protein RcsB
																Ancestral Donor mCherry	1089923	C→T	0.534	intergenic (+1513/+560)	PROKKA_01042 → / ← rcsB_1	IS66 Orf2 like protein/Transcriptional regulatory protein RcsB
																Ancestral Donor mCherry	1089939	C→T	0.55	intergenic (+1529/+544)	PROKKA_01042 → / ← rcsB_1	IS66 Orf2 like protein/Transcriptional regulatory protein RcsB
																Ancestral Donor mCherry	1089983	G→A	0.331	intergenic (+1573/+500)	PROKKA_01042 → / ← rcsB_1	IS66 Orf2 like protein/Transcriptional regulatory protein RcsB
																Ancestral Donor mCherry	1095072	C→T	0.5	V1037I (GTT→ATT)	PROKKA_01045 ←	Ser‑Thr‑rich glycosyl‑phosphatidyl‑inositol‑anchored membrane family protein
																Ancestral Donor mCherry	1095073	C→G	0.5	G1036G (GGG→GGC) ‡	PROKKA_01045 ←	Ser‑Thr‑rich glycosyl‑phosphatidyl‑inositol‑anchored membrane family protein
																Ancestral Donor mCherry	1095074	C→G	0.5	G1036A (GGG→GCG) ‡	PROKKA_01045 ←	Ser‑Thr‑rich glycosyl‑phosphatidyl‑inositol‑anchored membrane family protein
																Ancestral Donor mCherry	1095079	A→G	0.49	I1034I (ATT→ATC) ‡	PROKKA_01045 ←	Ser‑Thr‑rich glycosyl‑phosphatidyl‑inositol‑anchored membrane family protein
																Ancestral Donor mCherry	1095081	T→C	0.522	I1034V (ATT→GTT) ‡	PROKKA_01045 ←	Ser‑Thr‑rich glycosyl‑phosphatidyl‑inositol‑anchored membrane family protein
																Ancestral Donor mCherry	1096077	C→T	0.494	V702I (GTT→ATT)	PROKKA_01045 ←	Ser‑Thr‑rich glycosyl‑phosphatidyl‑inositol‑anchored membrane family protein
																Ancestral Donor mCherry	1096078	C→G	0.494	G701G (GGG→GGC) ‡	PROKKA_01045 ←	Ser‑Thr‑rich glycosyl‑phosphatidyl‑inositol‑anchored membrane family protein
																Ancestral Donor mCherry	1096079	C→G	0.5	G701A (GGG→GCG) ‡	PROKKA_01045 ←	Ser‑Thr‑rich glycosyl‑phosphatidyl‑inositol‑anchored membrane family protein
																Ancestral Donor mCherry	1096084	A→G	0.5	I699I (ATT→ATC) ‡	PROKKA_01045 ←	Ser‑Thr‑rich glycosyl‑phosphatidyl‑inositol‑anchored membrane family protein
																Ancestral Donor mCherry	1096086	T→C	0.471	I699V (ATT→GTT) ‡	PROKKA_01045 ←	Ser‑Thr‑rich glycosyl‑phosphatidyl‑inositol‑anchored membrane family protein
																Ancestral Donor mCherry	1123641	A→T	0.423	S1285R (AGT→AGA)	shlA_2 ←	Hemolysin precursor
																Ancestral Donor mCherry	1123695	A→C	0.371	L1267L (CTT→CTG)	shlA_2 ←	Hemolysin precursor
																Ancestral Donor mCherry	1123803	C→G	0.309	V1231V (GTG→GTC)	shlA_2 ←	Hemolysin precursor
																Ancestral Donor mCherry	1123889	C→T	0.422	V1203I (GTT→ATT)	shlA_2 ←	Hemolysin precursor
																Ancestral Donor mCherry	1158028	C→T	0.561	A731A (GCC→GCT)	flu_2 →	Antigen 43 precursor
																Ancestral Donor mCherry	1279130	G→T	0.046	A441S (GCC→TCC)	ttdT →	L‑tartrate/succinate antiporter
																Ancestral Donor mCherry	1296271	G→A	0.099	E273K (GAA→AAA)	PROKKA_01229 →	Transposase IS66 family protein
																Ancestral Donor mCherry	1296325	G→A	0.241	V291M (GTG→ATG)	PROKKA_01229 →	Transposase IS66 family protein
																Ancestral Donor mCherry	1296403	A→T	0.306	T317S (ACA→TCA)	PROKKA_01229 →	Transposase IS66 family protein
																Ancestral Donor mCherry	1296423	G→A	0.352	A323A (GCG→GCA)	PROKKA_01229 →	Transposase IS66 family protein
																Ancestral Donor mCherry	1296441	T→C	0.399	A329A (GCT→GCC)	PROKKA_01229 →	Transposase IS66 family protein
																Ancestral Donor mCherry	1296478	A→C	0.412	T342P (ACT→CCT) ‡	PROKKA_01229 →	Transposase IS66 family protein
																Ancestral Donor mCherry	1296479	C→A	0.313	T342N (ACT→AAT) ‡	PROKKA_01229 →	Transposase IS66 family protein
																Ancestral Donor mCherry	1296480	T→A	0.327	T342T (ACT→ACA) ‡	PROKKA_01229 →	Transposase IS66 family protein
																Ancestral Donor mCherry	1296507	G→A	0.376	S351S (TCG→TCA)	PROKKA_01229 →	Transposase IS66 family protein
																Ancestral Donor mCherry	1296551	G→C	0.299	G366A (GGC→GCC) ‡	PROKKA_01229 →	Transposase IS66 family protein
																Ancestral Donor mCherry	1296552	C→A	0.288	G366G (GGC→GGA) ‡	PROKKA_01229 →	Transposase IS66 family protein
																Ancestral Donor mCherry	1327292	C→A	0.034	L173L (CTG→CTT)	traC_1 ←	DNA primase TraC
																Ancestral Donor mCherry	1343122	C→A	0.028	intergenic (‑10/+2)	PROKKA_01270 ← / ← PROKKA_01271	ORF6N domain protein/hypothetical protein
																Ancestral Donor mCherry	1409730	A→G	0.459	noncoding (260/1538 nt)	PROKKA_01349 →	16S ribosomal RNA
																Ancestral Donor mCherry	1458302	G→T	0.049	I211I (ATC→ATA)	nagC_1 ←	N‑acetylglucosamine repressor
																Ancestral Donor mCherry	1912052	G→A	0.046	A214V (GCC→GTC)	PROKKA_01814 ←	SWIM zinc finger protein
																Ancestral Donor mCherry	2038604	T→C	0.055	I295I (ATT→ATC)	plaP →	Low‑affinity putrescine importer PlaP
																Ancestral Donor mCherry	2096801	G→A	0.508	M7I (ATG→ATA)	PROKKA_01989 →	helix‑turn‑helix protein
																Ancestral Donor mCherry	2230120	C→A	0.035	S385* (TCG→TAG)	araG →	Arabinose import ATP‑binding protein AraG
																Ancestral Donor mCherry	2762912	G→A	0.055	G43G (GGC→GGT)	PROKKA_02690 ←	Transposase DDE domain protein
																Ancestral Donor mCherry	2762915	T→C	0.069	E42E (GAA→GAG)	PROKKA_02690 ←	Transposase DDE domain protein
																Ancestral Donor mCherry	2893357	C→T	0.473	M7I (ATG→ATA)	PROKKA_02820 ←	helix‑turn‑helix protein
																Ancestral Donor mCherry	3204100	C→T	0.207	intergenic (+16/+358)	PROKKA_03140 → / ← PROKKA_03141	tRNA‑Ser/hypothetical protein
																Ancestral Donor mCherry	3204281	C→T	0.114	intergenic (+197/+177)	PROKKA_03140 → / ← PROKKA_03141	tRNA‑Ser/hypothetical protein
																Ancestral Donor mCherry	3292695	C→T	0.03	intergenic (‑86/‑158)	rlmL ← / → xylA_2	Ribosomal RNA large subunit methyltransferase K/L/Xylene monooxygenase electron transfer component
																Ancestral Donor mCherry	3693335	C→A	0.033	A61A (GCC→GCA)	dcuD_2 →	Putative cryptic C4‑dicarboxylate transporter DcuD
																Ancestral Donor mCherry	4030654	A→G	0.653	T373T (ACA→ACG)	PROKKA_03925 →	putative autotransporter precursor
																Ancestral Donor mCherry	4030705	C→T	0.567	A390A (GCC→GCT)	PROKKA_03925 →	putative autotransporter precursor
																Ancestral Donor mCherry	4030720	T→C	0.509	T395T (ACT→ACC)	PROKKA_03925 →	putative autotransporter precursor
																Ancestral Donor mCherry	4030723	G→A	0.462	L396L (CTG→CTA)	PROKKA_03925 →	putative autotransporter precursor
																Ancestral Donor mCherry	4030735	A→T	0.45	G400G (GGA→GGT)	PROKKA_03925 →	putative autotransporter precursor
																Ancestral Donor mCherry	4030750	C→T	0.389	D405D (GAC→GAT)	PROKKA_03925 →	putative autotransporter precursor
																Ancestral Donor mCherry	4030754	C→A	0.401	R407S (CGT→AGT)	PROKKA_03925 →	putative autotransporter precursor
																Ancestral Donor mCherry	4115902	T→C	0.174	E21E (GAA→GAG)	PROKKA_04002 ←	Transposase DDE domain protein
																Ancestral Donor mCherry	4115905	C→T	0.176	A20A (GCG→GCA)	PROKKA_04002 ←	Transposase DDE domain protein
																Ancestral Donor mCherry	4115947	G→C	0.074	S6S (TCC→TCG)	PROKKA_04002 ←	Transposase DDE domain protein
																Ancestral Donor mCherry	4117002	T→C	0.193	E42E (GAA→GAG)	PROKKA_04003 ←	Transposase DDE domain protein
																Ancestral Donor mCherry	4117005	C→T	0.168	A41A (GCG→GCA)	PROKKA_04003 ←	Transposase DDE domain protein
																Ancestral Donor mCherry	4117047	G→C	0.156	S27S (TCC→TCG)	PROKKA_04003 ←	Transposase DDE domain protein
																Ancestral Donor mCherry	4117146	A→G	0.212	intergenic (‑19/+381)	PROKKA_04003 ← / ← PROKKA_04004	Transposase DDE domain protein/hypothetical protein
																Ancestral Donor mCherry	4280649	Δ3 bp	0.045	coding (66‑68/1152 nt)	ftsZ ←	Cell division protein FtsZ
																Ancestral Donor mCherry	4577470	C→A	0.042	Q6K (CAA→AAA)	ytfE →	Iron‑sulfur cluster repair protein YtfE
																Ancestral Donor mCherry	4611897	T→G	0.043	T99T (ACA→ACC)	nsrR ←	HTH‑type transcriptional repressor NsrR
																Ancestral Donor mCherry	4682938	A→T	0.436	S1307R (AGT→AGA)	shlA_3 ←	Hemolysin precursor
																Ancestral Donor mCherry	4682992	A→C	0.327	L1289L (CTT→CTG)	shlA_3 ←	Hemolysin precursor
																Ancestral Donor mCherry	4683100	C→G	0.215	V1253V (GTG→GTC)	shlA_3 ←	Hemolysin precursor
																Ancestral Donor mCherry	4683186	C→T	0.356	V1225I (GTT→ATT)	shlA_3 ←	Hemolysin precursor
																Ancestral Donor mCherry	4700601	G→T	0.046	intergenic (+34/‑108)	PROKKA_04528 → / → tibC_1	Transposase IS66 family protein/Glycosyltransferase TibC
																Ancestral Donor mCherry	4700641	T→C	0.207	intergenic (+74/‑68)	PROKKA_04528 → / → tibC_1	Transposase IS66 family protein/Glycosyltransferase TibC
																Ancestral Donor mCherry	4700651	G→T	0.28	intergenic (+84/‑58)	PROKKA_04528 → / → tibC_1	Transposase IS66 family protein/Glycosyltransferase TibC
																Ancestral Donor mCherry	4700657	T→C	0.388	intergenic (+90/‑52)	PROKKA_04528 → / → tibC_1	Transposase IS66 family protein/Glycosyltransferase TibC
																Ancestral Donor mCherry	4700716	C→A	0.621	T3K (ACA→AAA) ‡	tibC_1 →	Glycosyltransferase TibC
																Ancestral Donor mCherry	4700717	A→G	0.688	T3T (ACA→ACG) ‡	tibC_1 →	Glycosyltransferase TibC
																Ancestral Donor mCherry	4700721	C→T	0.581	L5L (CTA→TTA)	tibC_1 →	Glycosyltransferase TibC
																Ancestral Donor mCherry	4700724	A→G	0.645	K6E (AAA→GAA) ‡	tibC_1 →	Glycosyltransferase TibC
																Ancestral Donor mCherry	4700725	A→C	0.631	K6T (AAA→ACA) ‡	tibC_1 →	Glycosyltransferase TibC
																Ancestral Donor mCherry	4700729	A→G	0.642	T7T (ACA→ACG)	tibC_1 →	Glycosyltransferase TibC
																Ancestral Donor mCherry	4700741	C→T	0.631	S11S (TCC→TCT)	tibC_1 →	Glycosyltransferase TibC
																Ancestral Donor mCherry	4700744	G→T	0.645	P12P (CCG→CCT)	tibC_1 →	Glycosyltransferase TibC
																Ancestral Donor mCherry	4700750	A→G	0.629	E14E (GAA→GAG)	tibC_1 →	Glycosyltransferase TibC
																Ancestral Donor mCherry	4700753	A→T	0.624	I15I (ATA→ATT)	tibC_1 →	Glycosyltransferase TibC
																Ancestral Donor mCherry	4700756	G→C	0.625	P16P (CCG→CCC)	tibC_1 →	Glycosyltransferase TibC
																Ancestral Donor mCherry	4700759	A→T	0.642	T17T (ACA→ACT)	tibC_1 →	Glycosyltransferase TibC
																Ancestral Donor mCherry	4700762	A→G	0.679	Q18Q (CAA→CAG)	tibC_1 →	Glycosyltransferase TibC
																Ancestral Donor mCherry	4700765	C→T	0.586	H19H (CAC→CAT)	tibC_1 →	Glycosyltransferase TibC
																Ancestral Donor mCherry	4700769	G→C	0.6	V21L (GTC→CTC) ‡	tibC_1 →	Glycosyltransferase TibC
																Ancestral Donor mCherry	4700770	T→C	0.658	V21A (GTC→GCC) ‡	tibC_1 →	Glycosyltransferase TibC
																Ancestral Donor mCherry	4700816	C→T	0.614	L36L (CTC→CTT)	tibC_1 →	Glycosyltransferase TibC
																Ancestral Donor mCherry	4700864	C→T	0.628	N52N (AAC→AAT)	tibC_1 →	Glycosyltransferase TibC
																Ancestral Donor mCherry	4700901	A→G	0.722	T65A (ACC→GCC)	tibC_1 →	Glycosyltransferase TibC
																Ancestral Donor mCherry	4700960	G→T	0.676	E84D (GAG→GAT)	tibC_1 →	Glycosyltransferase TibC
																Ancestral Donor mCherry	4701212	G→A	0.655	G168G (GGG→GGA)	tibC_1 →	Glycosyltransferase TibC
																Ancestral Donor mCherry	4701327	G→A	0.575	E207K (GAA→AAA) ‡	tibC_1 →	Glycosyltransferase TibC
																Ancestral Donor mCherry	4701329	A→C	0.605	E207D (GAA→GAC) ‡	tibC_1 →	Glycosyltransferase TibC
																Ancestral Donor mCherry	4701342	C→T	0.584	R212W (CGG→TGG) ‡	tibC_1 →	Glycosyltransferase TibC
																Ancestral Donor mCherry	4701344	G→T	0.579	R212R (CGG→CGT) ‡	tibC_1 →	Glycosyltransferase TibC
																Ancestral Donor mCherry	4701347	T→C	0.647	T213T (ACT→ACC)	tibC_1 →	Glycosyltransferase TibC
																Ancestral Donor mCherry	4701348	G→A	0.554	V214I (GTC→ATC)	tibC_1 →	Glycosyltransferase TibC
																Ancestral Donor mCherry	4701482	T→G	0.699	D258E (GAT→GAG)	tibC_1 →	Glycosyltransferase TibC
																Ancestral Donor mCherry	4701530	G→T	0.608	A274A (GCG→GCT)	tibC_1 →	Glycosyltransferase TibC
																Ancestral Donor mCherry	4701548	G→T	0.574	R280S (AGG→AGT)	tibC_1 →	Glycosyltransferase TibC
																Ancestral Donor mCherry	4701552	T→C	0.619	S282P (TCG→CCG) ‡	tibC_1 →	Glycosyltransferase TibC
																Ancestral Donor mCherry	4701554	G→A	0.578	S282S (TCG→TCA) ‡	tibC_1 →	Glycosyltransferase TibC
																Ancestral Donor mCherry	4701605	G→T	0.671	L299L (CTG→CTT)	tibC_1 →	Glycosyltransferase TibC
																Ancestral Donor mCherry	4701677	C→G	0.651	P323P (CCC→CCG)	tibC_1 →	Glycosyltransferase TibC
																Ancestral Donor mCherry	4701678	G→A	0.626	D324N (GAC→AAC)	tibC_1 →	Glycosyltransferase TibC
																Ancestral Donor mCherry	4701716	T→C	0.662	S336S (TCT→TCC)	tibC_1 →	Glycosyltransferase TibC
																Ancestral Donor mCherry	4701764	C→T	0.627	H352H (CAC→CAT)	tibC_1 →	Glycosyltransferase TibC
																Ancestral Donor mCherry	4701776	G→T	0.645	L356L (CTG→CTT)	tibC_1 →	Glycosyltransferase TibC
																Ancestral Donor mCherry	4701782	C→T	0.634	C358C (TGC→TGT)	tibC_1 →	Glycosyltransferase TibC
																Ancestral Donor mCherry	4701845	G→T	0.623	V379V (GTG→GTT)	tibC_1 →	Glycosyltransferase TibC
																Ancestral Donor mCherry	4701897	A→G	0.633	I397V (ATC→GTC) ‡	tibC_1 →	Glycosyltransferase TibC
																Ancestral Donor mCherry	4701898	T→C	0.624	I397T (ATC→ACC) ‡	tibC_1 →	Glycosyltransferase TibC
																Ancestral Donor mCherry	4701920	T→C	0.671	N404N (AAT→AAC)	tibC_1 →	Glycosyltransferase TibC
																Ancestral Donor mCherry	4701945	A→C	0.625	V8V (GTA→GTC)	PROKKA_04530 →	putative autotransporter precursor
																Ancestral Donor mCherry	4702008	T→C	0.685	R29R (CGT→CGC)	PROKKA_04530 →	putative autotransporter precursor
																Ancestral Donor mCherry	4702057	C→T	0.612	L46F (CTT→TTT)	PROKKA_04530 →	putative autotransporter precursor
																Ancestral Donor mCherry	4702068	T→A	0.616	S49S (TCT→TCA)	PROKKA_04530 →	putative autotransporter precursor
																Ancestral Donor mCherry	4702193	C→A	0.043	S91Y (TCT→TAT)	PROKKA_04530 →	putative autotransporter precursor
																Ancestral Donor mCherry	4702197	T→C	0.043	V92V (GTT→GTC)	PROKKA_04530 →	putative autotransporter precursor
																Ancestral Donor mCherry	4702267	G→A	0.03	G116S (GGT→AGT)	PROKKA_04530 →	putative autotransporter precursor
																Ancestral Donor mCherry	4702300	T→A	0.15	Y127N (TAC→AAC) ‡	PROKKA_04530 →	putative autotransporter precursor
																Ancestral Donor mCherry	4702301	A→G	0.143	Y127C (TAC→TGC) ‡	PROKKA_04530 →	putative autotransporter precursor
																Ancestral Donor mCherry	4702414	T→A	0.128	Y165N (TAC→AAC) ‡	PROKKA_04530 →	putative autotransporter precursor
																Ancestral Donor mCherry	4702415	A→T	0.124	Y165F (TAC→TTC) ‡	PROKKA_04530 →	putative autotransporter precursor
																Ancestral Donor mCherry	4702420	T→G	0.152	S167A (TCC→GCC) ‡	PROKKA_04530 →	putative autotransporter precursor
																Ancestral Donor mCherry	4702421	C→G	0.136	S167C (TCC→TGC) ‡	PROKKA_04530 →	putative autotransporter precursor
																Ancestral Donor mCherry	4702464	T→C	0.199	S181S (AGT→AGC)	PROKKA_04530 →	putative autotransporter precursor
																Ancestral Donor mCherry	4702478	T→C	0.18	F186S (TTT→TCT)	PROKKA_04530 →	putative autotransporter precursor
																Ancestral Donor mCherry	4702480	A→G	0.162	T187A (ACA→GCA)	PROKKA_04530 →	putative autotransporter precursor
																Ancestral Donor mCherry	4702483	A→G	0.174	T188A (ACC→GCC) ‡	PROKKA_04530 →	putative autotransporter precursor
																Ancestral Donor mCherry	4702484	C→A	0.109	T188N (ACC→AAC) ‡	PROKKA_04530 →	putative autotransporter precursor
																Ancestral Donor mCherry	4702488	A→T	0.162	T189T (ACA→ACT)	PROKKA_04530 →	putative autotransporter precursor
																Ancestral Donor mCherry	4702489	G→T	0.147	D190Y (GAT→TAT) ‡	PROKKA_04530 →	putative autotransporter precursor
																Ancestral Donor mCherry	4702490	A→C	0.176	D190A (GAT→GCT) ‡	PROKKA_04530 →	putative autotransporter precursor
																Ancestral Donor mCherry	4702495	A→G	0.203	T192A (ACT→GCT)	PROKKA_04530 →	putative autotransporter precursor
																Ancestral Donor mCherry	4702506	T→G	0.245	G195G (GGT→GGG)	PROKKA_04530 →	putative autotransporter precursor
																Ancestral Donor mCherry	4702512	T→C	0.276	N197N (AAT→AAC)	PROKKA_04530 →	putative autotransporter precursor
																Ancestral Donor mCherry	4702533	T→C	0.309	I204I (ATT→ATC)	PROKKA_04530 →	putative autotransporter precursor
																Ancestral Donor mCherry	4702577	C→A	0.388	S219Y (TCT→TAT)	PROKKA_04530 →	putative autotransporter precursor
																Ancestral Donor mCherry	4702582	T→G	0.385	S221A (TCT→GCT)	PROKKA_04530 →	putative autotransporter precursor
																Ancestral Donor mCherry	4702602	A→G	0.466	Q227Q (CAA→CAG)	PROKKA_04530 →	putative autotransporter precursor
																Ancestral Donor mCherry	4702634	T→G	0.534	I238S (ATC→AGC)	PROKKA_04530 →	putative autotransporter precursor
																Ancestral Donor mCherry	4702640	C→A	0.491	S240Y (TCT→TAT)	PROKKA_04530 →	putative autotransporter precursor
																Ancestral Donor mCherry	4702972	G→T	0.313	V351F (GTT→TTT) ‡	PROKKA_04530 →	putative autotransporter precursor
																Ancestral Donor mCherry	4702973	T→A	0.345	V351D (GTT→GAT) ‡	PROKKA_04530 →	putative autotransporter precursor
																Ancestral Donor mCherry	4702977	A→G	0.326	Q352Q (CAA→CAG)	PROKKA_04530 →	putative autotransporter precursor
																Ancestral Donor mCherry	4702984	A→G	0.36	N355D (AAC→GAC) ‡	PROKKA_04530 →	putative autotransporter precursor
																Ancestral Donor mCherry	4702986	C→T	0.295	N355N (AAC→AAT) ‡	PROKKA_04530 →	putative autotransporter precursor
																Ancestral Donor mCherry	4702994	G→C	0.316	G358A (GGT→GCT) ‡	PROKKA_04530 →	putative autotransporter precursor
																Ancestral Donor mCherry	4702995	T→C	0.315	G358G (GGT→GGC) ‡	PROKKA_04530 →	putative autotransporter precursor
																Ancestral Donor mCherry	4703000	C→T	0.24	A360V (GCC→GTC)	PROKKA_04530 →	putative autotransporter precursor
																Ancestral Donor mCherry	4703007	T→C	0.25	S362S (AGT→AGC)	PROKKA_04530 →	putative autotransporter precursor
																Ancestral Donor mCherry	4703010	C→T	0.217	T363T (ACC→ACT)	PROKKA_04530 →	putative autotransporter precursor
																Ancestral Donor mCherry	4703013	T→C	0.245	T364T (ACT→ACC)	PROKKA_04530 →	putative autotransporter precursor
																Ancestral Donor mCherry	4703143	T→A	0.131	Y408N (TAC→AAC) ‡	PROKKA_04530 →	putative autotransporter precursor
																Ancestral Donor mCherry	4703144	A→T	0.129	Y408F (TAC→TTC) ‡	PROKKA_04530 →	putative autotransporter precursor
																Ancestral Donor mCherry	4703149	T→G	0.146	S410A (TCC→GCC) ‡	PROKKA_04530 →	putative autotransporter precursor
																Ancestral Donor mCherry	4703150	C→G	0.124	S410C (TCC→TGC) ‡	PROKKA_04530 →	putative autotransporter precursor
																Ancestral Donor mCherry	4703193	T→C	0.219	S424S (AGT→AGC)	PROKKA_04530 →	putative autotransporter precursor
																Ancestral Donor mCherry	4703207	T→C	0.199	F429S (TTT→TCT)	PROKKA_04530 →	putative autotransporter precursor
																Ancestral Donor mCherry	4703209	A→G	0.198	T430A (ACA→GCA)	PROKKA_04530 →	putative autotransporter precursor
																Ancestral Donor mCherry	4703212	A→G	0.212	T431A (ACC→GCC) ‡	PROKKA_04530 →	putative autotransporter precursor
																Ancestral Donor mCherry	4703213	C→A	0.136	T431N (ACC→AAC) ‡	PROKKA_04530 →	putative autotransporter precursor
																Ancestral Donor mCherry	4703217	A→T	0.193	T432T (ACA→ACT)	PROKKA_04530 →	putative autotransporter precursor
																Ancestral Donor mCherry	4703218	G→T	0.186	D433Y (GAT→TAT) ‡	PROKKA_04530 →	putative autotransporter precursor
																Ancestral Donor mCherry	4703219	A→C	0.212	D433A (GAT→GCT) ‡	PROKKA_04530 →	putative autotransporter precursor
																Ancestral Donor mCherry	4703224	A→G	0.189	T435A (ACT→GCT)	PROKKA_04530 →	putative autotransporter precursor
																Ancestral Donor mCherry	4703235	T→G	0.187	G438G (GGT→GGG)	PROKKA_04530 →	putative autotransporter precursor
																Ancestral Donor mCherry	4703241	T→C	0.231	N440N (AAT→AAC)	PROKKA_04530 →	putative autotransporter precursor
																Ancestral Donor mCherry	4703262	T→C	0.164	I447I (ATT→ATC)	PROKKA_04530 →	putative autotransporter precursor
																Ancestral Donor mCherry	4703456	C→T	0.625	T512I (ACC→ATC)	PROKKA_04530 →	putative autotransporter precursor
																Ancestral Donor mCherry	4703474	C→T	0.669	T518I (ACT→ATT)	PROKKA_04530 →	putative autotransporter precursor
																Ancestral Donor mCherry	4703490	T→C	0.716	G523G (GGT→GGC)	PROKKA_04530 →	putative autotransporter precursor
																Ancestral Donor mCherry	4703496	C→T	0.66	S525S (AGC→AGT)	PROKKA_04530 →	putative autotransporter precursor
																Ancestral Donor mCherry	4703543	G→A	0.65	S541N (AGT→AAT)	PROKKA_04530 →	putative autotransporter precursor
																Ancestral Donor mCherry	4703556	C→T	0.596	A545A (GCC→GCT)	PROKKA_04530 →	putative autotransporter precursor
																Ancestral Donor mCherry	4703824	A→G	0.679	S635G (AGC→GGC)	PROKKA_04530 →	putative autotransporter precursor
																Ancestral Donor mCherry	4703876	G→T	0.603	G652V (GGT→GTT) ‡	PROKKA_04530 →	putative autotransporter precursor
																Ancestral Donor mCherry	4703877	T→C	0.694	G652G (GGT→GGC) ‡	PROKKA_04530 →	putative autotransporter precursor
																Ancestral Donor mCherry	4704015	G→A	0.673	L698L (CTG→CTA)	PROKKA_04530 →	putative autotransporter precursor
																Ancestral Donor mCherry	4704099	T→C	0.712	R726R (CGT→CGC)	PROKKA_04530 →	putative autotransporter precursor
																Ancestral Donor mCherry	4704109	C→T	0.633	L730L (CTG→TTG)	PROKKA_04530 →	putative autotransporter precursor
																Ancestral Donor mCherry	4704133	G→A	0.637	A738T (GCC→ACC)	PROKKA_04530 →	putative autotransporter precursor
																Ancestral Donor mCherry	4704164	A→T	0.646	D748V (GAT→GTT)	PROKKA_04530 →	putative autotransporter precursor
																Ancestral Donor mCherry	4704199	T→C	0.665	S760P (TCA→CCA)	PROKKA_04530 →	putative autotransporter precursor
																Ancestral Donor mCherry	4704255	A→T	0.576	G778G (GGA→GGT)	PROKKA_04530 →	putative autotransporter precursor
																Ancestral Donor mCherry	4704262	A→T	0.614	T781S (ACT→TCT)	PROKKA_04530 →	putative autotransporter precursor
																Ancestral Donor mCherry	4704268	A→G	0.599	T783A (ACA→GCA)	PROKKA_04530 →	putative autotransporter precursor
																Ancestral Donor mCherry	4704274	G→A	0.586	D785N (GAC→AAC)	PROKKA_04530 →	putative autotransporter precursor
																Ancestral Donor mCherry	4704282	T→G	0.613	T787T (ACT→ACG)	PROKKA_04530 →	putative autotransporter precursor
																Ancestral Donor mCherry	4704288	G→A	0.585	K789K (AAG→AAA)	PROKKA_04530 →	putative autotransporter precursor
																Ancestral Donor mCherry	4704291	A→T	0.586	G790G (GGA→GGT)	PROKKA_04530 →	putative autotransporter precursor
																Ancestral Donor mCherry	4704328	A→G	0.605	S803G (AGT→GGT)	PROKKA_04530 →	putative autotransporter precursor
																Ancestral Donor mCherry	4704339	A→G	0.653	T806T (ACA→ACG)	PROKKA_04530 →	putative autotransporter precursor
																Ancestral Donor mCherry	4704354	T→C	0.618	T811T (ACT→ACC)	PROKKA_04530 →	putative autotransporter precursor
																Ancestral Donor mCherry	4704357	C→T	0.588	V812V (GTC→GTT)	PROKKA_04530 →	putative autotransporter precursor
																Ancestral Donor mCherry	4704366	T→C	0.645	R815R (CGT→CGC)	PROKKA_04530 →	putative autotransporter precursor
																Ancestral Donor mCherry	4704375	A→C	0.647	A818A (GCA→GCC)	PROKKA_04530 →	putative autotransporter precursor
																Ancestral Donor mCherry	4704403	C→T	0.494	P828S (CCA→TCA) ‡	PROKKA_04530 →	putative autotransporter precursor
																Ancestral Donor mCherry	4704405	A→G	0.609	P828P (CCA→CCG) ‡	PROKKA_04530 →	putative autotransporter precursor
																Ancestral Donor mCherry	4704465	T→C	0.585	I848I (ATT→ATC)	PROKKA_04530 →	putative autotransporter precursor
																Ancestral Donor mCherry	4704513	C→T	0.579	G864G (GGC→GGT)	PROKKA_04530 →	putative autotransporter precursor
																Ancestral Donor mCherry	4704515	G→A	0.558	S865N (AGC→AAC) ‡	PROKKA_04530 →	putative autotransporter precursor
																Ancestral Donor mCherry	4704516	C→T	0.581	S865S (AGC→AGT) ‡	PROKKA_04530 →	putative autotransporter precursor
																Ancestral Donor mCherry	4704558	C→T	0.608	S879S (TCC→TCT)	PROKKA_04530 →	putative autotransporter precursor
																Ancestral Donor mCherry	4704564	C→T	0.607	G881G (GGC→GGT)	PROKKA_04530 →	putative autotransporter precursor
																Ancestral Donor mCherry	4704654	C→T	0.65	Y911Y (TAC→TAT)	PROKKA_04530 →	putative autotransporter precursor
																Ancestral Donor mCherry	4704750	(GGAACAGATAATCCA)2→4	0.607	coding (2829/3747 nt)	PROKKA_04530 →	putative autotransporter precursor
																Ancestral Donor mCherry	4704768	T→A	0.636	V949V (GTT→GTA)	PROKKA_04530 →	putative autotransporter precursor
																Ancestral Donor mCherry	4704846	T→C	0.678	S975S (AGT→AGC)	PROKKA_04530 →	putative autotransporter precursor
																Ancestral Donor mCherry	4704900	A→G	0.701	S993S (TCA→TCG)	PROKKA_04530 →	putative autotransporter precursor
																Ancestral Donor mCherry	4704942	C→T	0.596	R1007R (CGC→CGT)	PROKKA_04530 →	putative autotransporter precursor
																Ancestral Donor mCherry	4704987	A→C	0.599	G1022G (GGA→GGC)	PROKKA_04530 →	putative autotransporter precursor
																Ancestral Donor mCherry	4705008	T→C	0.653	T1029T (ACT→ACC)	PROKKA_04530 →	putative autotransporter precursor
																Ancestral Donor mCherry	4705149	C→T	0.668	D1076D (GAC→GAT)	PROKKA_04530 →	putative autotransporter precursor
																Ancestral Donor mCherry	4705161	G→A	0.632	V1080V (GTG→GTA)	PROKKA_04530 →	putative autotransporter precursor
																Ancestral Donor mCherry	4705171	A→G	0.666	I1084V (ATC→GTC) ‡	PROKKA_04530 →	putative autotransporter precursor
																Ancestral Donor mCherry	4705173	C→T	0.655	I1084I (ATC→ATT) ‡	PROKKA_04530 →	putative autotransporter precursor
																Ancestral Donor mCherry	4705179	T→C	0.675	V1086V (GTT→GTC)	PROKKA_04530 →	putative autotransporter precursor
																Ancestral Donor mCherry	4705398	T→C	0.604	T1159T (ACT→ACC)	PROKKA_04530 →	putative autotransporter precursor
																Ancestral Donor mCherry	4705473	C→T	0.601	Y1184Y (TAC→TAT)	PROKKA_04530 →	putative autotransporter precursor
																Ancestral Donor mCherry	4705533	A→C	0.63	R1204S (AGA→AGC)	PROKKA_04530 →	putative autotransporter precursor
																Ancestral Donor mCherry	4705560	C→T	0.603	G1213G (GGC→GGT)	PROKKA_04530 →	putative autotransporter precursor
																Ancestral Donor mCherry	4705587	A→G	0.601	V1222V (GTA→GTG)	PROKKA_04530 →	putative autotransporter precursor
																Ancestral Donor mCherry	4708197	C→A	0.614	intergenic (+112/‑198)	PROKKA_04532 → / → yahA_3	transposase/IS protein/Cyclic di‑GMP phosphodiesterase YahA
																Ancestral Donor mCherry	4708305	G→A	0.594	intergenic (+220/‑90)	PROKKA_04532 → / → yahA_3	transposase/IS protein/Cyclic di‑GMP phosphodiesterase YahA
																Ancestral Donor mCherry	4708380	T→C	0.65	intergenic (+295/‑15)	PROKKA_04532 → / → yahA_3	transposase/IS protein/Cyclic di‑GMP phosphodiesterase YahA
																Ancestral Donor mCherry	4708542	A→C	0.658	S50R (AGT→CGT)	yahA_3 →	Cyclic di‑GMP phosphodiesterase YahA
																Ancestral Donor mCherry	4708576	C→A	0.643	P61Q (CCA→CAA)	yahA_3 →	Cyclic di‑GMP phosphodiesterase YahA
																Ancestral Donor mCherry	4708700	A→G	0.663	intergenic (+9/+202)	yahA_3 → / ← PROKKA_04534	Cyclic di‑GMP phosphodiesterase YahA/Transposase IS66 family protein
																Ancestral Donor mCherry	4708719	G→A	0.644	intergenic (+28/+183)	yahA_3 → / ← PROKKA_04534	Cyclic di‑GMP phosphodiesterase YahA/Transposase IS66 family protein
																Ancestral Donor mCherry	4708734	T→C	0.703	intergenic (+43/+168)	yahA_3 → / ← PROKKA_04534	Cyclic di‑GMP phosphodiesterase YahA/Transposase IS66 family protein
																Ancestral Donor mCherry	4708833	G→A	0.461	intergenic (+142/+69)	yahA_3 → / ← PROKKA_04534	Cyclic di‑GMP phosphodiesterase YahA/Transposase IS66 family protein
																Ancestral Donor mCherry	4813107	C→A	0.036	M1M (ATG→ATT) †	PROKKA_04634 ←	hypothetical protein
																Ancestral Donor mCherry	4958867	T→C	0.04	N83D (AAT→GAT)	PROKKA_04764 ←	hypothetical protein
																Ancestral Donor mCherry	4958878	A→G	0.035	V79A (GTG→GCG)	PROKKA_04764 ←	hypothetical protein
																Ancestral Donor mCherry	4958888	T→C	0.036	T76A (ACG→GCG)	PROKKA_04764 ←	hypothetical protein
																Ancestral Donor mCherry	4958898	A→C	0.054	G72G (GGT→GGG)	PROKKA_04764 ←	hypothetical protein
																Ancestral Donor mCherry	4958917	A→G	0.034	F66S (TTT→TCT)	PROKKA_04764 ←	hypothetical protein
																Ancestral Donor mCherry	4958924	G→A	0.029	Q64* (CAG→TAG)	PROKKA_04764 ←	hypothetical protein
																Ancestral Donor mCherry	5054582	G→T	0.516	intergenic (‑25/+161)	PROKKA_04856 ← / ← PROKKA_04857	23S ribosomal RNA/tRNA‑Ala
																Ancestral Donor mCherry	5054629	T→C	0.547	intergenic (‑72/+114)	PROKKA_04856 ← / ← PROKKA_04857	23S ribosomal RNA/tRNA‑Ala
																Ancestral Donor mCherry	108680:1	+T	0.2	coding (1294/1386 nt)	PROKKA_00105 ←	Transposase IS66 family protein
																Ancestral Donor mCherry	1116290:1	+A	0.135	coding (1263/1356 nt)	PROKKA_01055 →	Transposase IS66 family protein
																Ancestral Donor mCherry	112671:1	+A	0.446	coding (925/1119 nt)	PROKKA_00110 ←	Transposase IS66 family protein
																Ancestral Donor mCherry	113439:1	+C	0.49	coding (157/1119 nt)	PROKKA_00110 ←	Transposase IS66 family protein
																strain and plasmid	position	mutation	freq	annotation	gene	description
																Ancestral Donor sfGFP 108557 bp Plasmid	67914	C→T	0.018	G809D (GGT→GAT)	traI ←	Multifunctional conjugation protein TraI
																Ancestral Donor sfGFP 108557 bp Plasmid	71108	C→T	0.017	R483H (CGT→CAT)	traD ←	Coupling protein TraD
																Ancestral Donor sfGFP 108557 bp Plasmid	85872	A→T	0.0077	F10Y (TTC→TAC)	ydeO ←	HTH‑type transcriptional regulator YdeO
																Ancestral Donor sfGFP 68935 bp Plasmid	27989	C→A	0.009	E14* (GAG→TAG)	CP054664_00031 ←	hypothetical protein
																Ancestral Donor sfGFP 68935 bp Plasmid	32866	Δ3 bp	0.017	coding (255‑257/552 nt)	CP054664_00040 →	hypothetical protein
																Ancestral Donor sfGFP 68935 bp Plasmid	52173	A→T	0.063	E487V (GAG→GTG)	CP054664_00071 →	hypothetical protein
																Ancestral Donor sfGFP 68935 bp Plasmid	52223	A→G	0.094	T504A (ACC→GCC)	CP054664_00071 →	hypothetical protein
																Ancestral Donor mCherry 108557 bp Plasmid	11809	G→A	0.02	P354P (CCG→CCA)	CP054663_00014 →	IS66 family transposase ISEc8
																Ancestral Donor mCherry 108557 bp Plasmid	53041	C→T	0.015	C40C (TGC→TGT)	traR →	Protein TraR
																Ancestral Donor mCherry 108557 bp Plasmid	99714	G→T	0.015	Q285K (CAG→AAG)	CP054663_00118 ←	IS3 family transposase ISEc17
																Ancestral Donor mCherry 68935 bp Plasmid	30870	G→A	0.011	A224T (GCG→ACG)	xerC →	Tyrosine recombinase XerC
																Ancestral Donor mCherry 68935 bp Plasmid	52223	A→G	0.152	T504A (ACC→GCC)	CP054664_00071 →	hypothetical protein
